# Supplementary material for: HIF-1α/JMJD1A signaling regulates inflammation and oxidative stress following hyperglycemia and hypoxia-induced vascular cell injury
Source: Cell Mol Biol Lett. 2021 Sep 3;26:40. doi: 10.1186/s11658-021-00283-8 (PMC8414688; doi:10.1186/s11658-021-00283-8)
Supplement: Supplementary file 3 — Additional file 3: Table S2. List of genes that are differentially expressed after 48-h exposure to high-glucose and hypoxia treatment (p < 0.05). [file 11658_2021_283_MOESM3_ESM.xlsx]

## Sheet: Normal-vs-HG_HY.DESeq2.diffFilt
HIF-1α/JMJD1A signal pathway regulates inflammation and oxidative stress following hyperglycemia and hypoxia-induced vascular cell injury Molecular and Cellular Biochemistry Min Zhao1#, Shaoting Wang2#, Anna Zuo2#, Jiaxing Zhang2, Weiheng Wen1, Weiqiang Jiang1, Hong Chen1, Donghui Liang1, Jia Sun1*, Ming Wang1,2* 1 Zhujiang Hospital, Southern Medical University, Guangzhou, 510282, Guangdong, Chin…
Additional file 3: Supplementary Table S2. List of genes that are differentially expressed after a 48-h exposure to high-glucose and hypoxia treatment (p<0.05)
A-B. List of 2255 differentially expressed gene ( P-value<0.05) identified by DEseq2 between the control group and the high glucose and hypoxia group.
C. Con_Mean is the mean of normalized counts for control samples.
D. HG_Hypoxia_Mean is the mean of normalized counts for high glucose and hypoxia samples.
E. baseMean is the mean of normalized counts for all samples.
F. log2Fold is the log-ratio of gene expression values in control and HG_Hypoxia group.
G. p-value is the result of Wald test for estimating which gene would be statistically significant. The data list is organized here from minimal to maximal p values.
Gene_name	GeneID	Con_Mean	HG_Hypoxia_Mean	baseMean	log2Fold	pvalue
SLC2A3	ENSG00000059804	15.5687	81.4621	4776.11	2.55304	0
PGK1	ENSG00000102144	112.427	312.804	22906.1	1.6433	0
NDRG1	ENSG00000104419	43.488	175.055	9667.4	2.17788	0
RASSF4	ENSG00000107551	2.00987	26.3495	1389.1	3.85481	0
ENO2	ENSG00000111674	16.4076	72.7765	2804.19	2.32203	0
LOX	ENSG00000113083	17.0844	109.39	7215.19	2.8433	0
KDM3A	ENSG00000115548	6.83193	25.904	3173.29	2.08587	0
ERRFI1	ENSG00000116285	18.097	176.651	6791.89	3.44827	0
SLC2A1	ENSG00000117394	18.7188	113.967	5442.66	2.78204	0
P4HA1	ENSG00000122884	25.7413	131.426	4981.54	2.5109	0
AKAP12	ENSG00000131016	19.244	115.489	12694.2	2.75226	0
BHLHE40	ENSG00000134107	20.705	155.162	6843.18	3.07434	0
LDHA	ENSG00000134333	660.79	1657.34	61580.1	1.49338	0
ADM	ENSG00000148926	27.6438	290.715	6761.95	3.57178	0
HK2	ENSG00000159399	6.3536	42.6629	3165.94	2.92209	0
ANGPTL4	ENSG00000167772	111.028	617.337	15277.6	2.64405	0
BNIP3	ENSG00000176171	18.1671	70.8172	3027.36	2.12377	0
SEMA4B	ENSG00000185033	37.3293	150.001	7920.02	2.17685	0
MT-RNR1	ENSG00000211459	400.676	1145.29	16262.8	1.68078	7.13855e-292
DDIT4	ENSG00000168209	4.4586	49.2158	1055.49	3.6525	8.9191e-290
PFKFB4	ENSG00000114268	3.1605	20.8143	961.894	2.90292	1.0649e-278
PLAT	ENSG00000104368	42.8348	144.062	7161.58	1.92066	6.75787e-276
DUSP1	ENSG00000120129	102.6	353.785	10204.1	1.95492	2.28379e-270
SMS	ENSG00000102172	126.848	335.644	9353.27	1.56896	1.38424e-268
CTGF	ENSG00000118523	282.102	591.58	22376.1	1.23509	5.04461e-256
TGFBI	ENSG00000120708	292.878	728.451	52348.8	1.48079	1.68143e-255
SERPINE1	ENSG00000106366	1367.31	3243.05	161541	1.41194	5.18915e-252
SLC7A5	ENSG00000103257	15.2217	52.8984	3422.87	1.97198	4.65235e-251
ATF4	ENSG00000128272	85.4368	225.912	6921.53	1.57122	7.50321e-246
VEGFA	ENSG00000112715	1.0246	6.3942	1009.18	2.80919	3.25761e-243
UAP1	ENSG00000117143	87.3275	239.482	8558.1	1.61946	8.62701e-243
MYCT1	ENSG00000120279	39.0293	105.447	4821.29	1.59742	4.6961e-238
ETS1	ENSG00000134954	30.2512	73.9819	5887.35	1.45722	7.34135e-237
INHBA	ENSG00000122641	7.7506	27.0785	2338.47	1.96285	1.53331e-236
FLRT2	ENSG00000185070	3.3325	0.435467	1301.57	-2.76523	1.16231e-226
GARS	ENSG00000106105	42.4399	106.646	4318.81	1.49752	9.93745e-223
GPI	ENSG00000105220	46.7907	130.251	8473.45	1.64605	4.71001e-222
TRIB3	ENSG00000101255	32.7037	99.4463	3647.73	1.77737	2.62384e-212
DDIT3	ENSG00000175197	4.98157	44.5792	593.785	3.35059	1.3443e-211
HERPUD1	ENSG00000051108	19.5968	55.4479	2437.89	1.66902	3.42978e-207
BNIP3L	ENSG00000104765	27.3867	94.7514	4880.21	1.95113	6.03134e-207
PECAM1	ENSG00000261371	125.948	44.3682	12141.7	-1.33862	1.68242e-205
ATF3	ENSG00000162772	8.6555	37.1098	1069.83	2.27265	9.57927e-203
MT-ND5	ENSG00000198786	1314.43	465.055	33642.3	-1.33188	1.86844e-199
LXN	ENSG00000079257	47.4507	142.826	2344.67	1.76011	4.52038e-199
CGNL1	ENSG00000128849	28.0073	7.30393	2645.93	-1.77068	5.13862e-193
AARS	ENSG00000090861	78.3405	168.357	9399.77	1.27172	3.8816e-184
LUCAT1	ENSG00000248323	1.89273	13.753	537.12	2.99651	3.95646e-183
TRIM25	ENSG00000121060	43.0451	12.1563	3287.68	-1.65603	1.48198e-182
BACH1	ENSG00000156273	10.0618	32.3229	2702.74	1.84206	5.09505e-179
ESM1	ENSG00000164283	53.305	160.283	5113.4	1.75011	8.00856e-179
GPRC5A	ENSG00000013588	60.7595	126.966	15133.4	1.23031	2.75418e-177
ERO1A	ENSG00000197930	35.9757	101.942	8034.88	1.66664	9.6956e-176
PLXNA4	ENSG00000221866	15.0879	4.2062	2762.57	-1.67451	3.1129e-174
CEBPG	ENSG00000153879	11.4881	32.6094	1997.73	1.66439	2.23295e-173
TSC22D3	ENSG00000157514	40.8122	101.618	3549.07	1.48641	2.79889e-169
ITPR1	ENSG00000150995	4.9275	13.1344	2028.02	1.57765	4.89669e-168
MTHFD2	ENSG00000065911	21.1753	59.2678	3950.77	1.64618	1.81211e-166
IGFBP3	ENSG00000146674	72.7675	157.904	6098.01	1.28671	3.53732e-161
SFPQ	ENSG00000116560	113.869	40.6604	6044.86	-1.31811	4.55252e-159
CXCL8	ENSG00000169429	3.29413	23.9472	519.943	2.96826	1.6806e-149
CABLES1	ENSG00000134508	18.8228	3.9969	1179.72	-2.0661	2.04103e-147
C5orf30	ENSG00000181751	25.0154	57.7097	2767.83	1.36833	1.44985e-146
EIF1	ENSG00000173812	175.075	319.051	12561.2	1.0322	1.95897e-146
DEPP1	ENSG00000165507	4.78223	26.8374	748.625	2.68809	2.89172e-144
MAT2A	ENSG00000168906	126.32	43.7551	4998.47	-1.36333	3.13187e-144
NPC1	ENSG00000141458	15.4111	35.8136	2900.09	1.38737	6.32357e-138
FOSB	ENSG00000125740	0.4756	5.83947	268.353	3.80541	8.20538e-138
SPATS2	ENSG00000123352	55.6166	110.313	6023.57	1.15346	9.18532e-136
PHGDH	ENSG00000092621	23.1243	51.5081	2602.94	1.32638	1.69651e-134
MAVS	ENSG00000088888	27.6677	10.2861	4646.34	-1.25964	6.08534e-134
UBC	ENSG00000150991	193.896	384.295	23681	1.15342	4.44394e-132
MT-CO2	ENSG00000198712	4362.67	1766.33	43862.1	-1.13683	3.30285e-131
FAM162A	ENSG00000114023	11.7386	32.6031	1491.58	1.64722	1.3078e-129
SOGA1	ENSG00000149639	11.3663	3.6455	2247.11	-1.47244	6.15866e-129
DUSP4	ENSG00000120875	58.5517	17.7642	4398.86	-1.55394	1.62808e-127
NR2F1	ENSG00000175745	22.1432	59.7926	3467.93	1.60691	2.41975e-126
PPP1R15A	ENSG00000087074	23.236	63.0249	2259.9	1.60729	4.45751e-124
ELL2	ENSG00000118985	5.44223	19.5104	1670.5	1.99453	6.07682e-123
PLAUR	ENSG00000011422	60.4578	140.781	3558.04	1.39112	1.32827e-121
MXI1	ENSG00000119950	5.13033	18.2933	900.237	1.98474	4.90947e-121
SLC26A2	ENSG00000155850	26.814	6.51507	2784.82	-1.87398	2.26218e-120
SH3RF1	ENSG00000154447	8.08033	19.39	1590.81	1.42503	2.42775e-118
TMEM158	ENSG00000249992	41.9069	300.355	6949.26	3.0087	3.70666e-118
EGLN1	ENSG00000135766	9.25997	19.8925	2266.79	1.27103	7.16589e-116
EIF4EBP1	ENSG00000187840	148.88	320.647	5248.68	1.27579	9.18764e-115
PVR	ENSG00000073008	54.2626	106.886	5859.61	1.14717	2.11875e-114
PSAT1	ENSG00000135069	13.7544	43.1874	1376.22	1.80091	4.2049e-114
SPAG4	ENSG00000061656	10.0583	40.0477	808.603	2.19158	9.9554e-114
MT-TN	ENSG00000210135	2055.96	642.271	2049.51	-1.51155	1.68801e-111
PPM1F	ENSG00000100034	53.7048	18.3107	4198.67	-1.38452	2.95909e-108
CEBPB	ENSG00000172216	28.8074	81.1198	2371.17	1.66897	5.86627e-108
MSANTD3	ENSG00000066697	19.177	45.1346	1405.86	1.39701	1.33712e-107
CBX6	ENSG00000183741	29.1561	8.79967	2418.02	-1.55901	1.99166e-107
HYAL2	ENSG00000068001	102.243	39.6904	6020.82	-1.19828	2.63068e-105
CACNG8	ENSG00000142408	5.05563	0.827233	529.445	-2.43876	5.22997e-105
GBE1	ENSG00000114480	27.9383	54.3302	3111.87	1.12759	8.15588e-105
C1orf21	ENSG00000116667	3.7326	8.71987	1403.37	1.39178	6.0279e-104
RPL13AP20	ENSG00000234498	12.1179	52.0034	434.045	2.27619	2.20743e-103
MYO1E	ENSG00000157483	8.87707	17.5628	2507.37	1.1514	5.10074e-103
NHSL2	ENSG00000204131	5.6084	1.3728	986.776	-1.86721	5.08303e-103
KIRREL1	ENSG00000183853	13.144	3.8631	1329.59	-1.59858	5.73584e-103
SGK1	ENSG00000118515	11.1087	23.5851	2079.69	1.24703	1.90129e-101
RND3	ENSG00000115963	38.1257	84.8124	3742.08	1.31526	3.54631e-100
AP000904.1	ENSG00000273415	14.7915	42.0013	991.778	1.66877	6.27186e-100
SAT1	ENSG00000130066	28.3727	69.404	1219.35	1.44945	9.8116e-100
ADA	ENSG00000196839	112.11	231.015	6649.62	1.21202	3.72422e-99
UGCG	ENSG00000148154	31.92	73.0077	4611.25	1.35631	2.26482e-98
C4orf3	ENSG00000164096	17.1271	36.3152	1732.46	1.24731	2.89278e-98
PDK1	ENSG00000152256	0.6103	2.4349	479.711	2.1375	9.20702e-98
TRIM8	ENSG00000171206	52.8758	15.6361	5199.35	-1.59184	1.17325e-96
FAM13A	ENSG00000138640	5.55077	13.2267	1208.38	1.42523	2.87078e-95
KLF7	ENSG00000118263	7.0473	14.3438	1956.93	1.18837	1.88797e-94
MAFF	ENSG00000185022	18.9182	44.219	2277.2	1.40024	2.13893e-94
KDM4B	ENSG00000127663	10.0578	24.2596	2151.04	1.44662	7.44679e-94
LINC02310	ENSG00000258808	37.6892	102.474	883.223	1.60292	4.37271e-93
AMTN	ENSG00000187689	42.6164	91.5527	1524.17	1.26664	2.62683e-92
GADD45A	ENSG00000116717	58.4173	118.584	2897.77	1.19208	4.07704e-91
FHL2	ENSG00000115641	57.0089	101.676	8448.65	1.00255	1.83551e-90
KCMF1	ENSG00000176407	10.1167	19.284	2430.42	1.0957	1.79826e-88
DUSP5	ENSG00000138166	31.2577	67.4148	2765.44	1.27777	1.33471e-86
FOXRED2	ENSG00000100350	18.0902	6.05707	1250.52	-1.41007	2.61836e-86
ANKRD37	ENSG00000186352	4.25497	19.5768	383.097	2.39161	7.69086e-86
ICAM2	ENSG00000108622	128.473	44.6241	2410.71	-1.35675	9.99679e-86
LOXL2	ENSG00000134013	269.774	503.492	29974.5	1.06612	1.13245e-85
NFIL3	ENSG00000165030	5.9061	20.4713	608.933	1.97495	1.73246e-85
2021-03-03	ENSG00000173926	6.6118	15.7886	1032.66	1.42832	1.5469e-84
LINC01116	ENSG00000163364	55.4764	101.182	2404.96	1.03436	2.88332e-84
BCL2A1	ENSG00000140379	1.80057	14.9968	194.59	3.16118	7.72837e-84
SYNE1	ENSG00000131018	3.24573	6.081	2826.18	1.07584	8.43391e-84
FERMT2	ENSG00000073712	12.5037	23.7716	2377.35	1.09007	1.70461e-83
PRR29	ENSG00000224383	9.81747	1.435	361.485	-2.60449	3.31535e-83
LTBP2	ENSG00000119681	25.8592	10.9202	3302.47	-1.07746	1.41698e-81
SNX33	ENSG00000173548	7.91797	15.6451	2063.41	1.15056	1.65711e-80
KCTD16	ENSG00000183775	0.8885	2.6631	546.877	1.73992	2.89253e-79
PDLIM4	ENSG00000131435	24.1593	52.7429	1924.31	1.30296	2.98157e-78
MT-TC	ENSG00000210140	969.813	267.835	848.539	-1.68356	1.08741e-77
NEK9	ENSG00000119638	19.9451	8.7067	2497.69	-1.02832	6.02239e-75
MTUS1	ENSG00000129422	26.5472	11.8194	2517.97	-1.00179	8.68021e-75
CARS	ENSG00000110619	8.01157	17.4099	1597.52	1.29555	1.16526e-74
MT-ND6	ENSG00000198695	1231.39	547.372	9793.19	-1.00275	2.65702e-74
TRNP1	ENSG00000253368	49.0843	14.3737	1292.79	-1.60148	3.79682e-74
FAM222A	ENSG00000139438	7.33237	0.712533	271.254	-3.19581	6.89645e-73
SLC3A2	ENSG00000168003	71.0396	134.663	4994.42	1.09227	1.45136e-72
ITGB3	ENSG00000259207	23.812	44.5399	2981.04	1.06632	7.62191e-72
RNF19B	ENSG00000116514	29.0172	53.652	2344.88	1.05797	5.03757e-71
CHAC1	ENSG00000128965	0.9611	7.64683	178.449	3.22812	9.69601e-71
NDRG4	ENSG00000103034	18.0411	6.34263	1302.45	-1.33841	1.59544e-70
LINC00205	ENSG00000223768	10.3485	3.35313	1076.41	-1.45492	3.28303e-70
HPCAL1	ENSG00000115756	63.0231	113.925	9232.86	1.0218	4.69729e-68
FAM43A	ENSG00000185112	29.2971	7.81	961.066	-1.7339	4.82871e-68
PTGS2	ENSG00000073756	1.5094	5.20423	335.538	1.94713	2.39457e-67
AC016831.7	ENSG00000285106	0.641467	3.34193	230.68	2.52853	2.42734e-67
FGF5	ENSG00000138675	16.8349	31.247	2746.11	1.05322	3.11595e-67
EGR1	ENSG00000120738	1.319	6.69873	280.564	2.57155	1.50844e-66
G6PD	ENSG00000160211	126.959	53.5499	4983.14	-1.07809	4.96811e-66
SLAMF9	ENSG00000162723	0.8792	8.79143	125.604	3.45373	1.36499e-65
SPHK1	ENSG00000176170	37.551	74.3321	3062.29	1.15748	4.81425e-65
KCTD12	ENSG00000178695	9.1301	2.89767	779.094	-1.48966	1.10052e-64
XBP1	ENSG00000100219	16.2406	34.4599	1206.4	1.24763	1.3522e-64
AOX1	ENSG00000138356	4.22733	10.103	798.613	1.42701	2.32823e-64
MMRN2	ENSG00000173269	124.682	53.3616	8173.68	-1.05821	4.70502e-64
TP53BP2	ENSG00000143514	10.6062	19.4302	1554.07	1.03973	3.41443e-63
DARS	ENSG00000115866	28.3119	58.1781	2233.79	1.19731	3.66228e-63
HECW2	ENSG00000138411	4.71547	8.68967	1781.63	1.04195	4.26819e-63
SHC3	ENSG00000148082	8.18203	3.22713	1166.06	-1.17401	7.98461e-63
EIF2S2	ENSG00000125977	66.0148	118.04	5329.37	1.00244	4.06505e-62
NRIP1	ENSG00000180530	1.81753	4.7169	551.497	1.52667	5.82844e-62
IGF2BP1	ENSG00000159217	15.1866	6.51543	1882.3	-1.05386	6.31673e-62
ALDH1L2	ENSG00000136010	1.572	4.31783	489.824	1.63091	7.31289e-62
EFL1	ENSG00000140598	11.9631	25.3436	1501.7	1.24641	1.92578e-61
HTRA3	ENSG00000170801	25.6327	8.37373	900.921	-1.44199	2.01679e-61
TSPAN15	ENSG00000099282	44.5228	16.8681	1089.62	-1.235	2.23339e-61
TRIB1	ENSG00000173334	8.81217	19.6986	1137.2	1.34278	4.49627e-61
HIF1A-AS2	ENSG00000258667	17.5058	56.2157	434.13	1.8231	8.22616e-61
NT5DC2	ENSG00000168268	97.3	41.3012	2975.44	-1.06751	1.03035e-60
FAM111B	ENSG00000189057	5.82663	0.7924	236.645	-2.72158	3.07644e-60
STC1	ENSG00000159167	10.5173	20.593	1320.58	1.13776	9.46237e-60
MBD3	ENSG00000071655	21.1595	7.5502	1655.44	-1.31685	2.44099e-59
TGFBR1	ENSG00000106799	8.16623	17.7344	1848.39	1.27615	2.48083e-58
WISP2	ENSG00000064205	14.8792	27.6954	1282.36	1.06291	3.58911e-58
ADAMTS6	ENSG00000049192	4.19313	10.7473	1201.04	1.50793	4.89509e-58
MEN1	ENSG00000133895	23.0336	8.1519	1029.81	-1.32621	8.83338e-58
MN1	ENSG00000169184	9.01353	2.58547	911.687	-1.62816	9.25413e-58
GADD45B	ENSG00000099860	34.8948	70.7539	2320.79	1.19318	1.12652e-57
MEGF8	ENSG00000105429	8.4006	2.53217	1256.01	-1.55911	1.95481e-57
IL1RAP	ENSG00000196083	1.5179	4.9451	386.639	1.83953	2.31527e-57
PLXND1	ENSG00000004399	56.1851	22.1015	5817.66	-1.17977	3.28709e-57
SBSN	ENSG00000189001	2.413	9.79163	263.569	2.19083	6.21724e-57
FEN1	ENSG00000168496	71.5184	31.1257	2472.08	-1.03162	1.15488e-56
IVNS1ABP	ENSG00000116679	15.8112	30.7599	2136.17	1.1187	1.36194e-56
PLEKHA2	ENSG00000169499	1.69337	5.03857	414.556	1.7105	3.79734e-56
ADSSL1	ENSG00000185100	2.34213	7.59047	285.618	1.88388	7.43929e-56
SSTR5	ENSG00000162009	14.488	1.98493	230.503	-2.69491	8.09372e-56
TGFB1I1	ENSG00000140682	15.4826	28.3728	2380.98	1.04715	3.48398e-55
WWC3	ENSG00000047644	9.9069	3.12107	902.46	-1.49374	5.7939e-55
STXBP6	ENSG00000168952	5.7948	11.9294	801.475	1.20741	8.77563e-55
NR4A1	ENSG00000123358	3.83117	8.51537	655.055	1.32965	8.88082e-55
ST3GAL1	ENSG00000008513	12.2174	4.94627	1249.2	-1.13653	1.58983e-54
AC016739.1	ENSG00000218175	71.1474	150.261	836.266	1.23383	5.06568e-54
ZC3H4	ENSG00000130749	11.9991	4.51757	1056.72	-1.24156	8.83757e-54
NCOA5	ENSG00000124160	21.2308	7.41677	962.481	-1.34648	1.03553e-53
NEDD9	ENSG00000111859	3.12473	7.25193	561.95	1.38048	1.31734e-53
EPB41L4A-AS1	ENSG00000224032	5.552	12.6996	594.699	1.36172	2.19166e-53
EVI2A	ENSG00000126860	1.5754	6.98027	177.037	2.35712	4.9134e-53
SRSF2	ENSG00000161547	44.4726	18.9195	1915.85	-1.06699	6.49674e-53
FUT11	ENSG00000196968	12.2134	23.79	947.342	1.12088	9.84522e-53
RIMS1	ENSG00000079841	1.66027	4.3658	467.835	1.54434	1.14314e-52
ARRB1	ENSG00000137486	14.4038	4.39003	652.828	-1.54154	3.71929e-52
ASF1B	ENSG00000105011	56.2098	24.1173	1734.54	-1.05138	5.07265e-52
DUSP6	ENSG00000139318	8.84057	15.9296	1188.81	1.01528	6.28067e-52
CSRNP1	ENSG00000144655	14.1639	25.6873	1368.94	1.03437	8.09489e-52
MAP3K11	ENSG00000173327	37.8644	14.6158	3080.2	-1.2061	1.2875e-50
CNKSR3	ENSG00000153721	0.9539	2.01297	684.393	1.2445	4.67855e-50
SLC16A13	ENSG00000174327	10.9238	1.94067	231.716	-2.31797	6.57056e-50
PPFIBP2	ENSG00000166387	7.1517	1.64483	323.826	-1.95237	4.36686e-49
GINS3	ENSG00000181938	10.0835	2.9098	432.228	-1.62216	4.47177e-49
OAS1	ENSG00000089127	25.7023	10.3344	911.55	-1.14602	4.84142e-49
RPS29	ENSG00000213741	25.428	47.0865	5587.04	1.05439	7.83942e-49
VASH1	ENSG00000071246	6.07197	1.7003	462.654	-1.66153	9.5907e-49
POLR3H	ENSG00000100413	11.6756	4.02457	723.451	-1.36592	2.25886e-48
SYNM	ENSG00000182253	6.29577	2.3075	664.156	-1.28485	3.01076e-48
MTND2P28	ENSG00000225630	100.217	36.181	1484.58	-1.30618	3.45608e-48
SLCO1A2	ENSG00000084453	2.14997	5.1635	616.796	1.40849	5.97121e-48
RUNX1	ENSG00000159216	5.56537	10.0415	1237.95	1.01019	7.4434e-48
VEGFC	ENSG00000150630	16.3783	30.1142	1047.23	1.04675	7.46889e-48
MAP2K3	ENSG00000034152	41.8619	17.0507	1482.18	-1.12441	8.69099e-48
UNG	ENSG00000076248	30.643	12.5833	1011.23	-1.11625	9.36092e-48
NEDD4	ENSG00000069869	8.02977	16.5744	1947.06	1.20295	1.12506e-47
RELB	ENSG00000104856	1.67877	6.09827	197.747	2.03991	2.65053e-47
PTPRR	ENSG00000153233	2.9353	7.37037	399.869	1.47822	8.25499e-46
AC092171.2	ENSG00000230733	7.95433	2.05803	337.435	-1.79016	1.09234e-45
FAM219A	ENSG00000164970	7.82023	14.7535	898.56	1.09265	2.0694e-45
ARRDC3	ENSG00000113369	9.6869	19.3597	1329.54	1.15433	3.07049e-45
TMEM250	ENSG00000238227	52.7937	23.3605	2257.63	-1.00663	5.58501e-45
RUSC2	ENSG00000198853	11.471	20.5322	1968.05	1.01482	1.54563e-44
AP002761.4	ENSG00000260401	4.71637	0.758233	189.202	-2.46507	1.62807e-44
MXD1	ENSG00000059728	1.32387	3.6196	304.301	1.60637	2.16451e-44
PPIF	ENSG00000108179	28.7839	12.2131	941.087	-1.06785	2.92311e-44
RCAN1	ENSG00000159200	13.8402	24.8444	1188.13	1.00772	7.54583e-44
NYNRIN	ENSG00000205978	2.85007	0.612533	281.369	-2.03571	3.4868e-43
ZNF488	ENSG00000265763	7.5147	2.11373	349.662	-1.65523	4.21729e-43
FEM1C	ENSG00000145780	6.33507	11.4681	1129.19	1.01395	4.84294e-43
HYAL3	ENSG00000186792	12.2534	3.05123	308.088	-1.82793	6.67342e-43
IFRD1	ENSG00000006652	8.61727	16.5342	933.282	1.09832	3.20354e-42
ASNS	ENSG00000070669	0.492233	3.31627	100.485	2.99356	3.26957e-42
SLC4A7	ENSG00000033867	13.5125	25.6329	3405.3	1.08601	3.45181e-42
MAP3K7CL	ENSG00000156265	2.33937	7.74143	233.403	1.87146	5.10217e-42
BAIAP2-DT	ENSG00000226137	6.76123	1.87437	400.707	-1.67879	1.46812e-41
SAPCD2	ENSG00000186193	24.3227	9.43013	1360.01	-1.19755	1.55412e-41
RPSAP52	ENSG00000241749	17.1219	35.436	658.201	1.21982	2.82806e-41
ZFAS1	ENSG00000177410	34.0445	67.7594	1196.02	1.14771	3.38765e-41
CEP126	ENSG00000110318	6.1783	2.31863	624.55	-1.25383	3.60369e-41
DDX50	ENSG00000107625	15.2967	27.9554	1197.43	1.0257	4.36923e-41
GAB2	ENSG00000033327	5.46563	10.0323	1030.86	1.05442	4.63524e-41
EIF4EBP2	ENSG00000148730	6.38557	2.433	668.738	-1.22679	8.77364e-41
KIAA0355	ENSG00000166398	2.70007	5.37477	593.301	1.16913	1.09666e-40
B4GALNT1	ENSG00000135454	9.40373	3.18033	732.97	-1.38925	1.30764e-40
ZDHHC14	ENSG00000175048	2.80703	0.696133	267.987	-1.83886	1.32906e-40
SUFU	ENSG00000107882	17.9346	7.45693	1331.62	-1.09548	1.47049e-40
P2RY2	ENSG00000175591	8.70153	2.34447	304.958	-1.71648	1.60189e-40
LRRC71	ENSG00000160838	6.70517	0.8379	151.674	-2.83345	1.86696e-40
CDC25A	ENSG00000164045	6.27487	1.55563	306.935	-1.83463	2.12719e-40
KSR2	ENSG00000171435	1.6271	0.469567	386.432	-1.61795	2.13611e-40
FOXL1	ENSG00000176678	15.9496	5.1276	802.755	-1.46386	2.66316e-40
ADORA1	ENSG00000163485	9.03593	3.00647	427.655	-1.41699	3.96254e-40
RNF169	ENSG00000166439	2.689	5.15557	670.506	1.10441	4.28211e-40
MEX3B	ENSG00000183496	4.65093	9.25373	658.94	1.16492	5.07452e-40
FILIP1L	ENSG00000168386	1.66553	4.6424	293.224	1.61346	5.13839e-40
TRIM47	ENSG00000132481	25.2517	9.9141	834.318	-1.17676	6.23562e-40
LINC02246	ENSG00000281903	0.345133	5.59253	66.324	4.16259	9.84612e-40
B4GALT4	ENSG00000121578	4.15747	7.91783	763.906	1.08363	1.07848e-39
SPTLC3	ENSG00000172296	5.5912	1.95973	485.92	-1.34643	1.2524e-39
VIM-AS1	ENSG00000229124	2.40863	8.78823	167.618	2.01357	1.39697e-39
CRY1	ENSG00000008405	5.712	11.3253	714.505	1.16757	1.61349e-39
PIM1	ENSG00000137193	11.5457	24.3956	1043.68	1.2537	1.82198e-39
FAM216A	ENSG00000204856	10.6016	21.4443	588.492	1.1809	6.54171e-39
PIK3R3	ENSG00000117461	3.39063	0.812433	244.107	-1.89008	7.86522e-39
ITGB8	ENSG00000105855	1.66503	0.304967	177.577	-2.29106	1.36371e-38
ZNF629	ENSG00000102870	7.45137	2.85573	656.132	-1.21437	2.1421e-38
SERPINE2	ENSG00000135919	1.39127	3.54987	325.54	1.50263	2.13856e-38
RPUSD1	ENSG00000007376	28.5445	10.4232	879.815	-1.28115	3.1405e-38
INAFM2	ENSG00000259330	17.2073	7.40287	787.631	-1.04921	5.549e-38
AHNAK2	ENSG00000185567	40.7381	10.5505	9765.05	-1.78532	6.59788e-38
ZSCAN31	ENSG00000235109	3.1718	0.393567	129.8	-2.84576	1.62219e-37
PPP1R3B	ENSG00000173281	0.977433	2.78003	229.849	1.68576	2.1237e-37
LINC01204	ENSG00000229563	4.21627	9.10197	423.228	1.27395	5.59612e-37
FOS	ENSG00000170345	1.29293	4.87383	147.64	2.10773	6.19659e-37
KRT81	ENSG00000205426	1.04977	4.6125	121.55	2.35394	9.70648e-37
SNTB2	ENSG00000168807	7.47433	3.21707	1096.25	-1.05478	1.32021e-36
PPIAP22	ENSG00000198618	43.7785	89.8409	727.812	1.18854	1.48066e-36
RRS1	ENSG00000179041	54.6234	23.6936	1402.61	-1.0336	1.83053e-36
MIR210HG	ENSG00000247095	0.1757	2.95417	69.2945	4.04026	2.49363e-36
PCK2	ENSG00000100889	5.82847	14.5448	561.634	1.51275	3.4061e-36
GPCPD1	ENSG00000125772	2.98403	6.1043	660.943	1.18264	3.65272e-36
ST3GAL2	ENSG00000157350	9.82557	4.0994	1295.87	-1.09011	4.2052e-36
AP000769.1	ENSG00000173727	9.17573	22.2689	291.565	1.44528	7.46764e-36
ANGPTL2	ENSG00000136859	4.35473	0.945567	203.242	-2.0275	1.5252e-35
C15orf54	ENSG00000175746	13.1551	5.1519	589.082	-1.18971	2.16864e-35
ATOH8	ENSG00000168874	6.52343	1.78057	267.226	-1.69575	2.63864e-35
ELFN2	ENSG00000166897	2.857	0.8661	323.83	-1.54693	3.22453e-35
IQCJ-SCHIP1	ENSG00000283154	8.1754	16.8314	721.262	1.22746	7.3423e-35
SCHIP1	ENSG00000151967	0.483833	1.70653	144.284	1.97743	8.36399e-35
LIPG	ENSG00000101670	1.55597	0.355367	206.408	-1.96175	9.36925e-35
BAHCC1	ENSG00000266074	3.45697	1.3055	537.764	-1.2323	1.03898e-34
PDZPH1P	ENSG00000226926	0.119767	2.7148	57.0902	4.43121	1.10425e-34
SLC37A2	ENSG00000134955	4.44603	1.17883	271.754	-1.74509	2.35935e-34
OAS3	ENSG00000111331	8.37847	3.50277	836.698	-1.08675	2.49308e-34
HILPDA	ENSG00000135245	8.2904	17.97	394.143	1.26642	2.60777e-34
GAS6-AS1	ENSG00000233695	3.97227	1.4005	401.819	-1.33612	4.99606e-34
BCL6	ENSG00000113916	4.55577	8.77033	608.693	1.12923	7.42233e-34
ETS2	ENSG00000157557	5.96047	10.7361	716.912	1.01815	8.29363e-34
SNHG8	ENSG00000269893	23.7276	47.031	520.043	1.15696	9.20135e-34
INSIG2	ENSG00000125629	5.2938	11.3892	581.857	1.24859	2.20544e-33
CBX2	ENSG00000173894	14.3902	6.1358	999.984	-1.05821	2.61865e-33
CCNE1	ENSG00000105173	13.2783	4.7355	384.134	-1.3204	3.32251e-33
TCP11L2	ENSG00000166046	3.2105	7.9312	391.739	1.46526	4.96313e-33
MYD88	ENSG00000172936	12.7999	5.1841	624.133	-1.13162	5.47578e-33
LDLRAP1	ENSG00000157978	9.26417	3.91513	645.135	-1.07264	6.97412e-33
LYL1	ENSG00000104903	48.1639	21.3396	1129.13	-1.00294	1.11708e-32
LINC00641	ENSG00000258441	2.6767	0.619733	184.93	-1.94135	1.29095e-32
CCM2L	ENSG00000101331	4.71043	0.8522	144.705	-2.2858	1.47679e-32
LINC01578	ENSG00000272888	9.63493	17.3321	789.297	1.02459	1.60735e-32
HPS6	ENSG00000166189	17.6497	6.7008	674.864	-1.2216	2.04785e-32
SMAD6	ENSG00000137834	7.6625	3.23023	593.516	-1.07584	3.01994e-32
LINC02577	ENSG00000228742	6.8382	12.5293	644.226	1.03077	4.00387e-32
ZNF581	ENSG00000171425	22.915	41.8414	936.071	1.04715	4.54873e-32
IQCE	ENSG00000106012	5.8969	2.43283	597.403	-1.10578	7.37645e-32
RPL26	ENSG00000161970	34.0059	63.0392	1060.63	1.04379	8.10864e-32
MT1X	ENSG00000187193	3.33987	9.20463	238.642	1.606	8.23967e-32
INSIG1	ENSG00000186480	6.23693	11.9752	598.67	1.09085	1.81375e-31
FERMT3	ENSG00000149781	2.65853	7.1064	267.636	1.58357	7.09266e-31
ANAPC2	ENSG00000176248	31.2734	13.8805	1248.25	-1.00136	9.30397e-31
ZNF469	ENSG00000225614	2.35953	0.828233	442.122	-1.33507	1.34019e-30
IRF7	ENSG00000185507	4.65797	11.3825	361.47	1.44555	1.4736e-30
PROSER2	ENSG00000148426	7.74597	13.7636	781.805	1.00291	1.51928e-30
GIMAP4	ENSG00000133574	5.06103	0.822	124.706	-2.45075	1.8225e-30
POSTN	ENSG00000133110	1.14833	3.3875	168.769	1.71148	2.88136e-30
LINC02535	ENSG00000234155	4.47713	9.5933	387.345	1.2575	4.36519e-30
UNC13A	ENSG00000130477	3.5035	1.30443	494.664	-1.24874	4.6429e-30
PLPP3	ENSG00000162407	8.3553	3.08323	393.557	-1.26791	5.30441e-30
KLHL24	ENSG00000114796	2.22127	4.09733	508.813	1.04107	5.33824e-30
MT-ATP8	ENSG00000228253	60.2685	12.3487	155.323	-2.11539	6.49111e-30
CYP26B1	ENSG00000003137	6.5117	2.40453	441.102	-1.26408	6.91715e-30
CICP14	ENSG00000281490	4.69177	0.8506	156.376	-2.27733	1.89646e-29
PTGS1	ENSG00000095303	5.84517	2.12967	419.88	-1.28131	2.86054e-29
AC079922.2	ENSG00000237753	11.0869	3.7838	313.289	-1.39438	2.98076e-29
PER1	ENSG00000179094	2.41403	5.69423	419.275	1.42427	3.43438e-29
AP001972.5	ENSG00000279117	3.4854	0.147567	86.3542	-4.40506	4.05242e-29
AP5B1	ENSG00000254470	10.4156	4.2426	739.263	-1.12113	4.3863e-29
AL139352.1	ENSG00000132832	0.3497	3.08563	54.5635	3.23778	7.85081e-29
LINC01583	ENSG00000259518	2.57487	6.65937	260.956	1.55447	8.2903e-29
ANGPT4	ENSG00000101280	0.4025	1.5206	99.7475	2.10388	2.36843e-28
NR2F1-AS1	ENSG00000237187	4.4756	8.2278	468.475	1.0361	2.76218e-28
MTHFR	ENSG00000177000	2.17947	0.6904	250.288	-1.48861	3.34232e-28
CCDC142	ENSG00000135637	2.79553	0.4394	113.357	-2.49516	7.0246e-28
LRRC45	ENSG00000169683	14.0181	5.8114	561.505	-1.09648	1.04007e-27
HTR7P1	ENSG00000183935	4.04513	1.25167	242.942	-1.53116	1.08316e-27
AIFM2	ENSG00000042286	8.43497	3.3846	401.762	-1.14855	2.40112e-27
PSTPIP2	ENSG00000152229	2.57133	5.8183	275.984	1.31984	3.11502e-27
AL139095.2	ENSG00000220472	23.8824	43.5097	536.632	1.02254	3.19586e-27
DOCK3	ENSG00000088538	2.2596	0.770367	276.714	-1.38181	4.16685e-27
PHETA1	ENSG00000198324	10.6866	4.07527	502.937	-1.22168	4.50019e-27
SLC38A4	ENSG00000139209	0.4787	1.9372	101.702	2.15072	4.91706e-27
GALNT12	ENSG00000119514	3.0802	7.0361	303.562	1.34833	5.42486e-27
PSME2	ENSG00000100911	8.9632	16.7157	772.553	1.07421	7.97211e-27
TUBE1	ENSG00000074935	3.8885	7.30543	441.13	1.06126	8.57549e-27
BX640514.2	ENSG00000273812	18.6319	41.6604	413.562	1.34807	1.05298e-26
C22orf46	ENSG00000184208	4.03803	1.2378	273.409	-1.5284	1.14927e-26
ARID3B	ENSG00000179361	2.96637	5.53333	396.264	1.0594	2.31652e-26
GIMAP6	ENSG00000133561	3.629	0.915733	184.318	-1.8052	2.50669e-26
PPP1R10	ENSG00000204569	1.80943	0.113633	89.0189	-3.8047	2.84736e-26
CCDC69	ENSG00000198624	11.5144	4.76747	588.931	-1.09882	2.87723e-26
SPX	ENSG00000134548	0.185667	1.0291	64.1456	2.6024	3.00923e-26
ZNF292	ENSG00000188994	1.6833	3.53397	605.59	1.21434	3.00796e-26
MSRB1	ENSG00000198736	22.681	9.08243	473.275	-1.15129	3.30474e-26
SEMA6B	ENSG00000167680	115.494	39.5005	6452.3	-1.38373	4.17104e-26
HSPA12B	ENSG00000132622	15.2965	6.33817	714.91	-1.09827	4.3084e-26
LIF	ENSG00000128342	0.3308	1.52087	81.7966	2.42718	5.11034e-26
ENKUR	ENSG00000151023	0.3818	1.75093	80.2846	2.35107	6.594e-26
PIR	ENSG00000087842	16.228	6.23213	361.391	-1.21527	1.54683e-25
LINC02434	ENSG00000248370	3.77337	12.3042	120.346	1.84823	1.68614e-25
FZD8	ENSG00000177283	6.4609	2.44367	375.417	-1.22933	1.98207e-25
RHOBTB2	ENSG00000008853	6.0647	2.5053	489.681	-1.10334	2.47301e-25
AC097534.2	ENSG00000272870	1.91557	5.21247	150.842	1.60366	2.7133e-25
MYRIP	ENSG00000170011	6.5058	2.5905	483.753	-1.15404	3.16706e-25
SYTL3	ENSG00000164674	4.5893	8.6206	417.928	1.08817	6.66619e-25
TMEM198B	ENSG00000182796	4.50327	1.23577	174.199	-1.69722	7.00767e-25
SPRED3	ENSG00000188766	3.47937	1.0707	226.401	-1.52847	7.77064e-25
MUC13	ENSG00000173702	3.2066	6.37887	301.741	1.15174	7.90287e-25
KDR	ENSG00000128052	2.7079	0.8326	223.09	-1.52384	8.5055e-25
MAFG-DT	ENSG00000265688	5.16793	1.1117	122.977	-2.03912	1.79302e-24
LRRC32	ENSG00000137507	3.7681	1.10707	218.757	-1.59191	2.1814e-24
TAF9	ENSG00000273841	0.781467	4.086	79.3811	2.60021	3.26469e-24
AC006058.1	ENSG00000261786	2.4685	0.6823	165.79	-1.68792	3.43738e-24
SELP	ENSG00000174175	4.0092	1.12393	167.466	-1.67393	4.54113e-24
KDM7A	ENSG00000006459	0.768	1.79817	260.995	1.35532	5.92699e-24
TRIM66	ENSG00000166436	1.5449	0.507567	228.51	-1.44265	6.33735e-24
EDEM3	ENSG00000116406	6.0582	2.49297	616.996	-1.11791	7.47684e-24
IFT27	ENSG00000100360	5.0488	1.8426	466.549	-1.28151	7.51469e-24
AC025186.1	ENSG00000205644	0.323733	3.65573	38.9441	3.72055	7.71261e-24
CALHM5	ENSG00000178033	1.99067	0.6882	273.472	-1.35461	7.76846e-24
DOLK	ENSG00000175283	12.7977	5.29727	395.99	-1.10936	1.1871e-23
C11orf91	ENSG00000205177	11.5571	2.18617	115.053	-2.20839	1.33905e-23
RAB36	ENSG00000100228	3.12107	0.779733	154.848	-1.81346	1.39505e-23
MEGF9	ENSG00000106780	4.56657	1.94843	429.926	-1.06809	1.40472e-23
UBA6-AS1	ENSG00000248049	1.55343	3.61613	190.18	1.38661	1.40939e-23
GIMAP1	ENSG00000213203	7.30777	3.25977	490.149	-1.00119	1.71348e-23
SSTR5-AS1	ENSG00000261713	2.79227	0.3363	92.1193	-2.86436	2.01531e-23
TYSND1	ENSG00000156521	7.5731	3.17567	410.496	-1.08489	2.39496e-23
FBXL18	ENSG00000155034	9.41417	3.98293	491.58	-1.06339	3.78217e-23
NKX2-3	ENSG00000119919	3.08887	0.2622	71.9283	-3.35611	4.37508e-23
VPS9D1-AS1	ENSG00000261373	6.79797	1.8873	158.164	-1.67853	4.84632e-23
CREBRF	ENSG00000164463	1.31137	2.64703	336.638	1.15854	6.16527e-23
EVI2B	ENSG00000185862	1.3109	4.0817	119	1.74899	1.25157e-22
SH2D3C	ENSG00000095370	4.1253	1.01887	166.699	-1.82638	3.03798e-22
ARNTL	ENSG00000133794	3.187	5.88107	382.144	1.03386	4.38054e-22
LMO2	ENSG00000135363	11.7111	4.69707	394.162	-1.1527	4.5839e-22
KCNJ2-AS1	ENSG00000267365	2.17057	4.9064	189.591	1.36379	5.73438e-22
ABHD15	ENSG00000168792	4.6553	1.58333	233.867	-1.38094	5.92434e-22
SERPIND1	ENSG00000099937	2.88097	6.03743	238.051	1.24314	8.52688e-22
LINC01179	ENSG00000249500	3.7471	7.9674	277.338	1.22419	9.76425e-22
ARFGEF3	ENSG00000112379	0.230667	0.6257	140.307	1.56783	1.25966e-21
RPP25	ENSG00000178718	9.44997	4.0797	432.886	-1.0352	1.52814e-21
LPP-AS2	ENSG00000270959	2.34257	0.383233	80.0004	-2.44308	1.6524e-21
TRIM36	ENSG00000152503	1.77857	3.75583	255.549	1.21679	2.27166e-21
LINC00342	ENSG00000232931	2.7171	0.3671	74.3101	-2.71023	2.92604e-21
L3MBTL2	ENSG00000100395	3.00563	1.11323	252.716	-1.26526	3.1339e-21
SENCR	ENSG00000254703	17.3439	7.06493	331.973	-1.12013	4.86277e-21
CROT	ENSG00000005469	7.99977	3.53033	384	-1.01427	7.09757e-21
TMIE	ENSG00000181585	6.9172	2.05507	172.317	-1.5714	7.10601e-21
AMPD3	ENSG00000133805	0.146933	0.954933	49.2021	2.73756	1.38058e-20
CFAP44	ENSG00000206530	1.1378	0.24	100.522	-2.07236	2.79003e-20
AC116049.1	ENSG00000236562	1.8227	9.39097	48.1402	2.55312	4.31614e-20
ABCG2	ENSG00000118777	4.86293	1.95223	319.169	-1.15626	6.56818e-20
SDCBP2	ENSG00000125775	5.79047	11.6232	295.335	1.1904	9.79195e-20
KLHL4	ENSG00000102271	3.04787	1.198	258.367	-1.18132	1.66182e-19
THAP7	ENSG00000184436	12.0625	4.87923	347.383	-1.12562	1.73058e-19
OSER1-DT	ENSG00000223891	2.04793	5.14667	123.673	1.49643	1.9404e-19
MAP4K3-DT	ENSG00000231312	2.80827	5.70113	234.4	1.19818	2.05754e-19
IL11	ENSG00000095752	2.13913	5.13737	182.563	1.47279	2.14785e-19
LCMT2	ENSG00000168806	0.847667	0.130433	69.8996	-2.52371	2.17086e-19
FOXF1	ENSG00000103241	2.29623	0.537633	103.189	-1.92123	2.55545e-19
AMH	ENSG00000104899	12.4808	4.73993	328.236	-1.22014	2.83506e-19
COX19	ENSG00000240230	2.61303	5.06217	307.666	1.13308	2.91809e-19
MB21D2	ENSG00000180611	2.03993	4.1262	227.273	1.18883	4.7227e-19
C21orf58	ENSG00000160298	7.4874	3.1329	331.24	-1.0883	5.21081e-19
MDGA1	ENSG00000112139	2.40217	1.03627	387.466	-1.03746	5.7492e-19
TSHZ1	ENSG00000179981	2.6462	1.0992	277.78	-1.0987	6.38169e-19
PLVAP	ENSG00000130300	7.16703	2.7769	239.816	-1.19461	7.23652e-19
PAPPA2	ENSG00000116183	0.0487	0.325433	40.5458	2.80264	7.41904e-19
ZBED3	ENSG00000132846	2.9834	1.09683	263.243	-1.27518	7.92022e-19
LINC01694	ENSG00000233922	1.9704	0.6914	186.746	-1.3347	1.02481e-18
AL354714.2	ENSG00000213080	3.3017	8.31573	140.204	1.48961	1.15336e-18
SIRPB1	ENSG00000101307	0.5434	1.75267	82.2831	1.83875	1.2963e-18
STOML1	ENSG00000067221	3.63387	1.50617	341.531	-1.09025	1.39785e-18
SLCO2A1	ENSG00000174640	0.859133	0.193433	95.5666	-1.98149	1.48703e-18
CYP1A1	ENSG00000140465	2.18607	0.272633	67.87	-2.82069	1.63412e-18
PNPLA7	ENSG00000130653	3.09833	1.19773	238.639	-1.19768	2.02928e-18
SKP2	ENSG00000145604	9.12903	4.04063	518.638	-1.01416	1.24086e-17
GPAM	ENSG00000119927	3.07237	1.31513	292.781	-1.0658	1.30703e-17
LDHAP4	ENSG00000214110	2.77463	7.3876	111.81	1.65075	1.46836e-17
SHB	ENSG00000107338	3.82817	7.0129	329.521	1.06731	1.82301e-17
ZNF16	ENSG00000170631	2.92753	5.55547	242.374	1.08049	1.94602e-17
GAPDHP1	ENSG00000228232	5.9394	12.0137	197.524	1.20225	2.05381e-17
AC102953.2	ENSG00000273230	1.87923	0.353533	69.6577	-2.23984	3.38162e-17
METTL7A	ENSG00000185432	1.40617	0.274833	70.6984	-2.1915	4.97883e-17
SLC7A11	ENSG00000151012	6.0921	13.5882	2080.01	1.32357	5.36668e-17
GNB1L	ENSG00000185838	3.42533	1.37623	337.647	-1.13481	6.03807e-17
KRTAP4-8	ENSG00000204880	0.601933	3.0224	46.857	2.37793	6.35738e-17
RRAGB	ENSG00000083750	9.4624	4.16677	294.784	-1.01217	6.99892e-17
ZFP41	ENSG00000181638	3.245	1.2175	223.94	-1.23516	7.02501e-17
POP1	ENSG00000104356	4.1512	1.6349	285.626	-1.16943	8.50773e-17
PLEKHG6	ENSG00000008323	1.33637	0.0976667	45.4553	-3.63657	8.88227e-17
SCFD2	ENSG00000184178	5.5922	2.2958	262.621	-1.10554	1.13291e-16
HCG11	ENSG00000228223	2.12177	0.762667	171.426	-1.31041	1.15598e-16
DHH	ENSG00000139549	4.48703	1.83987	311.959	-1.10557	1.66201e-16
KMT2E-AS1	ENSG00000239569	3.87223	9.58937	108.926	1.47193	1.66847e-16
AC009133.1	ENSG00000238045	1.95067	0.2954	56.449	-2.56303	1.75246e-16
ARMC7	ENSG00000125449	8.786	3.91047	283.189	-1.00537	1.90072e-16
LURAP1L	ENSG00000153714	1.39267	3.72463	98.7642	1.57789	2.08814e-16
AC078819.1	ENSG00000216285	6.06643	13.1827	161.463	1.33005	2.29173e-16
LINC01444	ENSG00000264301	10.9792	2.95223	110.384	-1.71896	2.60867e-16
COL9A3	ENSG00000092758	9.92857	4.2444	371.445	-1.05219	3.48949e-16
CA9	ENSG00000107159	0	2.9487	54.1122	9.76514	3.51518e-16
CCDC144NL-AS1	ENSG00000233098	3.85303	1.5123	209.039	-1.18929	4.14505e-16
METRNL	ENSG00000176845	6.7901	12.1503	392.688	1.02365	4.71218e-16
AL928654.4	ENSG00000279495	2.0588	4.1436	169.631	1.17291	5.23006e-16
SLC25A25-AS1	ENSG00000234771	1.0892	0.260333	89.3283	-1.8995	5.9251e-16
AL162586.1	ENSG00000225032	4.4629	1.45247	126.561	-1.45439	6.17665e-16
AL596325.2	ENSG00000272574	3.316	9.78453	72.9953	1.72115	7.54995e-16
PAWR	ENSG00000177425	23.1324	43.0933	6594.79	1.06576	7.93865e-16
LINC02035	ENSG00000273033	2.67993	1.10477	217.044	-1.1109	9.09986e-16
AL583856.1	ENSG00000232389	4.36867	9.29547	164.75	1.23501	1.04292e-15
EIF2S2P4	ENSG00000128692	11.2788	20.8904	345.343	1.03238	1.14468e-15
LINC01963	ENSG00000260804	3.7711	1.43047	171.023	-1.24502	1.54386e-15
AC027307.2	ENSG00000267317	12.0162	4.0144	152.324	-1.39702	1.75797e-15
ERVK13-1	ENSG00000260565	1.4943	0.453667	112.842	-1.57179	1.84948e-15
CD37	ENSG00000104894	5.44983	2.30427	257.88	-1.06887	1.88389e-15
PHOSPHO1	ENSG00000173868	2.52143	0.5017	67.7842	-2.1399	2.38366e-15
SETD6	ENSG00000103037	1.25223	0.179867	50.3478	-2.61923	3.15222e-15
PER2	ENSG00000132326	0.141433	0.534133	47.8485	2.11291	3.338e-15
ALMS1-IT1	ENSG00000230002	0.533367	1.85923	55.7471	1.97189	3.35053e-15
RPL17P50	ENSG00000213700	0.879033	5.22907	37.2774	2.70972	4.1203e-15
CLEC2B	ENSG00000110852	0.8195	2.94193	70.7888	1.94848	4.43423e-15
RPS7P10	ENSG00000226525	10.4582	20.9905	207.281	1.14313	4.81552e-15
DTX4	ENSG00000110042	2.4675	0.9487	201.738	-1.20374	5.10942e-15
LINC00346	ENSG00000255874	0.724933	0.1166	54.0924	-2.49602	5.96489e-15
CASC10	ENSG00000204682	4.2267	1.85343	242.268	-1.02808	6.03986e-15
AC245297.3	ENSG00000274265	4.88823	10.375	140.093	1.23776	6.11639e-15
MYH7B	ENSG00000078814	0.7134	0.1223	54.1007	-2.3853	6.82563e-15
STK36	ENSG00000163482	3.15273	1.3544	233.046	-1.06022	8.12088e-15
KCNN3	ENSG00000143603	0.9531	0.349633	177.876	-1.26086	8.74622e-15
ZYX	ENSG00000159840	76.5196	137.849	5832.88	1.0143	9.47286e-15
CASC8	ENSG00000246228	1.6342	4.4806	95.6313	1.5897	1.06345e-14
SERPINB7	ENSG00000166396	1.0251	2.62667	88.507	1.52062	1.06623e-14
AC090409.1	ENSG00000267279	7.13913	13.6767	167.204	1.12666	1.11082e-14
CYP4F26P	ENSG00000226562	5.9548	1.22107	63.0375	-2.14571	1.32973e-14
CEP19	ENSG00000174007	2.46287	0.559567	68.7259	-1.97786	1.44801e-14
GPR68	ENSG00000119714	0.728	1.89547	82.5431	1.54992	1.48952e-14
VWF	ENSG00000110799	1.75763	0.692833	226.886	-1.15932	1.52483e-14
RPL12P14	ENSG00000224321	10.5066	22.4236	176.598	1.2329	1.88543e-14
CUTALP	ENSG00000226752	5.01517	2.17247	266.002	-1.04218	1.97804e-14
IL6R	ENSG00000160712	1.57853	0.554367	131.63	-1.34079	2.02378e-14
PTGIS	ENSG00000124212	1.663	0.529233	127.515	-1.46406	2.29704e-14
JDP2	ENSG00000140044	0.0366	0.3438	23.0647	3.51824	2.73009e-14
SLC16A12	ENSG00000152779	0.457067	1.3228	90.5836	1.63879	3.26885e-14
PPP1R16B	ENSG00000101445	2.51433	1.0712	235.104	-1.05915	4.03089e-14
ZNF252P	ENSG00000196922	3.23543	1.39393	252.933	-1.05222	4.33596e-14
VSIG2	ENSG00000019102	2.92657	0.268867	38.8795	-3.27523	5.18482e-14
PLEKHF1	ENSG00000166289	8.516	3.6716	266.525	-1.0324	5.30948e-14
LINC00638	ENSG00000258701	1.3804	0.1171	38.5149	-3.36404	6.08603e-14
PPP1R3G	ENSG00000219607	0.794133	1.63317	130.364	1.20717	7.02331e-14
MMRN1	ENSG00000138722	1.83373	0.6292	133.892	-1.39191	7.19301e-14
GRIN2C	ENSG00000161509	0.789667	0.1777	65.2249	-1.98162	8.86132e-14
TLE6	ENSG00000104953	1.0994	2.72357	88.2278	1.47995	8.99088e-14
EME2	ENSG00000197774	1.33033	0.4208	102.357	-1.48443	9.37705e-14
CYP2U1	ENSG00000155016	1.3697	0.383533	90.0926	-1.66197	1.03262e-13
AC016831.1	ENSG00000226380	0.570033	1.16723	121.917	1.212	1.87413e-13
FBXL19-AS1	ENSG00000260852	1.29167	0.306533	65.3417	-1.90496	2.16224e-13
LINC01521	ENSG00000213888	3.7332	1.17863	99.3337	-1.49638	2.38132e-13
SFXN2	ENSG00000156398	1.49387	0.541833	145.818	-1.29699	2.59227e-13
RPS3AP26	ENSG00000214389	8.14343	15.0873	198.879	1.07758	2.73505e-13
IL12A	ENSG00000168811	1.24133	2.94987	87.8569	1.40072	2.92437e-13
SLITRK1	ENSG00000178235	2.48063	1.05553	192.389	-1.06401	3.10662e-13
TMEM121	ENSG00000184986	9.57917	4.10323	219.975	-1.03968	3.55335e-13
ZNF792	ENSG00000180884	1.74227	0.541867	92.3289	-1.53468	3.78215e-13
STARD4	ENSG00000164211	15.3061	29.1075	2232.72	1.09397	4.19643e-13
TIPIN	ENSG00000075131	9.06747	4.0186	239.187	-1.02413	5.50136e-13
MMACHC	ENSG00000132763	1.8324	0.684	139.251	-1.24746	6.2356e-13
TSSK5P	ENSG00000227473	3.46873	0.2363	34.2988	-3.69878	6.25248e-13
ITGB1-DT	ENSG00000229656	2.85073	6.70473	109.874	1.38229	6.42666e-13
PCDHGC3	ENSG00000240184	3.17217	1.301	221.733	-1.10229	6.49938e-13
GABPB2	ENSG00000143458	0.8512	0.2815	105.779	-1.42251	6.58373e-13
CFAP157	ENSG00000160401	1.91313	0.472267	66.8885	-1.86882	7.89417e-13
AC078883.1	ENSG00000225205	0.8914	2.82497	57.3535	1.78434	8.02651e-13
SLC26A1	ENSG00000145217	3.27237	1.35157	177.31	-1.10756	8.62391e-13
MT-TY	ENSG00000210144	74.1423	0	49.5889	-8.51791	1.23026e-12
NAMPTP1	ENSG00000229644	2.0549	3.87717	162.795	1.05597	1.34691e-12
AC015813.6	ENSG00000279207	1.6189	0.5511	131.25	-1.38807	1.40702e-12
HOXB9	ENSG00000170689	0.0328	0.6286	19.2783	4.20221	1.41352e-12
DNAH1	ENSG00000114841	0.9823	0.430267	197.045	-1.03187	1.6771e-12
TMSB4XP8	ENSG00000187653	647.057	1223.7	2755.77	1.08597	1.75417e-12
GPR17	ENSG00000144230	1.40013	0.2099	43.038	-2.53056	1.81672e-12
AC091806.1	ENSG00000236393	3.09847	1.13683	132.653	-1.29094	2.03529e-12
LRFN1	ENSG00000128011	2.54403	0.890867	121.346	-1.32788	2.04335e-12
TBXAS1	ENSG00000059377	2.14763	0.5851	71.0284	-1.7037	2.14571e-12
AC107308.1	ENSG00000277945	11.2084	23.7601	115.253	1.22342	2.32006e-12
ICAM1	ENSG00000090339	1.63357	3.07253	167.14	1.07001	3.07123e-12
CHST1	ENSG00000175264	2.43477	0.686767	88.1864	-1.63775	3.40364e-12
TNFAIP8L3	ENSG00000183578	5.58213	2.41047	189.707	-1.03255	3.49232e-12
KAT6B	ENSG00000156650	0.675133	1.2101	171.682	1.00659	3.80541e-12
HSD17B1	ENSG00000108786	1.0843	0.3092	72.1144	-1.64318	3.96377e-12
TAF6L	ENSG00000162227	6.4348	2.7967	205.05	-1.01825	3.96811e-12
AC127496.7	ENSG00000280351	1.80927	0.228167	37.5737	-2.83245	4.47652e-12
OAS2	ENSG00000111335	0.9573	0.222967	57.7597	-1.9303	4.52899e-12
AC087741.1	ENSG00000262580	0.9797	0.2218	54.659	-1.99241	5.42196e-12
AATBC	ENSG00000215458	1.0468	0.265067	62.4623	-1.8222	7.27816e-12
NR1H3	ENSG00000025434	2.7068	0.915567	103.118	-1.39469	8.89916e-12
AL021368.2	ENSG00000272316	0.2184	0.677433	53.034	1.85388	9.52786e-12
RGMB-AS1	ENSG00000246763	1.49497	3.10577	102.482	1.22855	1.0085e-11
GREB1	ENSG00000196208	0.329833	0.725733	98.2889	1.36263	1.12004e-11
SLC6A16	ENSG00000063127	2.92147	1.10327	125.579	-1.23439	1.15435e-11
HES2	ENSG00000069812	1.62403	0.559433	97.035	-1.37499	1.24165e-11
WDR81	ENSG00000167716	1.74497	0.7211	174.154	-1.08788	1.33606e-11
BX537318.1	ENSG00000273145	2.7623	5.6868	111.622	1.20077	1.367e-11
ZNF608	ENSG00000168916	1.10343	0.346767	90.0616	-1.49378	1.37911e-11
E2F2	ENSG00000007968	0.727433	0.146367	46.7695	-2.14448	1.49083e-11
RPS9	ENSG00000170889	4.10643	7.39947	298.916	1.00246	1.54426e-11
ANKRD44	ENSG00000065413	0.7242	0.1824	67.7884	-1.80425	1.58552e-11
FER1L4	ENSG00000088340	1.04967	0.3434	86.9709	-1.45659	1.68789e-11
2021-03-01	ENSG00000186205	0.509467	0.0989	46.7415	-2.19969	1.89159e-11
TENT5A	ENSG00000112773	0.840533	0.218867	62.2648	-1.76366	1.954e-11
RARA-AS1	ENSG00000265666	1.17357	2.7878	77.8194	1.3784	2.47964e-11
RELN	ENSG00000189056	0.392733	0.7789	148.288	1.17037	2.77064e-11
ZFP1	ENSG00000184517	1.56073	2.7749	153.691	1.00924	3.13369e-11
AL161937.2	ENSG00000237595	4.56993	8.9561	108.418	1.16307	3.23675e-11
AC080023.1	ENSG00000254554	0.958733	3.271	37.6305	2.02915	3.35795e-11
SLC45A1	ENSG00000162426	0.585567	1.47207	62.9872	1.47917	4.62003e-11
BMP4	ENSG00000125378	1.8173	0.359367	43.0906	-2.16842	5.98033e-11
AP002784.2	ENSG00000256745	5.7645	11.4843	103.566	1.17208	5.98753e-11
AC022107.1	ENSG00000280187	1.19193	0.241533	45.826	-2.11624	6.0946e-11
C11orf71	ENSG00000180425	2.24293	4.35743	142.661	1.08357	7.44369e-11
AL645608.2	ENSG00000230699	1.08557	0.203867	40.4412	-2.25247	8.05697e-11
NOTCH2NLA	ENSG00000264343	0.303267	0.8474	63.8538	1.58479	8.69938e-11
THCAT158	ENSG00000263293	5.34577	11.0209	95.8349	1.19644	9.95167e-11
AP006623.1	ENSG00000250397	3.07667	1.09053	89.5632	-1.3431	1.13504e-10
TNFRSF1B	ENSG00000028137	2.25983	0.836933	119.313	-1.24645	1.20935e-10
SESN2	ENSG00000130766	3.91817	12.0846	610.275	1.79015	1.25987e-10
TNFSF15	ENSG00000181634	1.60927	0.673	159.925	-1.09441	1.35134e-10
MAPK13	ENSG00000156711	1.6647	0.686333	152.638	-1.11605	1.49948e-10
PARD6A	ENSG00000102981	2.86347	5.42593	115.98	1.08732	1.55272e-10
AC005046.1	ENSG00000273055	5.3041	1.0076	40.5975	-2.22728	1.61566e-10
PKD1L2	ENSG00000166473	0.3142	0.707067	82.5973	1.32917	1.63891e-10
TEX19	ENSG00000182459	0.198567	1.05213	26.9863	2.59711	1.68233e-10
SLITRK4	ENSG00000179542	0.524867	0.143667	59.2018	-1.72739	1.98612e-10
SLC25A34-AS1	ENSG00000224459	9.4406	3.1465	83.936	-1.39875	2.23496e-10
ATP6V0E2-AS1	ENSG00000204934	1.60363	0.4464	63.3264	-1.65267	2.30872e-10
HMCN2	ENSG00000148357	0.467633	0.164367	103.137	-1.31664	2.87309e-10
NRG2	ENSG00000158458	1.15243	0.3056	56.3594	-1.74308	3.78006e-10
AL356234.2	ENSG00000230533	1.54647	3.86887	65.3261	1.45722	4.8159e-10
CGN	ENSG00000143375	2.1268	0.908633	162.176	-1.03844	4.87072e-10
AC018647.2	ENSG00000271122	1.4321	0.461667	82.665	-1.48845	5.47794e-10
AL512408.1	ENSG00000260063	1.4488	0.232833	34.662	-2.43417	5.68452e-10
LINC02593	ENSG00000223764	0.616267	0.0597333	28.7804	-3.12607	5.90764e-10
FAM110D	ENSG00000197245	1.6255	0.390367	59.8174	-1.85397	6.77547e-10
HOXB13	ENSG00000159184	1.75583	0.5882	84.8429	-1.38157	7.80357e-10
AC022601.1	ENSG00000268873	0.5176	3.05637	23.0142	2.68815	8.21728e-10
MT-TH	ENSG00000210176	33.473	0	23.3524	-7.44108	8.33499e-10
LINC01117	ENSG00000224577	6.2251	11.6241	136.104	1.05805	8.71475e-10
PIK3C2G	ENSG00000139144	0.268367	0.778833	57.2496	1.60685	9.4465e-10
WNK4	ENSG00000126562	1.02933	0.282067	54.4942	-1.68305	9.71019e-10
AC005699.1	ENSG00000249631	12.9031	5.59463	144.666	-1.06057	1.00125e-09
KRT87P	ENSG00000135477	1.30127	0.0861	24.016	-3.72885	1.04352e-09
SSR4P1	ENSG00000235374	2.0848	0.608933	63.2961	-1.58786	1.1828e-09
AL118516.1	ENSG00000260708	4.7078	8.96887	100.086	1.08739	1.22693e-09
PGBD4	ENSG00000182405	0.771433	0.246967	70.0652	-1.47507	1.29727e-09
KPRP	ENSG00000203786	0.751767	1.6601	65.9303	1.34181	1.30086e-09
TSPAN10	ENSG00000182612	3.2315	1.1021	85.7877	-1.36596	1.42731e-09
AC006058.4	ENSG00000280435	3.67157	1.24903	85.7541	-1.39233	1.47242e-09
HYAL1	ENSG00000114378	1.30633	0.2698	41.0162	-2.08532	1.47305e-09
GLI1	ENSG00000111087	1.28127	0.335233	60.7436	-1.73472	1.7921e-09
ABCC2	ENSG00000023839	1.1036	0.424433	92.7069	-1.22321	1.87781e-09
AC132938.5	ENSG00000279744	0.602367	1.83497	44.4972	1.67963	1.92657e-09
ZDHHC11	ENSG00000188818	0.956167	0.251167	49.0518	-1.78399	1.99712e-09
NTSR1	ENSG00000101188	2.4576	1.0464	151.985	-1.04374	2.08377e-09
AC005326.1	ENSG00000226744	0.696433	8.83397	13.1908	3.77546	2.17045e-09
SLC9A3-AS1	ENSG00000225138	2.36667	0.898	94.3042	-1.22082	2.2493e-09
HOXD3	ENSG00000128652	0.5293	1.3495	49.2915	1.53757	2.28341e-09
FSTL4	ENSG00000053108	0.9685	0.339467	73.9217	-1.35431	2.32818e-09
THAP10	ENSG00000129028	2.44073	0.8538	82.5433	-1.34088	2.42805e-09
ZNF34	ENSG00000196378	2.05597	3.76653	130.63	1.02056	2.6409e-09
ANKRD63	ENSG00000230778	1.95577	0.184	25.0584	-3.19819	2.6572e-09
RPL5P4	ENSG00000229994	1.2187	3.45353	45.6192	1.64206	2.68902e-09
ANK1	ENSG00000029534	0.3027	0.0477	30.5676	-2.47943	2.91668e-09
JMJD4	ENSG00000081692	1.76007	0.694267	96.2659	-1.17485	3.41923e-09
HS3ST1	ENSG00000002587	1.1023	0.460733	131.609	-1.09277	3.59747e-09
LINC00707	ENSG00000238266	1.79817	0.640633	78.9908	-1.32257	3.70648e-09
KLHDC8B	ENSG00000185909	4.75023	1.88577	136.309	-1.15322	3.71576e-09
RPL10AP6	ENSG00000226360	3.142	7.76827	78.0675	1.41009	3.71555e-09
TRAF3IP2-AS1	ENSG00000231889	0.997533	2.1689	75.9829	1.23766	4.00117e-09
ZNF862	ENSG00000106479	0.899967	0.3136	87.9474	-1.34737	4.67841e-09
NMRAL2P	ENSG00000171658	3.8888	1.52293	101.357	-1.1841	4.70535e-09
SFXN5	ENSG00000144040	1.8973	0.784667	116.338	-1.09942	5.0265e-09
MOV10L1	ENSG00000073146	1.13347	0.333	60.4108	-1.57754	5.49434e-09
P2RX6	ENSG00000099957	0.785133	0.1504	35.6625	-2.18151	5.50388e-09
AP002478.1	ENSG00000266401	2.47243	0.6483	47.1309	-1.74968	5.57404e-09
KCNAB3	ENSG00000170049	0.995533	0.166133	29.3917	-2.41421	5.82063e-09
AC025171.1	ENSG00000177738	3.1073	1.23337	108.585	-1.14281	5.86246e-09
GLCCI1	ENSG00000106415	1.53467	0.6488	108.547	-1.07136	5.90219e-09
BIK	ENSG00000100290	0.342233	1.7101	21.7901	2.39589	6.34263e-09
ADAT3	ENSG00000213638	5.01863	2.0056	119.293	-1.13298	6.58165e-09
SLC7A11-AS1	ENSG00000250033	0.2863	0.720333	51.484	1.47069	6.58966e-09
AC008946.1	ENSG00000267939	0.862	3.78383	21.7525	2.37315	6.64019e-09
BMF	ENSG00000104081	0.783967	0.2163	48.6815	-1.69761	6.83864e-09
AL162458.1	ENSG00000285796	0.471933	0.1437	54.5925	-1.5746	7.22956e-09
TAGLN	ENSG00000149591	1.83427	0.670533	86.352	-1.26244	7.99338e-09
LDHAP3	ENSG00000236090	0.1127	1.22833	15.1845	3.29979	8.1443e-09
SH3BP5-AS1	ENSG00000224660	0.895833	0.317833	70.5147	-1.33631	8.7764e-09
AC022150.4	ENSG00000269825	1.23223	0.343267	46.5348	-1.68269	1.1709e-08
NUTM2D	ENSG00000214562	0.635067	0.165433	46.0404	-1.75777	1.19453e-08
SGMS1-AS1	ENSG00000226200	0.271133	0.0727	44.1913	-1.75149	1.20482e-08
LBHD1	ENSG00000162194	0.8177	0.1312	28.4924	-2.45201	1.33834e-08
AP001107.9	ENSG00000255468	2.5848	0.755467	52.2126	-1.60744	1.39762e-08
MT-TG	ENSG00000210164	24.0326	0	16.5241	-6.95249	1.48114e-08
RAB11FIP4	ENSG00000131242	0.0373	0.1945	22.259	2.42594	1.51472e-08
RUNDC3B	ENSG00000105784	1.41317	0.533	83.3009	-1.26418	1.62474e-08
SLC2A14	ENSG00000173262	0.1278	0.459167	26.8849	2.15575	1.62762e-08
SARM1	ENSG00000004139	0.7002	0.260967	103.719	-1.22825	1.86899e-08
AC015712.2	ENSG00000259583	1.2142	0.419733	62.7977	-1.38287	2.10069e-08
ALPK3	ENSG00000136383	0.297167	0.0771333	42.3592	-1.76297	2.1094e-08
C2orf74	ENSG00000237651	0.962233	2.53177	41.1868	1.59324	2.17088e-08
NEIL1	ENSG00000140398	0.9669	0.251767	47.5761	-1.75956	2.17849e-08
SRSF1	ENSG00000136450	20.9617	9.26797	986.825	-1.00969	2.19924e-08
GDF7	ENSG00000143869	0.392267	0.117333	51.553	-1.58784	2.3613e-08
QRICH2	ENSG00000129646	0.574867	0.1398	42.0357	-1.86098	2.44727e-08
PDGFRB	ENSG00000113721	0.3337	0.029	21.1944	-3.30529	2.4901e-08
TUBD1	ENSG00000108423	3.3938	1.48547	127.35	-1.0447	2.60091e-08
HSD17B1P1	ENSG00000108785	3.89023	1.06087	49.1118	-1.71362	2.66061e-08
FBXO43	ENSG00000156509	2.24823	0.977733	104.209	-1.04222	2.70529e-08
AC139718.1	ENSG00000248432	2.41797	7.43787	32.6761	1.77878	2.71852e-08
TMPO-AS1	ENSG00000257167	1.3939	0.4945	66.0971	-1.33572	2.82115e-08
NRSN2	ENSG00000125841	3.5187	1.50883	110.166	-1.04044	2.89062e-08
LYNX1	ENSG00000180155	0.550933	0.0986333	31.6013	-2.26542	2.96132e-08
AC064799.1	ENSG00000212664	1.3759	4.71047	37.3319	1.82964	2.99538e-08
PDE1C	ENSG00000154678	0.420667	0.755167	113.54	1.01008	3.19385e-08
KCTD4	ENSG00000180332	0.3792	1.16803	31.9226	1.84705	3.20765e-08
LINC01602	ENSG00000205293	1.07297	2.27493	84.1336	1.19194	3.51129e-08
NUDT6	ENSG00000170917	1.29053	0.5349	101.514	-1.08853	3.62161e-08
CIAO2B	ENSG00000166595	55.3687	100.448	1220.76	1.02506	3.66615e-08
LYRM9	ENSG00000232859	0.4631	1.18067	51.0374	1.47242	4.34856e-08
SIK1B	ENSG00000275993	0.633633	1.14527	91.3187	1.03025	4.92175e-08
HOXB-AS3	ENSG00000233101	7.31697	2.75093	78.2101	-1.23779	5.06531e-08
CIITA	ENSG00000179583	0.4119	0.1767	99.1081	-1.04801	5.18835e-08
RHBDL1	ENSG00000103269	2.27107	0.6331	47.3235	-1.6553	5.2082e-08
BRICD5	ENSG00000182685	2.18797	0.6133	55.8431	-1.6288	5.35146e-08
AP001033.2	ENSG00000273284	0.359033	1.64107	22.3022	2.23364	5.38252e-08
CAPS	ENSG00000105519	1.35597	0.481867	72.0166	-1.31072	5.46366e-08
LDLRAD2	ENSG00000187942	0.78	0.2046	40.9248	-1.79059	5.50875e-08
RN7SL2	ENSG00000274012	320.486	105.748	1329.03	-1.42888	5.52648e-08
LHX2	ENSG00000106689	2.3655	0.9577	88.9224	-1.12294	5.71757e-08
FAM173B	ENSG00000150756	4.16197	1.82337	120.979	-1.03213	5.82843e-08
AC027804.1	ENSG00000255179	3.1419	6.96427	58.5729	1.27683	6.09244e-08
PROX1	ENSG00000117707	0.4497	0.1431	52.4548	-1.47594	6.54364e-08
BCAS1	ENSG00000064787	1.05297	0.4301	95.0186	-1.11451	6.62095e-08
AL049796.1	ENSG00000260464	2.27217	0.734033	55.3603	-1.43827	7.03614e-08
NES	ENSG00000132688	0.431533	0.0886333	29.7924	-2.14271	7.14268e-08
ZNF189	ENSG00000136870	2.49597	1.1003	118.293	-1.00097	7.36458e-08
HRAT92	ENSG00000223855	0.998733	0.274733	46.465	-1.66401	7.46241e-08
KRT32	ENSG00000108759	0.130167	0.7768	17.7111	2.53766	8.40169e-08
UCKL1-AS1	ENSG00000280213	0.672133	0.144067	30.3585	-2.06966	9.33416e-08
UCN2	ENSG00000145040	0.113433	0.733067	14.0187	2.79293	9.53285e-08
HOXA7	ENSG00000122592	0.997467	0.155833	23.9415	-2.47955	9.77362e-08
TRAF1	ENSG00000056558	1.0682	0.467033	101.884	-1.02055	1.07944e-07
ATG9B	ENSG00000181652	1.1636	0.463067	77.8699	-1.1535	1.10075e-07
ATF4P3	ENSG00000228218	0.2823	1.24557	17.9677	2.53097	1.1327e-07
AC145098.2	ENSG00000279821	0.686167	0.1219	25.1475	-2.35585	1.22628e-07
ZSCAN5A	ENSG00000131848	1.85787	0.815167	99.8916	-1.02336	1.24918e-07
AC073916.1	ENSG00000255965	0.624933	6.56603	10.5121	3.75881	1.27188e-07
FRG1JP	ENSG00000215548	2.96747	5.3492	84.4836	1.02971	1.29637e-07
GNB3	ENSG00000111664	1.52857	0.5479	62.2388	-1.3094	1.32131e-07
ARL14	ENSG00000179674	3.23017	1.13973	58.973	-1.34836	1.32527e-07
SPTBN5	ENSG00000137877	0.210333	0.0466667	31.1642	-1.98048	1.32951e-07
C19orf71	ENSG00000183397	5.11453	1.5313	46.6374	-1.56495	1.38439e-07
AC025171.2	ENSG00000215068	1.78083	0.584667	59.8276	-1.42401	1.39324e-07
USHBP1	ENSG00000130307	0.677567	0.146	30.6078	-2.03491	1.40609e-07
IL22RA1	ENSG00000142677	1.02347	0.273433	37.6089	-1.73803	1.44511e-07
ITPRIPL1	ENSG00000198885	1.4228	0.551567	88.8651	-1.18196	1.58287e-07
LINC01711	ENSG00000268941	3.9788	1.2158	52.3765	-1.51046	1.59528e-07
KCNMB4	ENSG00000135643	0.9341	0.319933	61.9211	-1.35734	1.66657e-07
PARD6G	ENSG00000178184	1.16063	0.4177	63.7874	-1.30018	1.67879e-07
ATL1	ENSG00000198513	0.4675	1.16823	51.2397	1.4133	1.79633e-07
FAM86C2P	ENSG00000160172	2.40323	1.04057	90.0762	-1.05484	1.91023e-07
PRRT3	ENSG00000163704	1.8541	0.796567	104.692	-1.02992	1.92206e-07
AL158166.1	ENSG00000227076	3.25597	7.68303	44.5399	1.38239	2.02108e-07
AC004846.1	ENSG00000258376	1.4153	0.509633	61.3336	-1.28885	2.07291e-07
AL355032.1	ENSG00000241494	10.1973	0.890567	49.9406	-3.35707	2.1567e-07
AC006206.2	ENSG00000256417	0.5291	1.7531	25.06	1.89273	2.17367e-07
LINC02539	ENSG00000234956	2.45447	5.65897	65.6772	1.36085	2.24654e-07
AC099792.1	ENSG00000231252	1.2995	0.383233	40.932	-1.61477	2.25336e-07
EEF1A1P9	ENSG00000249264	0.929733	2.19123	47.3709	1.3519	2.25453e-07
GPR39	ENSG00000183840	1.32003	0.401433	49.9371	-1.51626	2.32149e-07
AL049775.1	ENSG00000205562	2.091	0.855833	75.5079	-1.12932	2.34613e-07
AC005840.2	ENSG00000256433	0.870967	0.0701333	17.2895	-3.46587	2.56795e-07
LINC01293	ENSG00000230836	0.0659	0.744667	11.5501	3.35508	2.59922e-07
KCNK3	ENSG00000171303	0.3918	0.0895667	30.7173	-1.93536	2.64901e-07
RAB39B	ENSG00000155961	0.570467	1.1776	67.1071	1.24286	2.7015e-07
AC091544.4	ENSG00000260337	0.418067	0.0267333	17.2155	-3.77417	2.74828e-07
AC006249.1	ENSG00000274578	0.1329	1.6901	9.67015	3.88617	2.8258e-07
ACTL10	ENSG00000182584	1.21667	0.281833	31.4856	-1.91036	2.84794e-07
ATP6V1FNB	ENSG00000272899	0.4864	0.071	22.3607	-2.60302	2.84792e-07
NAPEPLD	ENSG00000161048	0.899867	0.337667	64.5473	-1.23222	2.88303e-07
RPSAP9	ENSG00000234618	1.49057	3.62883	49.8702	1.3761	3.04939e-07
FAM78B	ENSG00000188859	1.1329	0.4394	72.6	-1.18128	3.10106e-07
CLDN4	ENSG00000189143	0.699433	0.198667	38.8479	-1.63186	3.32471e-07
AC090061.1	ENSG00000247363	0.307933	0.9966	25.0148	1.86046	3.54941e-07
GMPR	ENSG00000137198	3.94917	1.63453	88.7032	-1.09972	3.60497e-07
AC010343.1	ENSG00000240376	47.8673	17.9452	433.679	-1.24893	3.68269e-07
AL731571.1	ENSG00000273599	0.453433	0.836333	76.394	1.03259	3.7192e-07
MZF1-AS1	ENSG00000267858	1.86193	0.694167	68.6116	-1.25957	3.72818e-07
LINC01443	ENSG00000266554	1.8122	0.599967	49.7171	-1.46588	3.75234e-07
AC119751.6	ENSG00000251630	33.232	13.9127	91.9693	-1.07916	4.15953e-07
AC011815.1	ENSG00000268573	0.5297	1.08817	77.5117	1.15705	4.17738e-07
KIAA1211L	ENSG00000196872	0.399933	0.0431	17.6934	-3.04006	4.29471e-07
SCNN1D	ENSG00000162572	1.22817	0.401533	59.1413	-1.42453	4.44066e-07
RPL34P18	ENSG00000240509	3.1623	7.50273	41.4354	1.39208	4.59597e-07
STXBP5-AS1	ENSG00000233452	0.704567	1.38293	66.7627	1.10332	4.81747e-07
TTC30B	ENSG00000196659	1.2666	0.504567	74.5569	-1.14169	5.78517e-07
AC124276.1	ENSG00000254991	1.1287	2.67753	37.6313	1.48801	6.15375e-07
SSPO	ENSG00000197558	0.155633	0.0385333	33.6428	-1.81461	6.31662e-07
AC025271.4	ENSG00000276772	0.945433	0.0388333	17.31	-4.46831	6.55155e-07
TRAC	ENSG00000277734	2.03937	0.399367	24.589	-2.1838	6.64783e-07
AL138899.1	ENSG00000176320	0.495433	0	9.9842	-6.24409	6.69711e-07
C10orf25	ENSG00000165511	1.24437	0.437967	54.0154	-1.33731	8.25445e-07
TPI1P2	ENSG00000230359	0.7183	0.0416	15.5901	-3.92717	8.56288e-07
AF127577.4	ENSG00000235609	0.0753333	0.282033	23.4475	1.94393	8.85743e-07
NAP1L2	ENSG00000186462	1.5264	0.540033	54.9428	-1.33374	9.20476e-07
SAMD5	ENSG00000203727	0.5799	0.198533	49.3248	-1.39693	1.00083e-06
AC002310.6	ENSG00000278922	2.5938	0.8747	49.8637	-1.38971	1.01793e-06
NRROS	ENSG00000174004	1.0978	0.282167	36.7785	-1.78841	1.05185e-06
MT-TR	ENSG00000210174	27.5127	0.678333	18.617	-5.20232	1.07622e-06
HEY1	ENSG00000164683	2.40913	1.0525	83.4153	-1.01752	1.08235e-06
NGFR	ENSG00000064300	0.484267	0.9917	55.1684	1.21694	1.26453e-06
PTPRN	ENSG00000054356	0	0.0967	5.58671	6.49084	1.26533e-06
PANK1	ENSG00000152782	0.728467	0.309533	75.8593	-1.078	1.31531e-06
C4orf47	ENSG00000205129	0.945467	2.20877	39.2586	1.36959	1.3485e-06
RTL5	ENSG00000242732	0.209033	0	9.18024	-6.08442	1.3615e-06
IL20RB	ENSG00000174564	1.04917	1.94337	66.887	1.07522	1.37788e-06
CLIC2	ENSG00000155962	1.42837	0.527467	54.264	-1.25644	1.39543e-06
TWIST2	ENSG00000233608	4.01987	1.57203	82.3384	-1.1485	1.43592e-06
HOPX	ENSG00000171476	1.7626	0.750767	84.5225	-1.04485	1.44541e-06
TRPC4	ENSG00000133107	0.450167	0.9099	60.3278	1.16738	1.5211e-06
MUSK	ENSG00000030304	0.518467	1.0732	58.1802	1.15682	1.56443e-06
ALDOC	ENSG00000109107	0.151533	0.6173	16.9111	2.17385	1.64514e-06
AP000866.2	ENSG00000250073	2.85417	1.04643	60.831	-1.28782	1.77808e-06
PDK4	ENSG00000004799	1.1793	0.434833	60.3234	-1.24645	1.83677e-06
MT-TL1	ENSG00000209082	18.3452	1.68997	15.3555	-3.25088	1.95562e-06
MRM1	ENSG00000278619	3.0307	1.34683	85.2037	-1.01338	1.96333e-06
LINC00052	ENSG00000259527	0.509033	1.22377	37.4212	1.43477	2.06394e-06
RYBP	ENSG00000163602	0.397867	0.740333	89.7533	1.12179	2.07382e-06
LIMCH1	ENSG00000064042	0.275033	0.5373	54.7253	1.14387	2.17701e-06
SPACA6P-AS	ENSG00000269959	0.636333	0.178267	33.5184	-1.65943	2.17691e-06
HELLPAR	ENSG00000281344	0.0149333	0.00496667	42.4224	-1.44079	2.17774e-06
GNA15	ENSG00000060558	1.0052	0.220333	27.1085	-1.9769	2.30423e-06
CCRL2	ENSG00000121797	1.9413	0.6492	48.5363	-1.41818	2.32123e-06
HKDC1	ENSG00000156510	1.5286	0.676633	85.2529	-1.03564	2.36386e-06
AC022165.1	ENSG00000261243	0.126167	1.21183	8.9573	3.37309	2.41352e-06
CHKB-DT	ENSG00000205559	4.16177	1.31907	43.3812	-1.48237	2.45317e-06
CCDC183-AS1	ENSG00000228544	0.741933	0.137167	21.5749	-2.31162	2.48442e-06
LINC02273	ENSG00000245954	3.30123	1.44157	79.1958	-1.02545	2.55441e-06
FAIM2	ENSG00000135472	1.0151	0.423733	70.1493	-1.10456	2.68948e-06
FBXO32	ENSG00000156804	0.337767	0.610667	69.8093	1.03953	2.6939e-06
ITPR1-DT	ENSG00000231249	1.01957	2.64197	34.5501	1.49085	2.73913e-06
SLC35B3	ENSG00000124786	2.35747	1.01377	86.3405	-1.03176	2.86928e-06
ARNTL2-AS1	ENSG00000245311	0.3195	1.468	15.9666	2.22283	2.92348e-06
NOV	ENSG00000136999	1.4932	0.582833	54.7422	-1.19232	3.09148e-06
RHCE	ENSG00000188672	0.3398	0.979433	26.3375	1.65424	3.1208e-06
CELSR2	ENSG00000143126	0.3653	0.138833	55.5011	-1.23937	3.18162e-06
AC007923.1	ENSG00000263567	5.77547	1.88613	40.3187	-1.45997	3.23663e-06
FILIP1	ENSG00000118407	0.172367	0.354733	45.0279	1.21107	3.26829e-06
B3GNT10	ENSG00000214654	2.6773	1.0831	65.4199	-1.13067	3.32337e-06
TBC1D8-AS1	ENSG00000272902	1.34487	0.465167	46.759	-1.36172	3.37109e-06
HAVCR2	ENSG00000135077	0.671267	0.1347	24.2248	-2.08806	3.50241e-06
PICSAR	ENSG00000275874	1.15443	0	8.61885	-5.93675	3.64365e-06
ODF3L1	ENSG00000182950	0.3558	1.23797	21.0751	1.9621	3.81938e-06
AC090114.2	ENSG00000273270	0.455533	0.143333	44.0527	-1.4627	3.9863e-06
AC104563.1	ENSG00000240036	9.201	17.1521	108.07	1.01534	4.07469e-06
AC119751.4	ENSG00000250753	7.73753	2.51797	38.1408	-1.45667	4.10596e-06
AL390066.1	ENSG00000224950	0.556767	0.0365667	13.9303	-3.73857	4.24456e-06
LINC00504	ENSG00000248360	0.133267	0.400333	27.4951	1.62792	4.59674e-06
MIR126	ENSG00000199161	16.9689	2.73747	17.2074	-2.46718	5.25782e-06
CMKLR1	ENSG00000174600	0.144567	0	7.74979	-5.82105	5.30783e-06
BX255923.1	ENSG00000225655	1.23347	3.2334	33.4289	1.47272	5.43507e-06
AL121894.2	ENSG00000270001	3.7575	0.876733	23.5501	-1.9361	5.46891e-06
MIR600HG	ENSG00000236901	0.664733	0.255667	57.5187	-1.21724	5.56578e-06
TTC9	ENSG00000133985	0.9692	0.4244	76.3458	-1.00098	5.59677e-06
SLC2A1-AS1	ENSG00000227533	0.0809	0.3284	14.0079	2.36276	5.71685e-06
ATP2A1	ENSG00000196296	1.02317	0.389467	52.2251	-1.21206	5.74005e-06
AL132780.2	ENSG00000258457	2.42853	0.758067	33.8657	-1.51431	6.03982e-06
MYL5	ENSG00000215375	1.65207	0.7236	73.6903	-1.0266	6.48378e-06
YJEFN3	ENSG00000250067	1.00907	0.330467	38.8851	-1.44507	6.67397e-06
RIBC2	ENSG00000128408	1.86613	0.583367	37.7482	-1.48023	6.84602e-06
FAM167B	ENSG00000183615	1.99443	0.443233	23.642	-1.99351	6.92711e-06
ARTN	ENSG00000117407	0.618767	0.0548	13.3278	-3.35226	6.95949e-06
CSF3	ENSG00000108342	2.68973	1.12787	66.9897	-1.06893	7.09009e-06
OMG	ENSG00000126861	0.1953	0.599133	25.9659	1.65543	7.11752e-06
TMEM44-AS1	ENSG00000231770	2.94403	1.09717	47.2375	-1.26424	7.1274e-06
POLR2J4	ENSG00000272655	2.00417	0.686633	39.8447	-1.41022	7.5956e-06
AL049629.2	ENSG00000284969	3.35333	1.06323	36.2549	-1.47965	8.08459e-06
SENP8	ENSG00000166192	0.373733	0.735567	51.9207	1.12284	8.12324e-06
FUT8-AS1	ENSG00000276116	2.71113	0.953767	58.3695	-1.31587	8.22409e-06
SLC25A34	ENSG00000162461	1.163	0.447433	50.2909	-1.1979	8.47761e-06
COL15A1	ENSG00000204291	0.181233	0.414133	35.9424	1.41511	8.53099e-06
AC027228.2	ENSG00000261762	1.5782	0.5195	47.1407	-1.40828	8.98856e-06
CACNA1G	ENSG00000006283	0.376267	0.128833	42.894	-1.37801	9.1051e-06
TRPV1	ENSG00000196689	0.8501	0.356033	59.7709	-1.09027	9.22375e-06
AC104794.2	ENSG00000260077	2.7463	1.08833	63.216	-1.13448	9.55644e-06
AC126696.3	ENSG00000260498	0.162367	1.1762	8.61945	3.20344	9.64714e-06
SIRPG	ENSG00000089012	0.0269333	0.348933	7.32308	4.04691	9.96375e-06
ADORA2A	ENSG00000128271	0.433933	0.0407333	13.2679	-3.30134	1.00654e-05
AC005674.2	ENSG00000261490	0.599233	0.1707	28.0539	-1.64865	1.06466e-05
CD177	ENSG00000204936	1.97717	0.8313	65.469	-1.06185	1.06951e-05
LINC01812	ENSG00000237013	0.8421	2.2749	24.9016	1.60178	1.16777e-05
AL513165.1	ENSG00000234160	5.0439	0.965133	17.8942	-2.23338	1.23273e-05
AL137003.2	ENSG00000272341	0.600933	1.2214	50.548	1.17577	1.23976e-05
MMP25-AS1	ENSG00000261971	0.8798	0.363067	57.686	-1.11831	1.25338e-05
ZMAT1	ENSG00000166432	0.720333	0.3092	62.1255	-1.04612	1.28047e-05
SNX18P7	ENSG00000234373	2.5262	0.536667	20.0755	-2.07069	1.31521e-05
ZNF295-AS1	ENSG00000237232	0.1177	0.788267	9.66	2.82807	1.33334e-05
LRRC15	ENSG00000172061	0.0853667	0.295733	24.8403	1.87319	1.33894e-05
AC021087.2	ENSG00000250848	0.784133	1.7072	32.8641	1.34139	1.33913e-05
DDN	ENSG00000181418	0.508233	0.132367	24.9225	-1.77798	1.37853e-05
PSMA6	ENSG00000100902	0.758433	0.2819	51.5165	-1.24662	1.3859e-05
AC107959.3	ENSG00000253616	3.095	6.172	49.1608	1.26051	1.47519e-05
AC245100.3	ENSG00000228626	0	1.259	4.07288	6.04185	1.57285e-05
IL6	ENSG00000136244	0.414567	1.1625	26.5134	1.5323	1.60093e-05
AC007743.1	ENSG00000233251	0.369467	0.0355333	12.7158	-3.25023	1.61074e-05
GGT8P	ENSG00000236969	5.23047	1.87327	39.4518	-1.30735	1.77691e-05
ST6GALNAC6	ENSG00000160408	0.590833	0.1135	17.8995	-2.19619	1.81217e-05
AC099560.2	ENSG00000234287	9.67607	18.5416	78.482	1.05395	1.8176e-05
ANKRD55	ENSG00000164512	1.4003	0.532567	50.4022	-1.2663	1.81882e-05
AC027612.1	ENSG00000223703	0.595133	0.117767	17.6034	-2.19444	1.82499e-05
AC023632.6	ENSG00000280123	0.715433	1.39247	50.0935	1.07916	1.88091e-05
LNCTAM34A	ENSG00000234546	4.60487	2.0148	68.4402	-1.01761	1.91145e-05
MAGEB6	ENSG00000176746	0.1541	0.611833	16.53	2.03931	1.98943e-05
AP005264.7	ENSG00000280302	0.3439	0.723867	38.7132	1.21073	2.07266e-05
AC138904.1	ENSG00000246465	1.13707	0.399233	39.8404	-1.32377	2.1333e-05
AC005332.5	ENSG00000277476	1.10277	0.358767	41.7641	-1.40872	2.1994e-05
KRT33B	ENSG00000131738	0.1295	0.5529	12.2095	2.34625	2.27446e-05
DOK3	ENSG00000146094	0.711167	0.1615	20.6983	-1.97919	2.2941e-05
PSMD10P2	ENSG00000226652	0.410333	1.3456	17.8147	2.16808	2.31137e-05
GP1BA	ENSG00000185245	1.23533	0.477567	44.8236	-1.19222	2.37574e-05
AC124276.2	ENSG00000255400	1.06227	2.82343	23.5285	1.56136	2.42034e-05
PDE8B	ENSG00000113231	0.1985	0.444833	41.9729	1.28594	2.49918e-05
TFPI2	ENSG00000105825	0.754433	1.3435	55.9557	1.0286	2.5714e-05
WNT16	ENSG00000002745	0.3516	0.708233	36.5223	1.25331	2.60789e-05
AC048344.4	ENSG00000277342	1.51603	3.61067	29.6515	1.37306	2.62691e-05
AC023509.4	ENSG00000270175	1.34683	0.114567	11.5542	-3.44687	2.7424e-05
WFDC3	ENSG00000124116	1.06027	2.1894	35.6346	1.3292	2.81343e-05
TP53TG5	ENSG00000124251	0.6476	0.1344	19.222	-2.05623	2.81431e-05
CCL20	ENSG00000115009	0.1695	0.922167	10.2142	2.47914	2.954e-05
EMILIN1	ENSG00000138080	0.434667	0.0976667	21.7783	-1.95463	2.96524e-05
OR10Y1P	ENSG00000254403	0	0.347333	3.84667	5.9574	2.96846e-05
UPB1	ENSG00000100024	0.442867	0.832467	43.9461	1.09258	3.17088e-05
SMG1P7	ENSG00000261556	0.610733	0.143033	21.0958	-1.93118	3.17523e-05
CCDC96	ENSG00000173013	1.34367	0.499433	40.2923	-1.24579	3.28867e-05
EXOC1L	ENSG00000250821	0.0604667	0.634667	6.73779	3.63171	3.32387e-05
KLF3-AS1	ENSG00000231160	0.2998	0.828767	29.4013	1.49686	3.3819e-05
AP002490.1	ENSG00000251143	0.294233	0.0502667	15.0055	-2.38471	3.38153e-05
ACSM5	ENSG00000183549	0.8583	0.2963	33.6641	-1.36443	3.48364e-05
AL359220.1	ENSG00000247287	0.626467	0.219967	39.8227	-1.31172	3.59527e-05
CDCP1	ENSG00000163814	0.1377	0.308033	29.3584	1.32471	3.75621e-05
AL138899.2	ENSG00000229914	2.01363	0.168733	11.1116	-3.3972	3.8386e-05
LONRF2	ENSG00000170500	0.0663333	0.00143333	9.5126	-5.20064	3.87866e-05
MOBP	ENSG00000168314	0.2258	0.0419	15.5982	-2.31821	3.90497e-05
TCAP	ENSG00000173991	0.513867	0.0607	12.5206	-2.89218	3.92182e-05
AC026412.1	ENSG00000188002	0.393067	0.8487	31.8047	1.27741	3.92446e-05
SAMD15	ENSG00000100583	1.3837	0.546067	51.8451	-1.15247	4.03406e-05
LNCOC1	ENSG00000253741	0.544833	0.199933	44.3394	-1.24319	4.0867e-05
USP46-AS1	ENSG00000248866	1.9187	0.555633	26.8741	-1.66108	4.13782e-05
AK3P5	ENSG00000228816	0.421033	1.81163	12.8594	2.10019	4.22774e-05
LINC01828	ENSG00000235885	0.036	0.2147	9.12918	2.99444	4.32256e-05
AC027796.4	ENSG00000262903	3.34927	1.28213	42.3417	-1.21929	4.36828e-05
KCNQ4	ENSG00000117013	0.234467	0.0144	10.889	-3.80627	4.40926e-05
MRPL53	ENSG00000204822	0.953433	0.133867	12.9323	-2.73656	4.49571e-05
RPS6KL1	ENSG00000198208	0.702067	0.308233	57.849	-1.02483	4.61435e-05
ALOX12P2	ENSG00000262943	0.278533	0.0446	14.3759	-2.48694	4.70802e-05
PLS3-AS1	ENSG00000271826	1.14343	0.336567	27.1507	-1.5808	4.73875e-05
AC090502.1	ENSG00000251138	3.34553	1.3286	47.267	-1.15269	4.82289e-05
NR4A3	ENSG00000119508	0.234933	0.4686	43.9723	1.24921	4.90074e-05
LINC01291	ENSG00000204792	0.0551667	0.248333	12.3526	2.21993	4.99203e-05
STARD13-AS	ENSG00000236581	0.628033	1.40257	29.3774	1.31617	4.99218e-05
CIRBP-AS1	ENSG00000267493	1.8122	0.474367	23.6208	-1.73687	5.01264e-05
TOLLIP-AS1	ENSG00000255153	1.0754	2.23807	34.0652	1.21345	5.19921e-05
SLC27A3	ENSG00000143554	0.5016	0.168567	31.4553	-1.3993	5.24733e-05
UBAP1L	ENSG00000246922	0.3375	0.1229	35.4013	-1.32853	5.39593e-05
PSMG3-AS1	ENSG00000230487	0.243367	0.0490333	17.2576	-2.11019	5.5301e-05
AC105429.1	ENSG00000276337	0.106033	0.313967	18.5224	1.71208	5.59029e-05
SLC12A5	ENSG00000124140	0.3229	0.0958667	26.8855	-1.5511	5.677e-05
LINC01186	ENSG00000236751	2.0495	4.03837	41.6462	1.16711	5.76873e-05
AL365400.2	ENSG00000270583	1.46017	0.3099	16.4419	-2.11205	5.80609e-05
LEAP2	ENSG00000164406	0.4909	0.0696333	12.6767	-2.70274	5.84998e-05
SMN1	ENSG00000172062	0.552633	1.31037	31.7053	1.45976	5.86861e-05
CEACAM20	ENSG00000273777	1.0769	0.3726	32.0467	-1.35687	6.0286e-05
AL136164.3	ENSG00000279289	0.6975	0.267733	40.054	-1.23867	6.32016e-05
POU4F1	ENSG00000152192	0.709933	0.281933	47.2095	-1.17155	6.38345e-05
RNA5SP18	ENSG00000212237	7.20093	15.4069	29.977	1.32902	6.38471e-05
CPM	ENSG00000135678	0.162267	0.0216	12.5059	-2.73547	6.39736e-05
AC109347.1	ENSG00000260526	0.295033	0.731133	22.9684	1.45572	6.65994e-05
VGF	ENSG00000128564	0.5339	1.01277	43.5303	1.10256	6.7199e-05
CCDC148	ENSG00000153237	0.156167	0.452067	20.9226	1.61827	6.72052e-05
NARF-AS1	ENSG00000266445	0.3224	1.1231	13.4252	1.9714	6.72132e-05
AC105036.3	ENSG00000260269	0.32	1.23863	13.6317	2.04498	6.79327e-05
AL445931.1	ENSG00000235138	0.9668	0.310367	28.0983	-1.45436	7.19768e-05
GPR75	ENSG00000119737	0.776767	0.209633	21.6258	-1.72583	7.20773e-05
AC100860.1	ENSG00000253266	0.9176	1.877	32.5763	1.29666	7.34259e-05
SOX15	ENSG00000129194	0.706867	0.0640333	11.0164	-3.33392	7.56792e-05
PPM1L	ENSG00000163590	0.329233	0.145933	54.4367	-1.02955	8.01467e-05
METTL9	ENSG00000197006	6.41543	13.3527	1213.87	1.22207	8.0187e-05
OGFRP1	ENSG00000182057	1.17533	0.2889	18.8265	-1.84469	9.21145e-05
RIMS3	ENSG00000117016	0.651567	0.280967	70.9589	-1.02259	9.27563e-05
ISM1	ENSG00000101230	1.46977	0.639267	57.4295	-1.01531	9.2899e-05
MT-TL2	ENSG00000210191	7.2712	0	5.24756	-5.24996	9.29773e-05
HOXA13	ENSG00000106031	0.3566	0.1061	24.2288	-1.56232	9.39565e-05
CFAP45	ENSG00000213085	0.4101	0.896167	28.2824	1.27195	9.47448e-05
SERPINF1	ENSG00000132386	1.3839	0.463767	29.7848	-1.43244	9.50577e-05
AC007040.2	ENSG00000258881	0.503667	0.160633	28.9135	-1.45791	9.94173e-05
GLIS2	ENSG00000126603	1.4513	3.30167	233.482	1.36089	9.9638e-05
ALDOA	ENSG00000149925	6.98413	12.9252	551.599	1.05691	9.96444e-05
MYCBPAP	ENSG00000136449	0.511767	0.129167	21.2025	-1.80627	0.000100791
CASTOR3	ENSG00000239521	0.971967	0.4332	51.918	-1.03052	0.000101756
ZNF747	ENSG00000169955	0.8051	0.332767	46.9158	-1.10999	0.000105639
AL596223.1	ENSG00000229261	0.6597	0.1432	16.0021	-2.0551	0.000111288
QPRT	ENSG00000103485	1.05463	0.394633	35.5192	-1.24218	0.000114966
ADAMTSL4-AS1	ENSG00000203804	0.528433	0.0774333	11.9243	-2.5823	0.000117586
CLDN10-AS1	ENSG00000223392	3.08653	1.21267	40.1772	-1.20286	0.00011805
ZNF268	ENSG00000090612	0.185667	0.0716667	36.2014	-1.22771	0.000123238
ZSWIM5	ENSG00000162415	0.178333	0.026	12.242	-2.58787	0.000123526
ZC3H12B	ENSG00000102053	0.134367	0.0181	11.2991	-2.78979	0.000124686
MIR3176	ENSG00000266235	14.9708	3.52423	17.2349	-1.89524	0.000127465
SLC46A3	ENSG00000139508	0.330867	0.0537333	12.5661	-2.44559	0.000128127
PTPRT	ENSG00000196090	0.0682	0.00523333	9.53756	-3.59848	0.000129099
ZNF554	ENSG00000172006	0.479633	0.152767	26.5557	-1.46733	0.000133823
AC079834.2	ENSG00000272944	0.776967	0.1912	19.6027	-1.84116	0.000134751
AC141557.2	ENSG00000278635	2.6759	0.621867	16.4426	-1.94052	0.000136057
MIR181A2HG	ENSG00000224020	0.973567	2.3865	24.4566	1.43264	0.000137935
SLC23A3	ENSG00000213901	0.218	0	4.91076	-5.15594	0.000138593
PRPS1P2	ENSG00000232630	1.9022	0.5617	24.0319	-1.60012	0.00013914
AC092821.1	ENSG00000214776	0.421233	0.1862	50.1038	-1.03216	0.000141556
ZNF594	ENSG00000180626	0.5345	0.202233	37.3679	-1.25051	0.000144429
SLC22A20P	ENSG00000197847	0.3599	0.0728	14.2752	-2.12647	0.000149411
AC040160.1	ENSG00000262691	1.1749	0.508033	47.2382	-1.05481	0.000149512
GPR160	ENSG00000173890	0.590533	1.1811	39.4721	1.09772	0.000154596
CCDC153	ENSG00000248712	1.99043	0.850667	50.707	-1.05331	0.000155388
ANO7	ENSG00000146205	0.258833	0.5013	34.316	1.16754	0.000155852
CARD9	ENSG00000187796	0.317867	0.0758333	18.6817	-1.876	0.000157004
RPS12P26	ENSG00000225193	0.4213	2.17173	11.4044	2.28184	0.000157755
TNFRSF13C	ENSG00000159958	0.473733	0.156033	25.8756	-1.43548	0.000159218
MGAT4C	ENSG00000182050	0.034	0.00236667	9.28567	-3.60595	0.000159512
HOXA2	ENSG00000105996	1.25077	0.4088	34.6131	-1.39571	0.000160643
CD160	ENSG00000117281	0.270467	0.0327333	10.5443	-2.90311	0.000160769
THSD7A	ENSG00000005108	0.147733	0.0440667	21.228	-1.60291	0.000167921
PERM1	ENSG00000187642	0.516067	0.9659	53.9301	1.01387	0.000170895
AC104260.2	ENSG00000280304	0.414467	0.7477	44.2946	1.00934	0.000179376
AL031658.1	ENSG00000226239	0.356167	0.0099	7.46945	-4.79459	0.000184303
ARHGAP40	ENSG00000124143	0.1293	0.361233	15.3672	1.6738	0.000184367
GAS2	ENSG00000148935	0.7016	0.197167	21.3256	-1.68447	0.000186485
TLR1	ENSG00000174125	0.838867	0.311733	34.1447	-1.29422	0.000187797
AC145207.8	ENSG00000264769	1.51337	0.0745	9.08144	-4.16009	0.000190802
UCP3	ENSG00000175564	0.354867	0.0498333	10.9019	-2.69076	0.000194131
SIRLNT	ENSG00000253802	0.113433	0.6665	7.66621	2.63607	0.000194956
AC010536.1	ENSG00000226180	0.4932	0.113733	16.4132	-1.93171	0.00019854
SPON1	ENSG00000262655	0.291867	0.0787	18.6038	-1.71081	0.000212325
HCG18	ENSG00000231074	0.184533	0.363233	29.1636	1.24322	0.000212943
ERICD	ENSG00000280303	0.215733	0	4.34544	-5.07306	0.000216152
ARNT2	ENSG00000172379	0.208467	0.0557667	18.3352	-1.76168	0.000231275
GIMAP7	ENSG00000179144	0.340867	0	4.31956	-5.02224	0.000236611
AC039056.2	ENSG00000278493	0.0762667	0.888567	5.55005	3.41081	0.000236646
SLC26A9	ENSG00000174502	0.256833	0.0613	15.7791	-1.90486	0.000239545
AC008592.1	ENSG00000250362	1.3811	2.87327	34.1055	1.17687	0.000243798
LINC01569	ENSG00000262468	0.636133	0.2547	37.0361	-1.14876	0.00024961
FAM86HP	ENSG00000253540	2.92487	1.18	41.2411	-1.15182	0.000249839
ARHGAP30	ENSG00000186517	0.5382	0.2125	38.1783	-1.14335	0.00026063
PTGDR2	ENSG00000183134	0.411767	0.0946667	15.1462	-1.95812	0.000262732
KCTD19	ENSG00000168676	0.233967	0.0519667	14.4821	-2.02478	0.000263982
AP003041.2	ENSG00000255535	0.236067	1.05623	10.1821	2.36479	0.000264202
RNF32	ENSG00000105982	1.24083	0.5152	41.5435	-1.10468	0.000266616
AL356488.3	ENSG00000273382	0.306833	0.0436667	10.3881	-2.62873	0.000267569
AL158166.2	ENSG00000232259	0.9769	2.13867	25.5378	1.28744	0.000270726
RPS6P12	ENSG00000233309	1.2215	2.56573	30.0993	1.23313	0.000271984
COL11A2	ENSG00000204248	0.181233	0.0397	14.6938	-1.99016	0.000276039
GPX3	ENSG00000211445	0.534767	0.0845	11.2018	-2.47344	0.000276757
DARS-AS1	ENSG00000231890	0.271867	0.707433	15.3353	1.74023	0.000281514
AC087289.5	ENSG00000267801	0.387167	0.0952667	15.8252	-1.89159	0.000291498
RPS10P3	ENSG00000217716	4.69727	1.73407	33.2578	-1.23505	0.000297812
PPP1R12A-AS1	ENSG00000257557	0.5743	0.184533	25.592	-1.43669	0.000302415
KCNJ11	ENSG00000187486	0.130167	0.367833	15.3737	1.66307	0.000315022
AC006486.2	ENSG00000279539	0.574467	0.1472	16.4522	-1.8008	0.000316103
CAPN11	ENSG00000137225	0.780133	0.284533	30.3076	-1.27724	0.000317421
DCAF8L2	ENSG00000189186	1.0084	0.348967	32.5389	-1.34732	0.000320964
AC092115.3	ENSG00000262136	1.33743	0.0744667	8.52161	-4.02663	0.000323145
HNRNPCP1	ENSG00000258900	1.2592	0.216633	11.6175	-2.3525	0.000324826
AF127577.6	ENSG00000279390	0.0566	0.3031	8.78697	2.334	0.00032889
AC020763.3	ENSG00000279412	0.473033	0.133567	18.2942	-1.66337	0.000331091
AL031719.1	ENSG00000280062	0.578833	0.1443	19.4693	-1.80661	0.000331342
LGSN	ENSG00000146166	0.167367	0.0251667	10.3153	-2.58391	0.00033924
ARIH2OS	ENSG00000221883	0.2295	0.739033	17.117	1.75637	0.000342316
SLC47A2	ENSG00000180638	0.2442	0.0205667	8.40366	-3.42304	0.000343434
AC091544.2	ENSG00000258676	0.387633	0.0312333	8.4203	-3.46988	0.000343862
AC096667.1	ENSG00000283839	0.0645	0.224967	11.1059	1.95494	0.000345873
AC008608.2	ENSG00000271737	2.6676	5.0628	35.1006	1.07281	0.000347273
STAC2	ENSG00000141750	0.652833	0.2324	31.0896	-1.29806	0.000354788
SKIDA1	ENSG00000180592	0.279633	0.0858333	25.1516	-1.51381	0.000357242
PRR29-AS1	ENSG00000264954	0.142233	0	4.23857	-4.90996	0.000362903
LINC00624	ENSG00000278811	0.361467	0.638567	36.777	1.02574	0.000366668
AC008537.2	ENSG00000269843	2.0774	0.409733	12.3204	-2.24336	0.000368326
FAXDC2	ENSG00000170271	0.3922	0.116067	20.0885	-1.62582	0.000375298
AC084117.1	ENSG00000256006	1.06543	3.68423	14.1614	1.77819	0.000378246
AC023794.4	ENSG00000257534	1.08073	0.141267	9.43056	-2.7922	0.000378912
GHET1	ENSG00000281189	0.4949	0.0804667	11.3155	-2.43855	0.000379344
CEBPA	ENSG00000245848	0.535267	0.146967	18.6593	-1.68927	0.000381784
ANO9	ENSG00000185101	0.362333	0.127233	28.0381	-1.35503	0.000384391
ZNF416	ENSG00000083817	1.10793	0.4922	43.0115	-1.00029	0.000396233
MID1IP1-AS1	ENSG00000238123	2.61393	0.5146	12.1189	-2.198	0.000396552
LINC01473	ENSG00000237877	0.3846	1.07287	17.304	1.52284	0.000398498
TRAPPC5	ENSG00000181029	0.609767	0.265167	50.5374	-1.02125	0.000400639
PTOV1-AS1	ENSG00000268006	0.365233	0.0883333	14.9532	-1.88561	0.000401729
TRAV8-5	ENSG00000256379	3.2511	0.7605	14.1584	-1.94236	0.000406998
AC083805.2	ENSG00000257953	2.0223	0.515967	16.0327	-1.78921	0.00041947
AC105411.1	ENSG00000259867	1.0509	1.9474	48.3246	1.01796	0.000421252
TCEA1P2	ENSG00000230409	1.05033	2.0624	30.8149	1.11922	0.00042742
PRICKLE2	ENSG00000163637	0.115367	0.0271667	14.6667	-1.90022	0.000430059
GDPD3	ENSG00000102886	1.29453	0.450367	25.3944	-1.38158	0.000431377
AC017100.1	ENSG00000259985	1.01083	0.230967	14.9657	-1.97639	0.000433084
AC069547.1	ENSG00000279863	0.2549	0.6635	16.0711	1.68074	0.000442139
AC112484.1	ENSG00000231305	0.789	0.1656	12.7675	-2.12769	0.000443074
OTOA	ENSG00000155719	0.122367	0.2705	19.9932	1.39253	0.000454038
CRYBB3	ENSG00000100053	1.2141	0.237667	13.0092	-2.11862	0.000454138
SIRT4	ENSG00000089163	1.82803	0.698833	32.2042	-1.18614	0.000454439
AC007240.2	ENSG00000285872	0.4657	0.0688667	10.2986	-2.55876	0.000454739
OPRL1	ENSG00000125510	0.522133	0.174567	24.4571	-1.40299	0.0004561
SNRK-AS1	ENSG00000234617	0.385967	0.0410667	8.68565	-3.01659	0.000457404
RYR3	ENSG00000198838	0.0911667	0.0270333	19.1436	-1.57509	0.000458271
POM121L9P	ENSG00000128262	0.150133	0.0131667	8.38703	-3.36969	0.00046114
AP001596.1	ENSG00000232692	1.4497	0.455833	21.4108	-1.48812	0.000462366
F3	ENSG00000117525	0.562767	0.996833	38.9225	1.00054	0.000462621
SMIM3	ENSG00000256235	0.8923	0.351067	30.3211	-1.19148	0.000472312
LINC00337	ENSG00000225077	1.0315	0.370533	29.8707	-1.27787	0.000472456
LRRC2-AS1	ENSG00000268324	0.186667	0.480433	16.8062	1.50591	0.000480311
PTOV1-AS2	ENSG00000269352	2.88223	1.07863	29.7353	-1.26506	0.00048069
AL035252.3	ENSG00000277938	0.297567	0.0463333	9.80631	-2.55754	0.000492588
BOC	ENSG00000144857	0.374533	0.146167	31.3536	-1.1789	0.000507609
RASGRF1	ENSG00000058335	0.2653	0.0894	23.2975	-1.40541	0.000513419
AC139795.2	ENSG00000247679	0.747067	0.199333	17.1956	-1.75896	0.000513961
FOXN3-AS1	ENSG00000258920	0.5822	0.0204667	6.63632	-4.53709	0.000515595
STOX1	ENSG00000165730	0.3945	0.107967	19.0014	-1.67989	0.000521637
CMTM1	ENSG00000089505	2.35733	0.899767	36.2607	-1.18519	0.000522545
MEG9	ENSG00000223403	0.881867	0.367	34.5157	-1.10623	0.000526049
AC139718.2	ENSG00000250855	0.5456	1.7403	12.1586	1.78147	0.000534019
GPR146	ENSG00000164849	0.0711333	0.297933	8.08507	2.39223	0.000535056
AC023908.3	ENSG00000261136	0.505333	0.160033	21.1039	-1.49088	0.000536663
FAM19A2	ENSG00000198673	0.639367	0.283333	39.9298	-1.02083	0.000542147
PODNL1	ENSG00000132000	0.2969	0.0646333	12.4263	-2.06232	0.000547038
OR1H1P	ENSG00000228914	2.1969	0.8688	30.0158	-1.19725	0.000550373
POLR2A	ENSG00000181222	22.5584	47.3457	5176.45	1.22875	0.000560945
AC092279.1	ENSG00000268362	1.35593	0.594433	40.1589	-1.06254	0.000560876
PRKXP1	ENSG00000259205	0.7683	0.134767	10.4102	-2.38263	0.000563985
POLN	ENSG00000130997	0.4196	0.143867	23.3235	-1.4027	0.000566022
AC073592.3	ENSG00000279071	0.208167	0	3.85026	-4.88141	0.000572588
LINC01504	ENSG00000225434	0.938067	0.3365	27.6732	-1.28454	0.00057817
SLCO1B3	ENSG00000111700	0.389433	0.7394	35.0218	1.05775	0.000584387
AC012313.8	ENSG00000269473	0.3236	0.110933	24.496	-1.37389	0.000595213
USP51	ENSG00000247746	0.2097	0.0382667	11.2806	-2.24084	0.000603973
SLC9B1	ENSG00000164037	0.1726	0.5408	14.7938	1.74496	0.000628525
KRBA2	ENSG00000184619	0.506333	0.154833	22.1032	-1.52362	0.00063127
AC012181.2	ENSG00000261270	0.7472	1.8436	17.1095	1.44038	0.000632047
KLF7-IT1	ENSG00000237892	0.1592	0.7965	6.97485	2.53937	0.000633184
PPFIA4	ENSG00000143847	0.0884	0.197633	20.1826	1.32093	0.000634687
RPL21P28	ENSG00000220749	2.30477	4.59577	36.4255	1.10149	0.000635769
BTBD11	ENSG00000151136	0.360067	0.145767	30.5222	-1.15477	0.000640733
IFNE	ENSG00000184995	0.605167	0.115433	10.9476	-2.23221	0.000661829
LINC01846	ENSG00000248901	0.214233	0.888433	7.9778	2.21592	0.000662222
PTCH2	ENSG00000117425	0.2571	0.0568333	13.9913	-2.0155	0.000663427
SREBF2-AS1	ENSG00000184068	0.906	0.386367	40.4868	-1.05536	0.000687855
RPL18AP7	ENSG00000232439	2.68873	0.844867	19.2463	-1.51329	0.000691514
RPLP0P2	ENSG00000243742	0.3826	0.108733	18.0363	-1.60787	0.000693252
JPH2	ENSG00000149596	0.2797	0.0789667	17.8328	-1.63557	0.000702357
AC016397.2	ENSG00000279822	0.749567	0.251267	20.6775	-1.44918	0.000718919
RDH5	ENSG00000135437	1.1922	0.407367	23.7218	-1.34981	0.000727209
MMP10	ENSG00000166670	0.1884	0.497733	13.3138	1.7423	0.000732243
AL162274.1	ENSG00000273521	0.506067	1.09917	19.3427	1.38948	0.000732413
CNTF	ENSG00000242689	0.381433	0.0444333	8.26754	-2.90257	0.000740902
AC110285.2	ENSG00000262877	0.536733	0.0962667	10.2068	-2.31567	0.000743361
SORCS2	ENSG00000184985	0.1856	0.0475667	14.848	-1.78433	0.000756322
AC012181.1	ENSG00000261114	0.2482	1.05167	10.068	2.01779	0.000764827
P3H2-AS1	ENSG00000225764	0.1691	0.849733	8.28066	2.3357	0.000773686
AL162727.1	ENSG00000233817	0.501667	0.162167	20.992	-1.49368	0.000785259
AC110058.1	ENSG00000255029	1.26503	0.1539	8.1787	-2.90323	0.000788314
CHST6	ENSG00000183196	0.2628	0.1011	30.3022	-1.21272	0.000789656
DUSP8	ENSG00000184545	0.217133	0.424033	31.3665	1.12399	0.000792013
THRB	ENSG00000151090	0.340333	0.150567	38.1432	-1.00524	0.000793614
ELL3	ENSG00000128886	0.0746667	0.323633	10.3901	2.03671	0.000804873
EFCC1	ENSG00000114654	0.3275	0.0550667	10.6422	-2.33784	0.000811827
MFAP4	ENSG00000166482	0.400133	0.0573667	9.0338	-2.72884	0.000816808
ACP5	ENSG00000102575	0.993333	0.318033	23.2304	-1.42392	0.000819874
LPAR6	ENSG00000139679	0.666333	0.2604	29.0701	-1.22867	0.000833657
Z73965.1	ENSG00000279894	0.378833	0.0762667	10.774	-2.19161	0.000837574
GJC2	ENSG00000198835	0.544667	0.1529	16.2703	-1.65322	0.000844112
AC084876.2	ENSG00000280426	0.551567	0.102833	11.5497	-2.25011	0.000846029
LINC00926	ENSG00000247982	0.3938	0.0844667	12.4805	-2.05756	0.000850719
AC110749.1	ENSG00000244086	0.601233	1.92533	9.98278	1.97515	0.000853868
LINC01529	ENSG00000225872	0.272533	0.0249	7.55794	-3.2277	0.000863337
HCG15	ENSG00000227214	1.18967	0.326933	16.2601	-1.6621	0.000863748
EXTL1	ENSG00000158008	0.3512	0.108967	19.252	-1.52386	0.000868017
AL021937.3	ENSG00000234626	4.84327	1.78273	24.9208	-1.30692	0.000869508
C19orf57	ENSG00000132016	0.8233	0.3321	30.1096	-1.13095	0.000884323
VENTXP3	ENSG00000257364	0.0227667	0.416233	3.82608	4.12348	0.000889689
ALS2CR12	ENSG00000155749	0.164633	0	3.44305	-4.7209	0.000892646
2021-09-03	ENSG00000100167	0.0789	0	3.74304	-4.71166	0.000904336
ZNF132	ENSG00000131849	0.645967	0.2505	28.3547	-1.2247	0.000911369
MT-TE	ENSG00000210194	4.87803	0	3.38984	-4.70162	0.000914409
LINC02073	ENSG00000267452	0.138667	0.0056	5.88379	-4.36974	0.000914387
AC084018.1	ENSG00000272849	3.83877	1.556	32.3489	-1.12682	0.000923536
SELENOTP1	ENSG00000233846	0.4047	1.3837	9.63396	1.94553	0.000952668
AC084783.1	ENSG00000261072	0.295067	0.880833	11.8047	1.73565	0.0009526
AC114980.1	ENSG00000251023	0.140167	0.331867	16.3767	1.4228	0.000967794
TSNAXIP1	ENSG00000102904	0.428367	0.110333	14.0391	-1.79347	0.000983408
PTGES2-AS1	ENSG00000232850	0.349833	0.0517667	8.67027	-2.59727	0.000984444
AL365205.1	ENSG00000124593	0.496633	0.199733	28.772	-1.14819	0.000984992
SLC26A10	ENSG00000135502	0.373967	0.0717667	10.9824	-2.21757	0.000985123
CDHR2	ENSG00000074276	0.1142	0.00496667	5.45428	-4.32748	0.000995837
FOXD4	ENSG00000170122	0.518967	0.109167	12.8423	-2.04382	0.00100124
SIGLEC22P	ENSG00000268849	0.689133	1.8735	20.1144	1.45936	0.00100145
AC012073.1	ENSG00000271936	1.91177	0.795833	31.4486	-1.09566	0.00100996
GPX1P1	ENSG00000197582	4.0446	1.6799	36.4188	-1.06163	0.00101603
MTND4P12	ENSG00000247627	0.6572	0.1292	11.1306	-2.26455	0.00103385
SPNS2	ENSG00000183018	0.2262	0.0374	9.35653	-2.42828	0.00105274
AL356215.1	ENSG00000255521	0.626167	0.0744333	7.86738	-2.90302	0.00105886
AL354751.1	ENSG00000234537	1.26653	0.538367	35.2554	-1.07291	0.00107303
KATNAL2	ENSG00000167216	0.271867	0.0453667	9.19719	-2.4787	0.00108123
AC025271.1	ENSG00000240874	0.774233	0	3.36413	-4.62718	0.00108134
AC084864.1	ENSG00000242078	0.491533	1.9343	8.20406	2.14457	0.00109347
CHMP4C	ENSG00000164695	0.117967	0.378033	10.2228	1.81459	0.00112633
KLC3	ENSG00000104892	0.0771667	0.317333	8.79836	2.24446	0.00113315
PRR33	ENSG00000283787	0.217233	0.0321	8.50506	-2.58256	0.00113305
AC008735.2	ENSG00000267523	1.8175	0.3865	12.5549	-2.01325	0.0011398
SIK1	ENSG00000142178	0.0588667	0.1691	12.0656	1.67236	0.00114722
STAT4	ENSG00000138378	0.600633	0.198867	23.5833	-1.40813	0.00115899
AC004232.3	ENSG00000279031	0.456933	1.5431	11.6104	1.75816	0.00116133
FAM71F2	ENSG00000205085	0.127767	0.0190333	8.65568	-2.61099	0.00116217
AC078817.1	ENSG00000230291	1.60957	0.197767	8.08169	-2.8428	0.00117179
SETSIP	ENSG00000230667	0.2138	0.700233	9.18946	1.97017	0.00117206
MYH3	ENSG00000109063	0.373133	0.1577	33.5495	-1.11154	0.00118988
ZNF117	ENSG00000152926	0.228233	0.0906333	30.2645	-1.18415	0.00119614
AC018695.4	ENSG00000270184	1.21457	2.30093	26.4544	1.08439	0.00120206
DINOL	ENSG00000285244	0.1841	0.679967	9.10234	2.15176	0.00121871
AL021068.1	ENSG00000213062	1.1083	0.2749	13.0459	-1.8204	0.00123267
RPL7P23	ENSG00000244363	0.9416	1.84397	22.774	1.19901	0.00123304
RN7SKP296	ENSG00000223117	0.0418	0.931967	3.73805	4.17869	0.00123641
DNASE1L2	ENSG00000167968	0.697967	0.247833	21.6622	-1.33691	0.00124007
AL078612.2	ENSG00000255375	0.5929	1.37253	19.6817	1.44345	0.00125361
ZNF236-DT	ENSG00000264278	1.015	0.302633	17.7878	-1.56127	0.0012574
P2RY6	ENSG00000171631	0.353733	0.0691333	10.6306	-2.1433	0.00127379
AC232271.1	ENSG00000270012	0.6291	0.244967	24.7956	-1.21258	0.00127781
LURAP1L-AS1	ENSG00000235448	0.0143333	0.301267	3.5383	4.08635	0.00129823
RF00019	ENSG00000202318	4.4757	0.1986	5.27414	-4.26012	0.00131945
MIR22HG	ENSG00000186594	0.651667	0.211133	23.6882	-1.39944	0.00132266
GALNT9	ENSG00000182870	0.390967	0.0943333	12.7436	-1.88092	0.00132816
TMEM202-AS1	ENSG00000261423	0.431967	0.109567	13.061	-1.79253	0.00134087
HVCN1	ENSG00000122986	0.364233	0.0686667	9.78182	-2.23156	0.00134267
AL589993.1	ENSG00000216809	0.1262	0	3.21301	-4.61564	0.00134367
LINC01730	ENSG00000275491	1.03427	0.220833	10.911	-2.04414	0.00138031
AL162311.3	ENSG00000258938	0.231533	0.0230667	7.49665	-3.1513	0.00139299
EID3	ENSG00000255150	0.6833	0.1749	13.0388	-1.80967	0.00139966
AC145423.3	ENSG00000278112	1.6625	0.2806	9.37225	-2.37537	0.00140621
ST8SIA5	ENSG00000101638	0.0250667	0	3.51855	-4.65058	0.00141662
ADAM8	ENSG00000151651	0.681833	0.2959	33.6282	-1.03424	0.00142859
LYPD5	ENSG00000159871	0.882133	0.368267	32.7902	-1.07599	0.00143761
AL080317.3	ENSG00000272356	0.214767	0.0478	11.6978	-1.97151	0.00144184
MT-TT	ENSG00000210195	4.68367	0	3.12174	-4.55524	0.00145015
ZNF474	ENSG00000164185	0.181667	0.460167	13.8566	1.52803	0.00147008
Z99289.1	ENSG00000237234	1.3338	0.392967	15.3298	-1.62535	0.0014838
AL591845.1	ENSG00000116883	0.5303	0.1281	12.5506	-1.85877	0.00148789
AC080112.1	ENSG00000266208	0.8311	0.31	24.9934	-1.24844	0.00150152
NPAP1	ENSG00000185823	0.0628333	0.00296667	5.01715	-4.22445	0.00150251
AC012313.3	ENSG00000268230	0.32	0.0842333	13.9491	-1.73158	0.0015032
KCNIP2	ENSG00000120049	0.919833	0.395467	36.1427	-1.02747	0.00150704
TNFAIP6	ENSG00000123610	0.0316	0.241667	4.35885	3.24463	0.00151151
AP000936.3	ENSG00000234268	0.964467	3.13263	11.5589	1.75498	0.00151822
AL354740.1	ENSG00000225339	0.0438	0	3.13687	-4.53565	0.0015211
SLC16A8	ENSG00000100156	0.369867	0.0577333	8.25329	-2.54147	0.00152519
NCOA4P4	ENSG00000249215	0.257233	0.012	5.09767	-4.19985	0.00154376
AC126323.3	ENSG00000259878	1.9499	0.5575	14.6778	-1.63053	0.00154494
KCNJ14	ENSG00000182324	0.2643	0.0706	13.8589	-1.74502	0.00154658
BAALC-AS1	ENSG00000247081	1.67913	0.703767	33.7815	-1.06526	0.00155145
KCCAT198	ENSG00000257642	0.307067	1.16113	8.93939	1.96749	0.00155424
BIRC3	ENSG00000023445	0.0434	0.145	10.82	1.73936	0.00158593
CCDC87	ENSG00000182791	0.3034	0.0649333	11.0691	-2.02153	0.00160673
AC034223.1	ENSG00000249102	0.685667	1.66677	15.464	1.41324	0.00160777
CHRNA10	ENSG00000129749	0.241933	0.0113333	5.01159	-4.18652	0.00161012
CCDC146	ENSG00000135205	0.4194	0.1468	19.671	-1.36568	0.00161806
AC008080.1	ENSG00000173862	0.6643	0.0772667	8.0862	-2.81475	0.00163596
BMX	ENSG00000102010	0.117733	0	3.07391	-4.57524	0.00164386
AP003108.1	ENSG00000255931	0.6105	1.5441	13.1317	1.50497	0.00166913
AL121772.1	ENSG00000274414	0.760433	0.311267	26.1739	-1.14542	0.00167319
PGA5	ENSG00000256713	0.0705	0.3225	6.63598	2.2535	0.00167985
HEY2	ENSG00000135547	0.362867	0.0959333	12.7385	-1.75934	0.00168864
WFDC13	ENSG00000168634	0.1708	0.605667	11.7687	1.76917	0.00171172
YEATS2-AS1	ENSG00000233885	0.417933	0.7367	30.7325	1.00138	0.00171714
2021-09-04	ENSG00000108387	0.1947	0.0307667	8.21299	-2.51263	0.00172017
ZDBF2	ENSG00000204186	0.0359333	0.0929667	14.5899	1.4654	0.00174385
INHBA-AS1	ENSG00000224116	0.0235667	0.148533	5.76384	2.57213	0.00174612
AC012640.2	ENSG00000259802	2.40297	1.0697	32.8155	-1.01879	0.00174565
NT5C3AP1	ENSG00000213492	0.0696333	0.3303	7.38998	2.29044	0.00175792
TRAV8-4	ENSG00000211790	0.6416	0	3.04837	-4.49137	0.00178587
NLGN3	ENSG00000196338	0.272533	0.0780667	14.224	-1.69168	0.00182794
SEC14L5	ENSG00000103184	0.0933333	0.00686667	6.63127	-3.60318	0.0018304
AC019254.1	ENSG00000259182	1.12443	0.203633	8.8193	-2.32493	0.00185231
OGFOD2	ENSG00000111325	0.391867	0.091	11.5504	-1.90225	0.00186322
CFAP161	ENSG00000156206	0.1871	0	3.08349	-4.51928	0.0018657
DCST1	ENSG00000163357	0.5457	0.166067	16.9081	-1.499	0.00186668
AP000695.3	ENSG00000279365	1.275	0.5648	36.5194	-1.01307	0.0018703
FGG	ENSG00000171557	0.4193	0.774267	26.502	1.08926	0.00187724
GRIN3B	ENSG00000116032	0.505733	0.169067	23.1785	-1.34836	0.00189266
LINC02475	ENSG00000251350	0.1999	0.477833	19.4968	1.32192	0.00189464
AC016168.2	ENSG00000267568	0.943033	0.1032	6.65728	-3.05159	0.00190083
SEMA4G	ENSG00000095539	0.1889	0.0466667	11.3554	-1.8783	0.00191705
AC007032.1	ENSG00000273320	0.0168333	0.362967	3.64341	4.12727	0.00193083
HLA-E	ENSG00000204592	3.00827	6.5034	271.284	1.2799	0.00195931
DRD4	ENSG00000069696	0.1362	0.459567	9.05306	1.86769	0.0019819
GCK	ENSG00000106633	0.0217333	0.144933	5.09533	2.92614	0.00201123
LINC02541	ENSG00000230943	0.2328	0.587067	16.9088	1.39989	0.00201364
TMEM221	ENSG00000188051	0.163333	0	3.21758	-4.50336	0.00201789
CD207	ENSG00000116031	0.631	0.203933	16.2307	-1.47339	0.00203157
LINC00659	ENSG00000228705	0.571333	1.57117	12.764	1.62641	0.00203197
CACNA1B	ENSG00000148408	0.0494667	0.1098	17.0803	1.33012	0.00205802
AC117409.1	ENSG00000240854	0.251933	0.6871	13.5612	1.59829	0.00207168
LINC01081	ENSG00000268754	0.0387	0.247933	5.26783	2.59353	0.0020882
ATP4B	ENSG00000186009	0.1668	0.5051	11.0231	1.73883	0.00209579
MBL1P	ENSG00000242600	0.805567	0.245967	15.5829	-1.57213	0.00213738
ADAMTS17	ENSG00000140470	0.0468	0	2.94214	-4.4377	0.00217061
CFAP58	ENSG00000120051	0.164067	0.3557	18.8883	1.32362	0.00217761
IGSF10	ENSG00000152580	0.0275333	0	3.09603	-4.47416	0.00218113
ZG16B	ENSG00000162078	0.6385	1.10347	27.925	1.06831	0.0021815
MT-TS2	ENSG00000210184	4.9971	0	2.99257	-4.43937	0.00219114
AC022034.1	ENSG00000237807	0.188833	0.00936667	4.81444	-4.10746	0.00221332
AC073569.2	ENSG00000258048	1.39303	0.0562	5.26774	-4.16675	0.00221898
LINC00476	ENSG00000175611	0.694533	0.293833	29.2484	-1.07805	0.00222604
RPL26P30	ENSG00000236264	0.230267	0.7134	12.2493	1.66095	0.00222646
AC012625.1	ENSG00000251361	0.488467	1.26527	12.0565	1.61797	0.0022366
LRRC17	ENSG00000128606	0.132767	0.404967	11.8768	1.63248	0.00224276
SLC31A2	ENSG00000136867	0.328233	0.0360333	6.66722	-3.00403	0.00224673
LRRC37A6P	ENSG00000230445	0.116533	0.0162333	7.43856	-2.69138	0.00230623
LINC01547	ENSG00000183250	1.6944	0.451233	51.3664	-1.74168	0.00231108
MROH6	ENSG00000204839	0.6181	0.2728	32.4081	-1.02138	0.00234429
RF00019	ENSG00000239823	12.1829	3.88467	17.7051	-1.46598	0.00236023
AC092611.2	ENSG00000251603	1.00257	0	3.11134	-4.44883	0.00236592
PDIA3P2	ENSG00000224677	1.9395	0	3.12908	-4.45829	0.00236945
ST8SIA4	ENSG00000113532	0.087	0.0067	5.98836	-3.57024	0.00239017
CCIN	ENSG00000185972	0.153367	0	3.02821	-4.45211	0.00239944
SDR42E1	ENSG00000184860	0.0875667	0.0239333	13.4111	-1.66357	0.00240208
AL109628.2	ENSG00000285830	0.0909	0	2.90684	-4.41526	0.00240734
UCHL3	ENSG00000118939	0.459667	0.968633	16.4385	1.31149	0.00242348
AC019131.2	ENSG00000272777	0.4707	1.1325	15.3243	1.38291	0.00245464
CDH15	ENSG00000129910	0.2226	0.4666	21.4636	1.17012	0.00254911
C16orf71	ENSG00000166246	0.188633	0.0286	8.31399	-2.48343	0.0025691
NKD2	ENSG00000145506	0.349767	0.6808	24.2674	1.07884	0.00257806
AP003084.1	ENSG00000254783	0.7288	0.0569667	5.9425	-3.49908	0.00262325
AL136531.2	ENSG00000274322	0.308133	0.834833	14.6468	1.53638	0.00262707
RANP4	ENSG00000225125	0.530567	1.38923	13.8196	1.45132	0.00262768
KCNJ12	ENSG00000184185	0.1349	0.0277333	9.07462	-2.17125	0.00263232
ALG1L8P	ENSG00000227620	0.710167	0.0580333	5.95363	-3.49896	0.00264836
AC005520.5	ENSG00000273711	0.1375	0	2.8032	-4.38879	0.00266231
RPS2P32	ENSG00000232818	2.10093	0.8756	27.8273	-1.08577	0.00267626
AKR1C7P	ENSG00000215267	1.8326	0.745767	24.1532	-1.14825	0.00270354
SGSM1	ENSG00000167037	0.0879333	0.00936667	6.63539	-2.98295	0.00273036
MIR6728	ENSG00000274258	0.0801	2.93087	3.01799	4.6182	0.00279056
AC109449.1	ENSG00000259940	0.175567	0	3.02284	-4.40243	0.00281293
AC092140.2	ENSG00000274031	0.239233	0.9702	6.98556	2.08207	0.00283168
ADAM12	ENSG00000148848	0.0732	0.0084	6.65614	-2.96822	0.00284436
CEL	ENSG00000170835	0.593267	0.218067	20.2002	-1.30111	0.00285354
AC072022.2	ENSG00000285938	0.131067	0.492667	7.92315	2.08446	0.00285319
TMCO1-AS1	ENSG00000224358	0.3384	0.0669333	8.97249	-2.15696	0.00285797
RPL37P6	ENSG00000241431	2.1892	3.829	26.4587	1.02954	0.00287646
TCHH	ENSG00000159450	0.0949	0.0155333	7.97775	-2.42014	0.00288019
LIN37	ENSG00000267796	0.749533	0.253733	17.1161	-1.40317	0.00288265
B3GAT1	ENSG00000109956	0.0448333	0	2.80061	-4.3585	0.00290431
HSD3B7	ENSG00000099377	0.214133	0.446467	15.9447	1.38724	0.00293348
AL583722.1	ENSG00000256050	0.9129	0.286967	16.3591	-1.5023	0.00293743
AC009413.1	ENSG00000236533	0	0.438167	1.98984	4.99158	0.00294284
SMN2	ENSG00000205571	0.2703	0.587867	14.607	1.46713	0.00295085
AC005746.1	ENSG00000266934	0.381967	0	2.76791	-4.36542	0.00297939
ASPDH	ENSG00000204653	0.686233	0.1263	8.72282	-2.26706	0.00298679
AL590723.1	ENSG00000228686	0.154533	0.758367	6.38711	2.23311	0.00302697
ADAMTS7P4	ENSG00000218052	0.0117	0.0997	4.52303	3.06179	0.00302996
RP1	ENSG00000104237	0.1522	0.0490333	14.8437	-1.52363	0.00304204
AC084262.2	ENSG00000285601	0.127533	0.00683333	4.46321	-3.99784	0.00306949
ABLIM2	ENSG00000163995	0.3285	0.0952	15.008	-1.57231	0.00313097
HTR4	ENSG00000164270	0.268333	0.492433	25.5694	1.02757	0.00314057
PBX1	ENSG00000185630	0.0911667	0.0284	14.0852	-1.52136	0.0031516
MYBPH	ENSG00000133055	0.4067	0.0834333	9.16025	-2.08635	0.00315838
MYLK4	ENSG00000145949	0.0710333	0.00383333	4.42791	-3.98133	0.00316408
AC011445.1	ENSG00000268262	0.4864	0.0251333	4.58145	-4.00367	0.00317545
MFAP2	ENSG00000117122	0.1887	0.424867	15.9753	1.36695	0.00319031
CFL1P1	ENSG00000223820	0.0781667	0.298967	8.86488	1.94008	0.00320509
PJVK	ENSG00000204311	0.5023	0.140333	12.9588	-1.64271	0.003223
MIR1915	ENSG00000222071	5.08623	0.248733	4.3357	-3.9937	0.0032292
TSPAN11	ENSG00000110900	0.167067	0.0467667	12.2016	-1.70433	0.00323506
UNC5B-AS1	ENSG00000237512	0.0654	0.5371	4.37799	2.99515	0.00324892
RBKS	ENSG00000171174	0.3084	0.638233	22.2535	1.12345	0.00325423
TACR2	ENSG00000075073	0.2525	0.0211667	5.7872	-3.50295	0.00328247
TRIM74	ENSG00000155428	0.196833	0	2.68201	-4.34568	0.00332051
GRM5	ENSG00000168959	0.0365667	0.100367	11.95	1.50351	0.00332178
HNRNPA1P49	ENSG00000233231	0.7697	0.1348	8.42968	-2.28014	0.00336114
AC023794.5	ENSG00000260470	0.2919	0.0494333	7.52923	-2.44713	0.00337498
ZNF750	ENSG00000141579	0.160433	0.0226	6.99582	-2.60755	0.00337701
AP001646.1	ENSG00000254441	0.304333	0	2.80875	-4.42779	0.00339118
FOLR3	ENSG00000110203	0.174933	0.569133	8.16939	1.94579	0.00339886
AL356481.1	ENSG00000228395	1.08847	0.353833	14.5546	-1.48143	0.0034413
AC141557.1	ENSG00000256673	2.1989	0.5832	11.5407	-1.73153	0.00353216
ZNF425	ENSG00000204947	0.364233	0.116667	16.136	-1.4523	0.00356516
RERG	ENSG00000134533	0.269167	0.0470333	7.35015	-2.38478	0.0036729
OR1L8	ENSG00000171496	0.388167	0.0977	10.1647	-1.88232	0.00367386
ABHD11-AS1	ENSG00000225969	1.16627	2.15703	24.0352	1.05629	0.0037161
AL022157.1	ENSG00000226310	0.307967	0.920833	9.03063	1.8087	0.00374805
XPOTP1	ENSG00000214185	0.357367	0.6477	26.3256	1.04356	0.00377521
CDK18	ENSG00000117266	0.201267	0.372067	23.5533	1.1286	0.00383639
SLC52A2	ENSG00000185803	2.2262	7.3759	233.049	1.89024	0.00384567
AC010538.1	ENSG00000275734	0.3849	0.1218	16.2569	-1.43549	0.00385461
AC027544.2	ENSG00000256588	0.0392333	0.4505	3.47196	3.43176	0.00388496
AL732372.2	ENSG00000237094	0.768767	0.167667	8.71389	-2.05917	0.00388847
NTN5	ENSG00000142233	0.2807	0.0550333	8.41873	-2.20282	0.0039497
LINC01881	ENSG00000220804	0.634767	1.17607	24.3834	1.00553	0.00394958
HSPA1L	ENSG00000204390	0.101433	0	2.60847	-4.27999	0.0039846
PLIN4	ENSG00000167676	0.147867	0.039	12.6147	-1.68004	0.00404886
CLDN5	ENSG00000184113	0.194567	0.0164667	5.457	-3.42158	0.00405825
C19orf73	ENSG00000221916	0.757767	1.69917	20.0219	1.20664	0.00406611
AL353708.3	ENSG00000272906	0.109333	0.5247	6.95728	2.21219	0.00406583
AC027020.2	ENSG00000270127	0.214567	0.0186	5.67041	-3.42281	0.00408069
AC138646.1	ENSG00000253659	0.137967	0.654433	5.59201	2.3663	0.00412085
LINC00589	ENSG00000251191	0.287067	0.0159333	4.35195	-3.90768	0.00413889
LCN10	ENSG00000187922	0.2535	0.0598	10.6274	-1.86953	0.00416208
AC112484.3	ENSG00000261159	0.951933	0.241233	9.99952	-1.86789	0.00418346
SPATA4	ENSG00000150628	0.0999667	0.3244	9.90782	1.73771	0.00419459
SHE	ENSG00000169291	0.0574	0.00326667	4.19296	-3.99038	0.00420177
AC093001.1	ENSG00000244468	1.04627	0.1567	6.82789	-2.54839	0.00422624
AC093218.1	ENSG00000285804	0.3569	0.1011	12.5603	-1.68668	0.00423298
CCDC160	ENSG00000203952	0.217167	0.0111333	4.1312	-3.96909	0.00423527
LINC02167	ENSG00000261122	0.0707667	0.300367	6.14009	2.13987	0.00423724
GCC2-AS1	ENSG00000214184	1.33347	2.40663	23.4096	1.01887	0.00425365
AC147651.3	ENSG00000237181	0.994433	0.233267	9.2873	-1.92	0.00427504
CR392039.3	ENSG00000279501	2.15997	0.194233	5.44574	-3.37811	0.00429905
CPNE8-AS1	ENSG00000257718	2.88867	1.0867	21.9138	-1.19288	0.0043115
AL135905.1	ENSG00000266680	0.518067	0.100733	8.90269	-2.19657	0.00434665
AL359834.1	ENSG00000282849	0.2125	0.805767	7.19745	1.94367	0.00437673
AC004156.1	ENSG00000267666	0.2101	0.0461333	8.80296	-2.02395	0.00440151
IL13RA2	ENSG00000123496	0.0813667	0.300067	6.34095	2.07307	0.00441622
PHYHD1	ENSG00000175287	0.117933	0	2.54047	-4.2611	0.00450622
Z98752.4	ENSG00000282876	0.2297	0.793533	6.6782	2.0853	0.00452914
ZBTB32	ENSG00000011590	0.428767	0.112933	11.6242	-1.72762	0.00455546
AL355076.2	ENSG00000258760	0.435267	0	2.52274	-4.25204	0.00457024
AC010325.1	ENSG00000261341	1.18137	0.1701	6.90248	-2.5494	0.00457697
SDK2	ENSG00000069188	0.0358333	0.0021	4.14467	-3.87309	0.00460477
ADAMTS7P3	ENSG00000261143	0.266267	0.0774333	13.2756	-1.57207	0.00461934
AC079781.5	ENSG00000284707	0.0717333	0	2.74238	-4.2691	0.00462577
CORT	ENSG00000241563	0.533033	0.0764	7.1183	-2.56769	0.00463793
AC254633.1	ENSG00000272482	1.0202	2.27273	12.476	1.41443	0.00469553
AC142472.1	ENSG00000276728	0.415633	0.100967	9.29345	-1.92602	0.00472232
GHRL	ENSG00000157017	0.4927	0.106367	8.7998	-2.06897	0.0047256
AC007382.1	ENSG00000279519	0.633667	0.257067	24.362	-1.17496	0.00480574
PTRH1	ENSG00000187024	0.137633	0.0082	3.97788	-3.88927	0.00481306
AL162274.2	ENSG00000277959	1.0813	2.50557	13.0636	1.39318	0.00481604
AC100827.2	ENSG00000260144	0.212867	0	2.5455	-4.3193	0.00482423
SCN1A	ENSG00000144285	0.0514333	0.0101333	8.13136	-2.26461	0.00483787
AP005131.1	ENSG00000267136	0.0541667	0.153133	10.8301	1.54458	0.00485181
USP43	ENSG00000154914	0.1653	0.0367667	8.71759	-2.0161	0.00485588
LINC01678	ENSG00000225331	0.4574	0.0255333	4.26291	-3.8813	0.00486391
CICP16	ENSG00000248213	0.1965	0.0305667	6.54233	-2.56729	0.00487795
ZNF658B	ENSG00000198416	0.0802333	0	2.79263	-4.28431	0.0048837
AC008555.8	ENSG00000280106	0.316833	0.0716	8.69845	-2.04114	0.00489131
MSR1	ENSG00000038945	0.2026	0.3744	22.497	1.03832	0.00490102
LINC01852	ENSG00000236914	1.76787	0.7751	25.766	-1.03606	0.00492425
CLEC18A	ENSG00000157322	0.0762	0	2.86098	-4.29543	0.00497379
XG	ENSG00000124343	0.00786667	0.0927667	3.32051	3.42895	0.00498531
GUSBP4	ENSG00000239650	0.0131	0.332567	2.62217	4.39553	0.00503285
PMFBP1	ENSG00000118557	0.199633	0.0540667	10.3242	-1.76266	0.00506427
AP000949.1	ENSG00000225906	0.397167	0	2.5351	-4.20333	0.00508782
PTGDS	ENSG00000107317	1.67167	0.642233	22.346	-1.15277	0.00509174
AL136116.3	ENSG00000217648	0.5327	0.0893	7.30109	-2.32435	0.00518745
AL355312.1	ENSG00000216906	0.1135	0	2.48709	-4.23917	0.00524366
OSMR-AS1	ENSG00000249740	0.589167	1.31363	17.719	1.21364	0.00528897
OSR1	ENSG00000143867	0.412967	0.1699	25.4857	-1.07784	0.00530085
AC009086.3	ENSG00000279583	0.645467	1.1633	19.9095	1.09247	0.00544173
MIR4432HG	ENSG00000228590	0.00413333	0.0541667	3.38465	3.49573	0.00547644
MSTN	ENSG00000138379	0.134267	0.00793333	4.10695	-3.82649	0.00548986
MRGPRX2	ENSG00000183695	0	0.0741333	1.71179	4.78145	0.00550445
DLK2	ENSG00000171462	0.636067	0.236467	18.5791	-1.24894	0.00551242
AC138904.3	ENSG00000283662	0.133733	0.00823333	3.86922	-3.82018	0.00556665
AC018695.6	ENSG00000275393	2.28997	0.8159	17.3376	-1.31078	0.0055921
UBE2Q1-AS1	ENSG00000229780	0.5541	0	2.4165	-4.18852	0.00559954
AC234772.1	ENSG00000204915	0	0.1634	1.73825	4.79711	0.00560121
AC098872.1	ENSG00000225884	0	0.2819	1.73825	4.79711	0.00560121
NUTM2A	ENSG00000184923	0.434167	0.181167	25.679	-1.04772	0.00560666
OR1Q1	ENSG00000165202	1.34143	0.483367	17.9496	-1.31149	0.00565312
AL513497.1	ENSG00000279443	0.395633	0.1104	10.9367	-1.6645	0.00573613
MYOSLID	ENSG00000229647	0.773867	1.50913	24.2669	1.03204	0.00574289
AL359921.2	ENSG00000273058	0.8524	0.0812	5.17763	-3.27624	0.00577035
FAM238C	ENSG00000283709	0.135733	0.0171667	5.66009	-2.80148	0.00578201
ADORA2A-AS1	ENSG00000178803	0.557	0.219	20.7711	-1.16365	0.00580048
LINC02206	ENSG00000259289	0.3659	0	2.68935	-4.24078	0.00580931
FAM13A-AS1	ENSG00000248019	0.1633	0.3549	18.187	1.22279	0.00581614
ENDOU	ENSG00000111405	0.0994333	0	2.43164	-4.16471	0.0058546
AC137936.2	ENSG00000283511	0.502967	0.0908333	6.99926	-2.28432	0.00587577
FRMPD2	ENSG00000170324	0.0979667	0.0123667	5.642	-2.79703	0.00593047
AL359752.1	ENSG00000261662	0.747067	0.221	13.7368	-1.54369	0.00603483
AL731533.2	ENSG00000273001	0.1254	0.662133	5.0765	2.34435	0.00604592
CCDC89	ENSG00000179071	0.842967	0.307233	16.9349	-1.31136	0.00605093
AC148477.3	ENSG00000256943	0.134933	0	2.40154	-4.20234	0.00605222
CALML4	ENSG00000129007	0.183567	0.0553333	11.413	-1.58489	0.0061068
FAM225A	ENSG00000231528	0.176333	0.0594333	15.014	-1.3823	0.00616117
PPIAP74	ENSG00000220343	0.5042	0	2.51477	-4.16183	0.00616906
C3orf35	ENSG00000198590	0.296767	0.0439667	6.52686	-2.49633	0.00617231
AC027601.1	ENSG00000260005	0.173867	0.0477333	10.3706	-1.69013	0.00630426
ASIP	ENSG00000101440	1.1314	0.236367	8.63837	-2.00927	0.00632312
AC092123.1	ENSG00000261118	1.3684	0.4854	16.8687	-1.29557	0.00633439
RAPSN	ENSG00000165917	0.2724	0.0238333	5.02646	-3.31462	0.00642854
S100A5	ENSG00000196420	1.259	0.290233	11.4564	-1.83561	0.00644507
GAL3ST4	ENSG00000197093	0.270833	0.0805667	11.5466	-1.57575	0.00646626
KCNMB3	ENSG00000171121	0.0668333	0.0092	5.63023	-2.78657	0.00647348
RF00019	ENSG00000207383	3.45253	0.2213	3.76612	-3.79362	0.00650825
LINC01748	ENSG00000226476	0.0863667	0.0116333	5.69768	-2.79019	0.00652241
IRAIN	ENSG00000259424	1.63227	3.22027	17.7097	1.11036	0.00653862
FOXQ1	ENSG00000164379	0.112233	0	2.6511	-4.19764	0.00655047
LINC02606	ENSG00000284693	0.688433	0.305433	25.47	-1.00345	0.0065715
PRR22	ENSG00000212123	0.915767	0.384	22.3485	-1.09979	0.0065879
AL138781.1	ENSG00000260193	1.16093	0.493867	22.0869	-1.0933	0.00663185
IGFL4	ENSG00000204869	0.0913	0	2.53268	-4.16808	0.00667194
LLPH-DT	ENSG00000239335	1.83767	0.608867	15.9334	-1.35822	0.00670194
SLC22A14	ENSG00000144671	0.215367	0.0272667	5.6728	-2.76169	0.00674272
RETREG1	ENSG00000154153	0.135233	0.0129333	4.9267	-3.24888	0.00674646
LHX1	ENSG00000273706	0.0998667	0.00643333	3.69482	-3.76861	0.00679932
MDH1B	ENSG00000138400	0.392467	0.1247	13.7819	-1.44273	0.00680134
AC073264.3	ENSG00000283537	0.167433	0.3765	14.8948	1.30191	0.00682146
CCDC17	ENSG00000159588	0.511433	0.220467	22.9174	-1.05045	0.00685046
DGCR9	ENSG00000273032	0.0626667	0	2.3607	-4.12533	0.00688509
AL590399.4	ENSG00000231995	0	0.243467	1.65852	4.74951	0.00688712
HIGD1AP16	ENSG00000219608	0	0.566033	1.65816	4.7493	0.00689238
LINC01465	ENSG00000221949	0.5508	0.2012	15.2251	-1.31541	0.00696596
CASS4	ENSG00000087589	0.1561	0.0152667	5.06897	-3.21615	0.00704562
AL161757.2	ENSG00000258428	0.549067	0	2.34314	-4.10734	0.00704383
AC016957.2	ENSG00000276136	0.272633	0	2.34314	-4.10734	0.00704383
FO681492.1	ENSG00000277758	0.0648	0.00413333	3.74283	-3.73829	0.00706965
AC010422.8	ENSG00000285589	0.171433	0.0512333	11.5775	-1.64317	0.00710822
AC016722.2	ENSG00000228925	0.456567	0.141633	11.3963	-1.56345	0.00712675
AL592301.1	ENSG00000227512	0.688933	0.123667	7.26138	-2.25319	0.0071454
SNHG9	ENSG00000255198	3.60667	1.4626	25.0901	-1.0839	0.00716907
AL136985.1	ENSG00000231740	0.642233	0	2.59807	-4.16045	0.00718664
Z83851.1	ENSG00000233903	1.4691	0.4	10.5902	-1.7045	0.0072084
AC068946.1	ENSG00000280537	0.0567333	0	2.43181	-4.15971	0.00726496
CCL7	ENSG00000108688	0.3009	0	2.4793	-4.14578	0.00728058
MYLK-AS1	ENSG00000239523	1.39207	0.4826	14.8659	-1.35295	0.00728021
WNT3	ENSG00000108379	0.495133	0.215833	25.0423	-1.02117	0.00731539
DBH-AS1	ENSG00000225756	0.325233	0.0764333	8.89145	-1.87751	0.00731969
AC008972.2	ENSG00000272081	1.56477	0.4357	10.2643	-1.66966	0.0073315
CEP295NL	ENSG00000178404	0.5834	0.2219	17.5244	-1.26423	0.00735564
AC145285.6	ENSG00000275807	0.864067	0.310933	18.9283	-1.23751	0.00735388
GPRC5D	ENSG00000111291	0.8564	0.2631	12.083	-1.51987	0.00736817
AL359183.1	ENSG00000279406	0.108667	0	2.34296	-4.11545	0.00739117
TNK2-AS1	ENSG00000224614	0.366967	0.0915667	9.98802	-1.79629	0.00746784
NOP2	ENSG00000111641	0.257533	0.0698667	10.3404	-1.68099	0.00747363
GFAP	ENSG00000131095	0.0987667	0.0227	8.22128	-1.92723	0.00747593
AP000251.1	ENSG00000237594	1.19627	0.389933	13.5401	-1.48031	0.00755448
OLFML2B	ENSG00000162745	0.4363	0.184067	20.5006	-1.12026	0.00756469
ZNF280A	ENSG00000169548	0.106067	0	2.30767	-4.08695	0.00756838
GAS1	ENSG00000180447	0.1181	0.0078	3.62145	-3.7119	0.00760101
AC116407.3	ENSG00000280020	0.766433	0.2327	11.7316	-1.56669	0.00760581
AC005837.1	ENSG00000261335	0.359367	0.0745333	7.6967	-2.09191	0.00763688
AL139353.1	ENSG00000203546	0.0500667	0.138967	8.04633	1.65473	0.00765003
AC046143.2	ENSG00000272707	2.08647	0.124367	3.595	-3.71179	0.00766423
AP001783.1	ENSG00000254607	1.4103	2.5724	17.7461	1.1206	0.00772972
AC245060.2	ENSG00000234630	3.45583	1.50457	27.3123	-1.02063	0.00777483
AC010173.1	ENSG00000258101	0.445933	0.785533	19.546	1.1131	0.00785193
KIAA1257	ENSG00000114656	0.038	0	2.29773	-4.16965	0.00788631
CFAP43	ENSG00000197748	0.251567	0.1041	20.0014	-1.10176	0.00789407
AC009269.4	ENSG00000259744	0.381867	0.9149	10.7781	1.47418	0.00797223
TSPEAR	ENSG00000175894	0.322533	0.1261	18.6093	-1.20825	0.00801077
WDR97	ENSG00000179698	0.0472333	0.00313333	3.6392	-3.72828	0.00801288
AL158201.1	ENSG00000228328	0.0426667	0.278	4.48333	2.6031	0.00805247
BCL2	ENSG00000171791	0.169567	0.066	18.4084	-1.16326	0.0080567
GLTPD2	ENSG00000182327	0.863033	0.274133	12.0676	-1.53588	0.00811323
LINC00893	ENSG00000241769	0.460367	0.172833	15.5184	-1.25629	0.00811655
LINC02590	ENSG00000233978	0.0386	0.330933	2.36339	4.13879	0.00814393
AQP6	ENSG00000086159	0.0909	0.0125667	5.42695	-2.73667	0.00819177
AC004233.4	ENSG00000274367	0.541233	0	2.29011	-4.06909	0.00821249
LINC00858	ENSG00000229404	0.456367	0.1692	17.5151	-1.28606	0.0082253
PEX5L	ENSG00000114757	0.140433	0.0572333	18.7809	-1.14877	0.008234
MAP3K15	ENSG00000180815	0.0413667	0.120567	8.39265	1.6544	0.00828663
PODXL2	ENSG00000114631	0.0504667	0.190467	5.83691	2.26655	0.00830354
AC009407.1	ENSG00000261829	0.374633	0	2.27237	-4.05834	0.00832275
RNU6-529P	ENSG00000200253	0.749533	3.84457	5.3039	2.29632	0.00832591
AC104109.2	ENSG00000270177	0.330333	0.0438333	5.44537	-2.70675	0.00834983
AL662791.1	ENSG00000244349	1.03213	0.0695333	3.55051	-3.68435	0.0083748
RHPN1-AS1	ENSG00000254389	0.7187	0.3052	20.5469	-1.10792	0.00845438
AL157700.1	ENSG00000260118	0.241667	0.0156	3.76109	-3.74053	0.00850148
AC004263.1	ENSG00000275936	0.3256	0	2.22454	-4.08887	0.0085347
AC110048.2	ENSG00000277152	0.2465	0.110233	25.0644	-1.03519	0.00854942
ZNF620	ENSG00000177842	0.366733	0.1401	17.4412	-1.19349	0.00858719
PSMB8	ENSG00000204264	0.0467333	0.154067	5.29238	2.31166	0.00864278
AL136038.3	ENSG00000261242	0.314067	0.0181667	3.72596	-3.67854	0.00866538
CACTIN-AS1	ENSG00000226800	0.5341	0.189	14.443	-1.31082	0.00867859
PLEKHG4B	ENSG00000153404	0.00893333	0.0342667	6.03864	1.97993	0.00869027
LINC01271	ENSG00000233077	0.379433	0.1252	11.8071	-1.47672	0.0087128
BEX2	ENSG00000133134	0.465033	0.928733	16.4221	1.23087	0.0087595
AC107959.1	ENSG00000245025	0.280867	0.0558667	6.76704	-2.1659	0.00881336
RAB11FIP1P1	ENSG00000228492	0.837267	0.374967	22.3848	-1.01554	0.00889555
MAPK6-DT	ENSG00000259438	0.654933	0.1228	6.94697	-2.20916	0.00901552
HNRNPA1P27	ENSG00000233680	1.3689	0.578033	19.4573	-1.09558	0.00904802
AL590556.2	ENSG00000283234	0.286333	0.0192333	3.63157	-3.64229	0.00910439
ACTG1P20	ENSG00000241547	1.091	0.170067	6.06587	-2.42913	0.00912019
AL354928.1	ENSG00000236643	0.722733	0.0645	4.99053	-3.17323	0.00916386
TSTD3	ENSG00000228439	0.512967	1.05503	16.4798	1.15302	0.00916691
TJP3	ENSG00000105289	0.440733	0.192767	22.2709	-1.02349	0.00919311
FEZF1	ENSG00000128610	0.379233	0.1095	10.6659	-1.59093	0.00924142
COX6B2	ENSG00000160471	0.267067	0.0501333	6.82054	-2.20693	0.00926312
CARS-AS1	ENSG00000247473	0.04	0.1348	5.16258	2.19878	0.00941031
TIGD5	ENSG00000179886	0.171533	0.0587333	12.94	-1.37349	0.00943303
AC027601.3	ENSG00000275542	0.6299	0.0391	3.46843	-3.62956	0.00945613
AL031651.2	ENSG00000277829	0.848033	1.72107	15.4514	1.18578	0.00947207
AL121820.1	ENSG00000258623	2.01267	0.707967	13.0674	-1.37787	0.0094909
FAM230C	ENSG00000279516	0.202067	0.437633	13.8762	1.492	0.00955716
VEGFD	ENSG00000165197	0.107267	0	2.19167	-4.09698	0.00956517
AC079174.2	ENSG00000277715	0.446733	0.146867	12.5363	-1.42892	0.00967022
HSD11B1-AS1	ENSG00000227591	0.157733	0.806633	4.8086	2.28304	0.00968496
PDCD6IPP2	ENSG00000261377	0.309133	0.104867	14.4633	-1.40271	0.00969396
AC099778.1	ENSG00000260236	0.420667	0.119367	10.741	-1.58435	0.00970778
AK4P1	ENSG00000263535	1.57783	0.546267	14.9145	-1.33761	0.00974089
AL391095.3	ENSG00000275401	0.824433	0.182	7.50968	-2.001	0.00974899
AC046185.3	ENSG00000279369	0.802833	0.3572	22.1855	-1.03801	0.00976512
AC011342.1	ENSG00000285420	0.469967	0.0472333	4.70625	-3.10633	0.00978072
SGSM3	ENSG00000100359	0.176633	0.0516	10.0109	-1.61529	0.00979846
AC090505.1	ENSG00000234805	0.4763	0.147733	11.8971	-1.49894	0.00982652
BNIP3P1	ENSG00000197358	0.0194	0.134267	2.73065	3.44591	0.0100014
DBNDD2	ENSG00000244274	0.224267	0.0129333	3.72578	-3.69206	0.0101633
RPS20P23	ENSG00000242399	1.73717	0.417733	7.8799	-1.91523	0.01021
CD22	ENSG00000012124	0.2093	0.0524667	8.87614	-1.79918	0.0102322
SRPK3	ENSG00000184343	0.120033	0.0227	6.57373	-2.21903	0.0103258
NDUFB4P12	ENSG00000124399	1.09633	2.37943	14.8275	1.21915	0.0103316
AL513365.1	ENSG00000223583	0.401333	0	2.15637	-4.06901	0.0105153
AC022431.1	ENSG00000234553	0.3965	0	2.15117	-4.00412	0.0105271
PKDCC	ENSG00000162878	0.211767	0.0356	6.40754	-2.37597	0.0105983
RPL7P57	ENSG00000224401	0.7405	0.141067	6.74422	-2.15568	0.0106028
BOK-AS1	ENSG00000234235	0.346633	0.9266	9.0081	1.49174	0.0106369
ARHGEF38	ENSG00000236699	0.0386667	0	2.13344	-3.99309	0.0106419
KISS1	ENSG00000170498	0.1193	0.548	5.25517	2.17556	0.0106978
LRRN2	ENSG00000170382	0.0633333	0.00443333	3.49282	-3.59478	0.0107193
AC008771.1	ENSG00000249042	1.02457	0.410733	17.2911	-1.14722	0.0108135
PPIEL	ENSG00000243970	0.1521	0.0152333	4.66846	-3.20464	0.0108205
AC005264.1	ENSG00000267551	0.6139	0.261667	21.2853	-1.03863	0.0108479
TMEM236	ENSG00000148483	0.1515	0.0503333	11.4646	-1.44957	0.0108555
AC008393.1	ENSG00000245317	0.176333	0.4521	10.0469	1.42636	0.0108567
TCF7	ENSG00000081059	0.2927	0.1285	23.6052	-1.01525	0.0108652
ADA2	ENSG00000093072	0.1061	0.0107333	4.94224	-3.16855	0.0109506
AC011933.1	ENSG00000228007	0.451533	1.4002	6.57098	1.77547	0.0109497
TUBA3D	ENSG00000075886	0.4598	0.124533	9.37703	-1.70604	0.010967
PCAT6	ENSG00000228288	0.641433	1.2263	15.275	1.15108	0.0109706
NKX3-2	ENSG00000109705	0.1157	0.00796667	3.54602	-3.61967	0.0110836
AC011448.1	ENSG00000258674	0.5895	0.1598	8.53519	-1.76762	0.0110873
PIH1D2	ENSG00000150773	0.8552	0.368133	23.617	-1.01362	0.0111139
HOXA6	ENSG00000106006	1.12243	0.408633	15.8423	-1.26694	0.0113442
EPPK1	ENSG00000261150	0.0780333	0.0279667	17.7966	-1.23744	0.0113744
AL096828.3	ENSG00000273821	1.8673	0.6031	11.9111	-1.44904	0.0114108
LRRC63	ENSG00000173988	0.604033	0.269333	21.2949	-1.04388	0.011471
YWHAZP4	ENSG00000213131	0.2962	0	2.10317	-4.037	0.0114824
CYP2F2P	ENSG00000237118	1.24343	0.515233	19.4244	-1.14863	0.0115038
FAM3D	ENSG00000198643	0.251533	0.0167	3.63157	-3.63938	0.0115173
PKD1L1	ENSG00000158683	0.0606333	0.0141	7.01806	-1.96955	0.0115615
TPTE2P1	ENSG00000253771	0.3757	0.149233	16.5846	-1.17169	0.0115864
AC105094.2	ENSG00000267175	0.2794	0.870367	7.17643	1.68034	0.0115877
RBM15-AS1	ENSG00000227963	0.2	0.0390667	6.42701	-2.15105	0.011616
RDH12	ENSG00000139988	0.3451	0.081	8.32148	-1.89791	0.0116191
MYO15A	ENSG00000091536	0.00133333	0.0184333	2.65264	3.60337	0.0116444
AMN	ENSG00000166126	0.1438	0.0161333	4.51378	-3.09357	0.011645
AC007114.2	ENSG00000263089	0.1309	0.0295	7.06462	-2.01734	0.0117231
CTBP2P8	ENSG00000234383	0.512367	0.128467	8.8704	-1.76222	0.0117401
KCNB1	ENSG00000158445	0.091	0.0358333	15.716	-1.21167	0.0117561
AC096921.2	ENSG00000261468	0.3124	0.0773667	7.72117	-1.87261	0.0117824
MIR6090	ENSG00000276176	2.88243	7.96543	7.17395	1.75721	0.0118325
SYNE4	ENSG00000181392	0.309433	0.0907667	9.73499	-1.61206	0.0118611
AC239799.2	ENSG00000276509	0.1095	0	2.23448	-3.99772	0.0118934
ZNF547	ENSG00000152433	0.478867	0.2075	19.6666	-1.09656	0.0119229
FGF18	ENSG00000156427	0.2063	0.0211333	4.63566	-3.07578	0.011926
AL589765.4	ENSG00000249602	1.1857	0.156267	5.27147	-2.63737	0.0119479
FAM186B	ENSG00000135436	0.467967	0.204633	21.7923	-1.00191	0.0119706
AC090607.2	ENSG00000259562	1.3626	0.4555	13.1919	-1.36776	0.0119813
C1GALT1P2	ENSG00000251435	0.28	0.0180333	3.35959	-3.54985	0.0119989
AC003092.1	ENSG00000236453	0.0414	0.282667	2.70348	3.4261	0.0120808
AC091868.2	ENSG00000249293	0.335667	0.9686	7.98851	1.71341	0.0121189
CKB	ENSG00000166165	0.223233	0.5	13.5427	1.22543	0.0121258
MIR4442	ENSG00000283971	10.7502	3.18043	9.69451	-1.58716	0.0121266
PTPN6	ENSG00000111679	0.142033	0.00926667	3.76271	-3.62068	0.0121348
AC016586.1	ENSG00000268670	1.35483	0.451667	12.8908	-1.42244	0.0121447
ZNHIT3	ENSG00000273611	0.327233	0.9032	59.8875	1.6391	0.012152
AF228730.4	ENSG00000284614	1.10293	2.74997	9.24967	1.50065	0.0121728
AL589684.1	ENSG00000223811	0.7506	1.64433	13.2925	1.21004	0.0122495
AL513327.2	ENSG00000233246	1.4175	0.394267	9.23396	-1.64743	0.0122549
LINC00211	ENSG00000237803	0.648433	0.2775	18.6435	-1.08759	0.0122846
AL139289.1	ENSG00000229431	0.336467	0.887133	9.84786	1.45772	0.0123715
AC026348.1	ENSG00000240751	0.200233	0	2.1458	-3.93673	0.0124081
AC145098.1	ENSG00000248996	0.4858	0	2.1458	-3.93673	0.0124081
AC064801.2	ENSG00000279236	0.230933	0.0152667	3.27386	-3.5281	0.0125764
AC009093.10	ENSG00000284685	0.205567	0.0153	3.23458	-3.55603	0.0125879
LINC00565	ENSG00000260910	0.220967	0.0383667	6.25123	-2.3472	0.0127985
AC007038.1	ENSG00000229127	0.284367	0.0704667	8.03855	-1.94244	0.0128093
AC099336.2	ENSG00000236439	1.9603	3.89813	16.2494	1.09606	0.0128146
AC112907.3	ENSG00000263826	0.560533	0.2188	19.6441	-1.15548	0.0128194
CACNB2	ENSG00000165995	0.160067	0.0577333	13.2995	-1.36193	0.0128425
CD300E	ENSG00000186407	0.1822	0.0486667	8.38697	-1.72864	0.0129962
AL022238.4	ENSG00000284431	0.0048	0.0383333	2.21727	4.01184	0.0130376
LGALS9	ENSG00000168961	1.07593	0.307433	44.7153	-1.64947	0.013044
ZFP69B	ENSG00000187801	0.620167	0.274167	22.34	-1.01625	0.0131138
AC116562.4	ENSG00000284727	0.0116	0.103433	2.93289	3.13968	0.0132365
AC068134.3	ENSG00000251485	0.5086	0.0559667	4.57066	-3.01516	0.0132456
LINC00165	ENSG00000261706	0.245833	0	2.0324	-3.98587	0.0133212
FP475955.3	ENSG00000279998	0.855533	0.361267	20.5489	-1.05105	0.0133569
FLRT1	ENSG00000126500	0.1631	0.0428	8.4327	-1.74409	0.0133753
CLDN10	ENSG00000134873	0.221167	0.0559	7.62488	-1.80645	0.0134065
AP000808.1	ENSG00000250508	0.154167	0.0274	6.11211	-2.31301	0.0134763
WDR11-AS1	ENSG00000227165	0.118367	0.00796667	3.22066	-3.50505	0.0134899
TNFRSF8	ENSG00000120949	0.0359	0.105233	5.75698	1.98167	0.0135721
AL607028.1	ENSG00000232739	0.350467	0.8865	10.7898	1.38426	0.0136236
LRRC69	ENSG00000214954	0.3248	0.0801	7.79983	-1.83927	0.013653
AL360270.3	ENSG00000273010	0.4069	0.0967667	7.01146	-1.96508	0.0137077
TSPAN2	ENSG00000134198	0.2537	0.0759333	10.93	-1.54716	0.0137997
CARMIL3	ENSG00000186648	0.181267	0.0558667	11.383	-1.47483	0.0138296
MCIDAS	ENSG00000234602	0.382767	0.124567	11.0101	-1.50091	0.0138486
AC090192.2	ENSG00000253227	1.52387	0.507167	11.6843	-1.4617	0.0138566
AL391427.1	ENSG00000224251	0.472767	0	2.01467	-3.97433	0.0138681
KCNT1	ENSG00000107147	0.0613667	0.00913333	5.13018	-2.53814	0.0139907
REN	ENSG00000143839	0.0262	0.193633	3.6664	2.78924	0.0140768
LIPI	ENSG00000188992	0.124333	0	2.09277	-3.89365	0.0141716
AC000089.1	ENSG00000235776	1.60493	0.509133	17.7979	-1.40671	0.014198
AP001178.1	ENSG00000263727	1.09227	0.0822667	3.21459	-3.50637	0.0142059
NSUN5P2	ENSG00000106133	0.305933	0.0734333	7.00699	-1.93909	0.0142231
CSN3	ENSG00000171209	0.2298	0.6669	8.24298	1.55047	0.0142457
AC025575.2	ENSG00000258053	0.363567	0	2.06805	-3.99849	0.0142864
AC245052.4	ENSG00000237017	0.0526667	0	2.24684	-3.94883	0.0143095
PDZK1IP1	ENSG00000162366	0.1285	0.4538	5.44689	1.8948	0.0143123
ATP6V0D2	ENSG00000147614	0.248933	0.443	18.5026	1.06848	0.0143636
YPEL3	ENSG00000090238	0.148233	0.0113667	3.16139	-3.48285	0.014406
AC245140.1	ENSG00000231830	0.587833	0	2.01484	-3.96675	0.0144112
SMIM5	ENSG00000204323	0.1732	0.0548	10.2831	-1.53814	0.014438
MT-TI	ENSG00000210100	2.91977	0	2.04216	-3.89834	0.0145142
AL355312.5	ENSG00000285991	0.0397667	0	2.04216	-3.89834	0.0145142
AL021707.6	ENSG00000272669	2.08777	0.821833	14.9435	-1.17331	0.0145261
RPS3AP25	ENSG00000232385	0.724267	1.3394	17.9134	1.10637	0.0146224
LRRFIP1P1	ENSG00000240429	0.2437	0.057	6.9791	-1.94575	0.0146326
CDA	ENSG00000158825	0.592367	1.05143	17.2806	1.02643	0.0146809
LINC01126	ENSG00000279873	0.257467	0.0390667	4.97415	-2.63456	0.0146952
NKX2-2	ENSG00000125820	0.221767	0.0380333	5.5783	-2.32798	0.0147033
RPL7AP50	ENSG00000213609	0.2659	0.7244	8.66142	1.4665	0.0147127
AQP7P1	ENSG00000186466	0.883767	0.333133	13.2839	-1.27336	0.0147869
DCAF8L1	ENSG00000226372	0.1342	0.0256	5.69685	-2.26059	0.0148591
ESRP2	ENSG00000103067	0.144867	0.0326333	6.91902	-2.01301	0.014899
AL627230.2	ENSG00000274911	1.44277	0.534767	13.4979	-1.33298	0.0149057
CYP2E1	ENSG00000130649	0.0876333	0.0244333	9.23155	-1.63804	0.0149149
AFAP1L2	ENSG00000169129	0.0497333	0	1.97937	-3.94439	0.0150329
RPL29P30	ENSG00000235420	0.4963	0.0775667	4.9083	-2.52463	0.0151556
AL020996.1	ENSG00000228172	0.1261	0.00956667	3.19391	-3.48195	0.0151836
AL157932.1	ENSG00000231530	0.623267	1.76787	9.5612	1.4897	0.0152021
LINC01909	ENSG00000266258	0.3612	0.0270667	3.24469	-3.46726	0.0152287
AF228730.6	ENSG00000284728	1.1703	2.77487	9.57592	1.37992	0.0152362
AC097059.1	ENSG00000226835	0.5247	0.0954667	5.64412	-2.28324	0.0152464
MRVI1	ENSG00000072952	0.1594	0.0588333	14.0367	-1.2471	0.0152811
SLC5A9	ENSG00000117834	0.0999	0.0112	4.28426	-2.97111	0.0152869
AC132942.1	ENSG00000240898	0.742467	1.45793	11.657	1.30904	0.0152996
AC092127.1	ENSG00000260417	0.0565667	0	1.974	-3.88133	0.0153687
RF00157	ENSG00000264379	2.57133	0	1.974	-3.88133	0.0153687
DCST2	ENSG00000163354	0.3731	0.131	13.1252	-1.33644	0.015419
SUMO4	ENSG00000177688	0.0416667	0.2625	3.61397	2.52386	0.0154671
AC098679.2	ENSG00000251429	0.2259	0.0669333	9.43916	-1.60784	0.015467
SYT15	ENSG00000204176	0.0716667	0.0131667	5.62413	-2.2453	0.015493
MIR6746	ENSG00000277892	1.80473	6.6337	5.88576	1.9653	0.0155216
C8G	ENSG00000176919	0.537033	1.0485	15.2835	1.1698	0.0155604
PCDHGA10	ENSG00000253846	0.184033	0.0652667	11.954	-1.39919	0.0155656
LINC02580	ENSG00000230587	0.312067	0.0209	3.25093	-3.45911	0.0155968
PROC	ENSG00000115718	0.257967	0.0488667	5.61512	-2.2263	0.0156816
SPDYE1	ENSG00000136206	0.328133	0.112467	12.1151	-1.43031	0.015699
ANKRD20A2	ENSG00000183148	0.0633333	0.164467	8.78458	1.46892	0.0157345
DTNA	ENSG00000134769	0.190933	0.0790667	18.4672	-1.07648	0.0157381
CLCA2	ENSG00000137975	0.373633	0.816767	52.4133	1.26883	0.0157849
ZGLP1	ENSG00000220201	0.300367	0.0852	9.22507	-1.68112	0.0158006
TMED6	ENSG00000157315	0.677867	0.166133	8.2383	-1.83446	0.0158097
NEURL1	ENSG00000107954	0.0971333	0.0138333	4.91065	-2.58034	0.0158155
AC006159.1	ENSG00000235427	1.08397	0.171333	4.98725	-2.52994	0.0158332
AC064850.1	ENSG00000235651	0.353867	0.0792667	6.25273	-2.05218	0.015844
IGLV5-52	ENSG00000211643	2.72513	1.04607	14.9494	-1.18407	0.0158603
A1BG	ENSG00000121410	0.123867	0.00863333	3.1146	-3.44286	0.0158701
CREB3L3	ENSG00000060566	0.191267	0.0413	6.29372	-2.06215	0.0158942
GTF2IP2	ENSG00000226930	1.16827	0.359733	11.1122	-1.45752	0.0159191
ZNF658	ENSG00000274349	0.249667	0.0964333	14.9725	-1.2587	0.015937
CD226	ENSG00000150637	0.0234333	0.0018	3.1614	-3.49499	0.0159639
AC087289.3	ENSG00000267426	0.0705667	0.00516667	3.31251	-3.49552	0.0164741
MIR760	ENSG00000211575	3.49267	0.248733	3.04626	-3.44252	0.0165538
AC091153.1	ENSG00000213939	0.689733	0.0556	3.05551	-3.42724	0.0165714
AC022973.4	ENSG00000254317	0.146667	0.504167	6.59779	1.74925	0.0165713
AC003101.2	ENSG00000278546	0.341433	1.1436	7.23575	1.69125	0.0165665
AC010595.1	ENSG00000250874	0.3672	0.0904	6.85292	-1.92773	0.0165877
AC010255.3	ENSG00000250803	0.0800667	0.272467	6.71461	1.70355	0.0166083
C3AR1	ENSG00000171860	0.272933	0.0711333	7.44788	-1.7592	0.0169024
AL162377.1	ENSG00000231856	0.3374	0.0925667	7.97289	-1.71197	0.0169011
AL158071.4	ENSG00000273381	0.0462	0	1.92374	-3.86689	0.0169256
AC098650.1	ENSG00000283563	0.0332	0.130167	6.39416	1.91304	0.0169595
AC025162.2	ENSG00000273973	0.345233	0	1.94408	-3.91271	0.0169876
AC015660.1	ENSG00000259341	1.11327	0.169733	5.22535	-2.54429	0.0170003
AC106897.1	ENSG00000249679	1.12193	2.12917	13.9908	1.10834	0.0170409
AC022211.3	ENSG00000265800	3.28473	1.51477	20.1117	-1.00497	0.0171569
SNORD91A	ENSG00000212163	0.0373333	0.910467	2.03558	4.03641	0.0172101
AL590666.1	ENSG00000223356	0.442633	0	1.92634	-3.90129	0.0172404
RFPL4B	ENSG00000251258	0.0711	0.222867	6.16302	1.71751	0.0173789
KRT34	ENSG00000131737	0.322033	0.552533	16.7084	1.05667	0.0174569
AP000873.4	ENSG00000254676	0.2172	0	2.00427	-3.82511	0.0174907
KCNT2	ENSG00000162687	0.1503	0.0541667	12.9852	-1.2955	0.0175142
SGPP2	ENSG00000163082	0.0582333	0	1.94373	-3.92476	0.017534
AC005776.2	ENSG00000273218	0.235533	0.0337333	4.90251	-2.52242	0.0175511
ANKRD20A4	ENSG00000172014	0.0732667	0.148333	10.0586	1.37956	0.0177185
AC095055.1	ENSG00000270681	0.322567	0.680833	12.2142	1.19411	0.0177182
FAM138C	ENSG00000218839	0.0721667	0.2673	4.24894	2.21641	0.0177785
ZNF436-AS1	ENSG00000249087	0.0909667	0.2298	8.97802	1.39934	0.0178422
HIST1H2BC	ENSG00000180596	0.743233	0.1682	6.21483	-2.01756	0.0180299
AL583824.1	ENSG00000236426	0.175267	0.506533	5.73276	1.81211	0.0180291
AC024884.2	ENSG00000276272	0.221467	0.0159667	3.0261	-3.39405	0.0180346
TTC3P1	ENSG00000215105	0.2051	0.0881	18.6614	-1.07562	0.0180617
AC092611.3	ENSG00000278978	0.501633	0.0588333	4.12517	-2.8968	0.0181779
AP000553.1	ENSG00000207751	0.491233	0.1196	6.92771	-1.85967	0.0183122
AP005264.5	ENSG00000267733	0.5026	0.118367	6.73529	-1.91128	0.0183616
GHRLOS	ENSG00000240288	0.534933	0.201833	13.1409	-1.25219	0.0183776
AC009509.4	ENSG00000276261	0.530767	0.0433	2.98439	-3.38638	0.0184522
INO80B	ENSG00000115274	0.621333	0.2217	11.088	-1.33472	0.0185369
PRR34	ENSG00000182257	0.2546	0.0831667	9.9005	-1.47247	0.018553
C11orf86	ENSG00000173237	0.0282333	0.206833	3.12188	2.85746	0.0185757
MIOX	ENSG00000100253	0.0053	0.107667	2.10659	4.02415	0.0185884
TOP3B	ENSG00000100038	0.1303	0.0303	6.86271	-2.00076	0.018637
NFIA-AS2	ENSG00000237928	0.287233	0.0312	4.16652	-2.91606	0.0186433
AP000808.2	ENSG00000255741	0.766067	0.144167	5.32188	-2.22688	0.0187762
RPL9P29	ENSG00000267355	0.6212	0.0743667	4.23699	-2.90215	0.0188193
TDRKH-AS1	ENSG00000203288	0.105667	0.410533	5.67362	1.88042	0.0188725
ZNF860	ENSG00000197385	0.373767	0.164467	17.4775	-1.02947	0.0188767
PRLR	ENSG00000113494	0.0157333	0	1.8528	-3.81776	0.0189991
PLPPR5	ENSG00000117598	0.0081	0.0561333	2.97612	2.75916	0.0190623
AC092834.1	ENSG00000249453	0.449967	0	2.01242	-3.92425	0.0190681
TREH	ENSG00000118094	0.5761	0.0727	18.3821	-2.80009	0.0191176
CNDP1	ENSG00000150656	0.00746667	0.0462667	2.47799	3.272	0.0191687
AC087392.5	ENSG00000277491	0.423333	0	2.12287	-3.8618	0.0191912
AC073621.1	ENSG00000227158	0.180167	0	1.86794	-3.78967	0.0192107
LAMC3	ENSG00000050555	0.115667	0.0336333	9.52108	-1.55531	0.0192551
SLC39A7	ENSG00000112473	2.59487	5.14087	203.734	1.15341	0.0193174
AC073592.5	ENSG00000279121	0.500167	0.0423333	2.91658	-3.37793	0.0195034
BLK	ENSG00000136573	0.339867	0.113467	12.3641	-1.3569	0.0195878
RTL9	ENSG00000243978	0.121833	0.036	8.9271	-1.57334	0.0196257
AC022211.4	ENSG00000279035	0.1309	0.0092	3.1094	-3.38003	0.0197214
AL136366.1	ENSG00000225472	0.366133	0.0435	4.03873	-2.89257	0.0198
AL079301.1	ENSG00000230922	0.172167	0.0137	3.11848	-3.37009	0.0198172
NF1P4	ENSG00000258027	0.16	0.0133	2.96683	-3.38512	0.0198285
LINC01341	ENSG00000227953	0.202467	0.0512333	6.79589	-1.91938	0.0198428
ZNF32	ENSG00000169740	0.912667	0.364567	16.0386	-1.16142	0.0199067
RNU4-47P	ENSG00000222808	3.06807	0.3491	3.97975	-2.90766	0.0199247
AL161756.3	ENSG00000284664	0.177933	0.0192333	4.19939	-2.90451	0.0199544
AL136531.1	ENSG00000229728	2.63983	1.1149	18.9168	-1.03655	0.0199857
AL353807.4	ENSG00000271267	1.67703	0.3288	5.3108	-2.17974	0.0200449
AC016738.1	ENSG00000223947	0.0769	0.00633333	2.96682	-3.37052	0.0201404
FAT2	ENSG00000086570	0.0488333	0.0162667	9.86891	-1.42981	0.0201531
GFI1	ENSG00000162676	0.1352	0.0225333	4.59981	-2.49178	0.0202235
AC063943.1	ENSG00000278344	0.7435	0.0627667	2.93171	-3.35305	0.0203178
AC022075.2	ENSG00000256288	0.2843	0	1.85557	-3.84474	0.0203447
AC006330.1	ENSG00000280388	0.279633	0.0722667	7.24035	-1.76098	0.0203736
AC148477.2	ENSG00000256542	0.118567	0.0139	4.12812	-2.91281	0.0204322
AL121906.2	ENSG00000275223	0.2634	0	1.92079	-3.84431	0.0205084
KLF5	ENSG00000102554	0.139133	0.0298	6.2266	-2.03105	0.0205301
OR1J4	ENSG00000239590	0.4062	0.0682667	4.59201	-2.42597	0.0205745
DPEP2	ENSG00000167261	0.0857333	0	1.96897	-3.79518	0.0206819
AC005197.1	ENSG00000269694	0.288633	0	2.01941	-3.80354	0.0207457
AC023469.2	ENSG00000228064	1.23667	0.459033	11.6228	-1.28709	0.0208172
NRXN2	ENSG00000110076	0.039	0.0845333	9.00336	1.47846	0.0208401
AC025165.4	ENSG00000269903	0.415967	0	1.8175	-3.78369	0.0208688
AL929601.1	ENSG00000257891	0.325867	0	1.90081	-3.77434	0.020988
RNU2-28P	ENSG00000222389	0.0842667	0.999433	2.29594	3.40448	0.0210858
AC046185.2	ENSG00000270587	0.852	0.101533	4.03613	-2.86595	0.0211115
AL031186.1	ENSG00000237015	1.8493	0.608367	9.84434	-1.45532	0.021124
REM1	ENSG00000088320	0.242033	0.0386333	4.82938	-2.41998	0.0211402
TMEM100	ENSG00000166292	0.294933	0.0870667	7.77632	-1.61827	0.0212313
NKPD1	ENSG00000179846	0.127133	0.0307333	6.9449	-1.86165	0.0212523
AC005840.1	ENSG00000213942	0.503567	0	1.90566	-3.86593	0.0213265
KCNC3	ENSG00000131398	0.1716	0.0676667	13.6067	-1.22733	0.0213691
IQCA1	ENSG00000132321	0.127033	0.0259667	5.26649	-2.14449	0.0213875
AC096887.2	ENSG00000280417	0.188833	0.0228333	4.26798	-2.86332	0.0214492
C3orf18	ENSG00000088543	0.368933	0.128933	13.8574	-1.29086	0.0215001
SRRM2-AS1	ENSG00000205913	0.1245	0.0253667	5.42266	-2.21864	0.0215123
IMMP1LP1	ENSG00000270269	0.0764667	0.508167	3.18399	2.63206	0.0215364
CCDC196	ENSG00000196553	0.142633	0.0121	2.87815	-3.32683	0.0215391
EPN3	ENSG00000049283	0.260567	0.0967333	15.2712	-1.22709	0.0215708
THEGL	ENSG00000249693	0.2579	0.0508667	5.25705	-2.15879	0.0216832
SLC1A3	ENSG00000079215	0.0021	0.0361667	1.80029	3.8009	0.0217529
TAS2R5	ENSG00000127366	0.347733	0.692933	13.0767	1.11992	0.0218097
MIR4479	ENSG00000266507	8.02483	2.19067	7.51265	-1.75674	0.0218523
AC233723.2	ENSG00000280254	0.408533	0.151933	12.2633	-1.32597	0.0218564
FAM66E	ENSG00000225725	0.0865667	0	1.83264	-3.75522	0.0221319
AL591848.3	ENSG00000260698	0.1572	0.0365333	5.915	-2.0178	0.0221746
U47924.2	ENSG00000272173	0.4905	0.133133	7.0778	-1.73478	0.0222113
AC010422.6	ENSG00000269693	0.0812667	0.0186667	6.03207	-2.00249	0.0222887
PITPNA-AS1	ENSG00000236618	1.34743	0.421367	10.0008	-1.44151	0.0223122
AF111169.3	ENSG00000259081	0.517533	0.0883	4.67132	-2.43033	0.0223979
SYNE1-AS1	ENSG00000234577	0.0159	0.2763	1.82639	3.81505	0.0225067
AL451165.2	ENSG00000272288	0.6385	1.2055	14.479	1.08084	0.0225527
AC100788.2	ENSG00000279339	0.2119	0.0666667	8.36418	-1.53284	0.0226002
AL355994.2	ENSG00000232456	0.470267	0.945933	10.9359	1.26185	0.022612
AC008083.2	ENSG00000258181	0.609367	0	2.05488	-3.8399	0.0226613
LINC01138	ENSG00000274020	0.00323333	0.0683667	1.78292	3.83847	0.0226694
LDHAP7	ENSG00000235847	0.0091	0.1539	1.77348	3.78559	0.0226792
SEZ6	ENSG00000063015	0.0796333	0.00986667	4.10378	-2.896	0.0228471
AC008870.3	ENSG00000261266	0.2767	0	1.79717	-3.72844	0.0228869
AC073310.1	ENSG00000214035	0.1732	0	1.79959	-3.77802	0.0229893
CCDC70	ENSG00000123171	0.0191	0.129367	1.91277	3.78552	0.0230584
PTP4A1	ENSG00000112245	0.2303	0.0995667	16.3004	-1.04765	0.0231784
AC091987.1	ENSG00000253584	0.6429	0.157133	6.53465	-1.82538	0.0231842
AC073073.2	ENSG00000272604	0.2856	0.0914333	10.1494	-1.42858	0.0231937
TGM1	ENSG00000092295	0.254633	0.0813667	9.70098	-1.44978	0.0232306
NPIPA7	ENSG00000214967	0.425367	0.117333	7.46866	-1.77483	0.023324
AL049597.2	ENSG00000261737	0.989467	0.3756	13.7468	-1.17724	0.0233545
Z94721.1	ENSG00000227598	2.04373	0.636967	10.7774	-1.42807	0.0233595
C6orf223	ENSG00000181577	0.00246667	0.0422333	1.80065	3.80021	0.0234169
LINC01451	ENSG00000279141	0.0529333	0	1.82987	-3.72106	0.02358
IL1R1	ENSG00000115594	0.049	0.00386667	2.76579	-3.30882	0.023603
RSPH14	ENSG00000100218	0.0846667	0.260633	4.93025	1.87723	0.0236655
NPIPB13	ENSG00000198064	0.1881	0.0607333	9.27241	-1.48835	0.0237799
CDRT15	ENSG00000223510	0.6732	0.164667	6.66509	-1.819	0.0238364
GPR156	ENSG00000175697	0.175267	0.0638333	11.1026	-1.30284	0.0238881
RN7SL4P	ENSG00000263740	1.6607	0.3664	6.20297	-2.0062	0.0238931
C1orf116	ENSG00000182795	0.1432	0.0467	10.9228	-1.3777	0.0239711
AP003392.4	ENSG00000255121	0.2982	0.0457333	4.8358	-2.42461	0.0239816
AC139795.3	ENSG00000272459	0.182667	0.592533	4.65107	1.96016	0.0243045
AL645608.6	ENSG00000272438	1.89913	0.548633	8.97768	-1.5429	0.0243557
C2orf91	ENSG00000205086	0.1017	0.0178333	4.58335	-2.38969	0.0247169
AC027601.5	ENSG00000279187	0.197967	0.0518	6.38862	-1.84006	0.0248732
HMGA1P4	ENSG00000234705	0.521033	0	1.7617	-3.70171	0.0249359
AL138781.2	ENSG00000275329	0.0944333	0	1.7617	-3.70171	0.0249359
LINC02334	ENSG00000274317	0.0370667	0	1.88047	-3.72119	0.0251902
AL645608.8	ENSG00000273443	0.4046	0.903733	11.8642	1.16652	0.0252139
AC087343.1	ENSG00000243181	0.4346	0.9939	7.45552	1.43555	0.0252312
UBE2D3P1	ENSG00000225022	0.7308	1.58883	11.2909	1.21083	0.0253503
SPATA41	ENSG00000189419	0.0365333	0	1.81213	-3.70878	0.0253764
FOXD3-AS1	ENSG00000230798	0.696033	0.197167	8.76109	-1.56501	0.0254766
MIR125B1	ENSG00000207971	1.94673	0	1.729	-3.70873	0.025508
GSN-AS1	ENSG00000235865	0.209667	0.0873667	14.8087	-1.14103	0.0256584
AC073136.2	ENSG00000224155	0.128067	0.442133	5.3544	1.85171	0.0258092
CLK2P1	ENSG00000232553	0.0484	0.1971	3.52698	2.23521	0.0258154
AP002761.3	ENSG00000257038	0.2899	0.0742667	6.37675	-1.82963	0.0258381
KRT8P36	ENSG00000240668	0.144133	0.3423	7.68468	1.40589	0.0260238
MIR3648-1	ENSG00000275708	3.90777	1.11413	9.44294	-1.60659	0.0260338
MAL2	ENSG00000147676	0.325567	0.134433	13.5448	-1.13252	0.0260728
C9orf84	ENSG00000165181	0.0409333	0.111733	8.4787	1.43945	0.0261428
FLJ13224	ENSG00000177340	0.0058	0.102733	1.85356	3.82953	0.0261409
AC117394.2	ENSG00000244268	1.43667	0.334633	5.92493	-1.95573	0.0261608
OMP	ENSG00000254550	0.497633	0.0404333	2.69502	-3.26466	0.0262051
EWSAT1	ENSG00000212766	0.255633	0.0784333	8.69761	-1.5202	0.0262127
AL109976.1	ENSG00000277287	0.205067	0.0877667	17.4423	-1.04414	0.0262184
LINC01297	ENSG00000225255	0.554333	0.0637667	3.96918	-2.80771	0.0264006
SLC2A3P4	ENSG00000254088	0.115333	0	1.71127	-3.69511	0.0264231
AC100791.2	ENSG00000262768	0.279467	0	1.71127	-3.69511	0.0264231
LINC00944	ENSG00000256128	1.31913	0.577867	17.6869	-1.0281	0.026731
TNFRSF19	ENSG00000127863	0.0577333	0.00466667	2.71259	-3.28038	0.0267455
LINC01546	ENSG00000228459	0.5286	1.06253	11.7301	1.14407	0.0267549
PLCG1-AS1	ENSG00000226648	0.220033	0.0289	3.72333	-2.7692	0.0267914
BAIAP2L2	ENSG00000128298	0.3533	0.128667	10.7972	-1.2995	0.0268288
MIR4653	ENSG00000264425	2.957	0.265633	2.73662	-3.23773	0.0268249
AC011465.1	ENSG00000268764	0.657767	1.66907	8.39386	1.41493	0.0268683
STX19	ENSG00000178750	0.157367	0.417967	7.31559	1.5164	0.0269385
DDI1	ENSG00000170967	0.0659	0	1.74414	-3.67878	0.0269637
AC007608.1	ENSG00000205414	0.0696333	0	1.74414	-3.67878	0.0269637
AL121758.1	ENSG00000270299	0.140233	0.0235667	4.5894	-2.38876	0.0271377
HSF1	ENSG00000185122	12.6053	26.3366	1475.82	1.21986	0.0271502
ODF3L2	ENSG00000181781	0.257733	0.467267	12.6955	1.08327	0.027165
BANF1P3	ENSG00000237758	0.929933	0.0856333	2.70428	-3.24739	0.0271727
AC007611.1	ENSG00000260086	0.6334	0.181767	7.23235	-1.68242	0.027319
AL139021.2	ENSG00000258658	0.426633	0	1.7264	-3.66465	0.0274283
AMD1P3	ENSG00000249286	0.2851	0.0225	3.16371	-3.33215	0.0276405
AL157996.1	ENSG00000280073	0.1617	0.0269	4.4715	-2.34715	0.0277321
CYB5D1	ENSG00000182224	0.1349	0.0308	6.04093	-1.93628	0.0277497
REC8	ENSG00000100918	0.302433	0.117967	11.9569	-1.21205	0.027814
CSNK1G2-AS1	ENSG00000180846	0.370833	0.0981667	6.23576	-1.79157	0.0278581
PYGM	ENSG00000068976	0.085	0.0069	3.02685	-3.30743	0.0278795
AP002449.1	ENSG00000266969	0.705433	0.0839667	3.84799	-2.77276	0.0281023
CYCSP10	ENSG00000232901	2.18337	0.6321	8.63782	-1.52488	0.0281782
AC024337.2	ENSG00000273771	0.128367	0.275633	12.337	1.14706	0.0282776
RPL26P29	ENSG00000234806	0.384867	0	1.70867	-3.6506	0.0282846
AC019186.1	ENSG00000234584	0.0392333	0.354467	2.40188	2.97918	0.0284036
AL356235.1	ENSG00000248503	0.0244	0.1078	3.47342	2.30773	0.0285188
AC097534.1	ENSG00000248774	0.973567	1.69773	15.1846	1.01994	0.0286536
NPW	ENSG00000183971	0.360133	0.0627333	4.30283	-2.34865	0.0286948
CASP16P	ENSG00000228146	0.209133	0.0504333	5.81439	-1.88056	0.0288841
AC073288.2	ENSG00000242578	0.905367	0.2545	8.01752	-1.59933	0.0289026
DHDH	ENSG00000104808	0.4693	0.804633	15.0284	1.02936	0.0289077
DBIL5P	ENSG00000231784	0.240333	0.0784333	8.89098	-1.42742	0.0291784
NHLH1	ENSG00000171786	0.0942667	0.0086	2.70132	-3.21056	0.0292075
AC104058.1	ENSG00000226410	0.560033	0	1.6758	-3.66705	0.0292624
CARD14	ENSG00000141527	0.170967	0.0644	11.1194	-1.27081	0.0292929
ZBTB22	ENSG00000236104	0.0590667	0.1505	6.12423	1.72296	0.0294557
GCNT3	ENSG00000140297	0.187867	0.0761	13.6347	-1.15714	0.0294683
CLDN2	ENSG00000165376	0.053	0	1.69093	-3.63658	0.0295632
HSPC324	ENSG00000228401	1.91933	0.861333	16.2495	-1.01387	0.0295651
SLC22A13	ENSG00000172940	0.262667	0.0867667	9.3107	-1.47023	0.0296455
AC087612.1	ENSG00000259672	0.142233	0	1.67597	-3.65787	0.029777
AC087588.2	ENSG00000274976	0.3403	1.04207	6.48033	1.59336	0.0298151
PCDHA4	ENSG00000204967	0.0461667	0.0122333	6.35073	-1.81344	0.0300251
RBMS2P1	ENSG00000213250	0.4845	0.155833	8.15866	-1.47941	0.0300569
AL592114.1	ENSG00000219133	0.0625	0.436733	2.68942	2.69365	0.0300985
C17orf107	ENSG00000205710	0.144533	0.0341	5.93299	-1.87989	0.030201
RNA5SP217	ENSG00000251768	2.79963	0.2456	2.85298	-3.21308	0.0302459
RPS18	ENSG00000231500	7.82403	15.5132	282.297	1.15863	0.0305591
CREG2	ENSG00000175874	0.0837	0.0243667	7.17413	-1.63595	0.0306588
AC007496.3	ENSG00000280392	0.0687333	0.0065	2.64847	-3.18135	0.0307878
RPS27AP2	ENSG00000232333	0.7311	0.0961333	3.96996	-2.7466	0.0308198
ACR	ENSG00000100312	0.5801	0.235033	12.203	-1.15871	0.0308714
AL049697.1	ENSG00000213204	0.0501	0.171367	5.62111	1.7382	0.0308753
LSMEM2	ENSG00000179564	0.117233	0	1.79197	-3.64355	0.0309048
HIGD1B	ENSG00000131097	0.489433	0.0660667	3.61691	-2.71324	0.0309309
RNU6-45P	ENSG00000207200	2.1906	0.208867	2.6156	-3.19965	0.0309317
GLP2R	ENSG00000065325	0.119033	0.0315333	7.15991	-1.66521	0.0310121
AC009139.1	ENSG00000260922	0.779767	0.319933	13.5613	-1.09625	0.0310569
AF064858.1	ENSG00000235888	0.2508	0.0457667	4.30931	-2.30338	0.0311015
AP004782.1	ENSG00000279711	0.210867	0.0741	10.1912	-1.34905	0.0312526
AL603750.1	ENSG00000280099	0.191533	0.3832	10.7856	1.1272	0.0312637
[truncated: 264 more rows]
