# Supplementary material for: HIF-1α/JMJD1A signaling regulates inflammation and oxidative stress following hyperglycemia and hypoxia-induced vascular cell injury
Source: Cell Mol Biol Lett. 2021 Sep 3;26:40. doi: 10.1186/s11658-021-00283-8 (PMC8414688; doi:10.1186/s11658-021-00283-8)
Supplement: Supplementary file 4 — Additional file 4: Table S3. GO enrichment analysis of differentially expressed genes exposed to high-glucose and hypoxic conditions in HUVECs. [file 11658_2021_283_MOESM4_ESM.xlsx]

## Sheet: enrichment_GO.addSymbol的副本
HIF-1α/JMJD1A signal pathway regulates inflammation and oxidative stress following hyperglycemia and hypoxia-induced vascular cell injury Molecular and Cellular Biochemistry Min Zhao1#, Shaoting Wang2#, Anna Zuo2#, Jiaxing Zhang2, Weiheng Wen1, Weiqiang Jiang1, Hong Chen1, Donghui Liang1, Jia Sun1*, Ming Wang1,2* 1 Zhujiang Hospital, Southern Medical University, Guangzhou, 510282, Guangdong, Chin…
Additional file 4: Supplementary Table S3. GO enrichment analysis of differentially expressed genes exposed to high-glucose and hypoxia conditions in HUVECs.
Columns A-C contain meta-data describing the terms.
Columns D and E contain the enrichment p-values and multi-test-corrected q-values.
Columns G & H enumerate the genes found in each enriched term.
Category	Term	Description	log10(p-value)	log10(q-value)	InTerm_InList	DEGs_list	Symbols
GO Biological Processes	GO:0006954	inflammatory response	-10.545	-6.45863	30/378	ENSG00000123560;ENSG00000172936;ENSG00000144802;ENSG00000136244;ENSG00000125538;ENSG00000079257;ENSG00000048052;ENSG00000132510;ENSG00000171860;ENSG00000134830;ENSG00000115604;ENSG00000113916;ENSG00000073756;ENSG00000159307;ENSG00000108691;ENSG00000121797;ENSG00000171951;ENSG00000095303;ENSG00000104856;ENSG00000170345;ENSG00000115009;ENSG00000118785;ENSG00000007952;ENSG00000119714;ENSG00000115008…	PLP1;MYD88;NFKBIZ;IL6;IL1B;LXN;HDAC9;KDM6B;C3AR1;C5AR2;IL18R1;BCL6;PTGS2;SCUBE1;CCL2;CCRL2;SCG2;PTGS1;RELB;FOS;CCL20;SPP1;NOX1;GPR68;IL1A;TLR1;CXCL8;NLRC4;HAVCR2;TNFAIP6
GO Biological Processes	GO:0007155	cell adhesion	-8.07495	-4.28962	35/626	ENSG00000125810;ENSG00000138722;ENSG00000129910;ENSG00000002586;ENSG00000108679;ENSG00000170873;ENSG00000110203;ENSG00000126500;ENSG00000110076;ENSG00000133110;ENSG00000158258;ENSG00000133800;ENSG00000112902;ENSG00000115414;ENSG00000165124;ENSG00000108691;ENSG00000062038;ENSG00000254415;ENSG00000102854;ENSG00000163531;ENSG00000021645;ENSG00000189056;ENSG00000079112;ENSG00000118257;ENSG00000128567…	CD93;MMRN1;CDH15;CD99;LGALS3BP;MTSS1;FOLR3;FLRT1;NRXN2;POSTN;CLSTN2;LYVE1;SEMA5A;FN1;SVEP1;CCL2;CDH3;SIGLEC14;MSLN;NFASC;NRXN3;RELN;CDH17;NRP2;PODXL;CD4;BMX;OMG;SPP1;TMEM8B;ICAM5;CD72;MAGI1;TNFAIP6;MFAP4
GO Biological Processes	GO:0007411	axon guidance	-6.36277	-2.75354	17/211	ENSG00000184347;ENSG00000145147;ENSG00000221866;ENSG00000117407;ENSG00000154133;ENSG00000085552;ENSG00000132561;ENSG00000163531;ENSG00000021645;ENSG00000183691;ENSG00000189056;ENSG00000118257;ENSG00000165606;ENSG00000119508;ENSG00000076864;ENSG00000075223;ENSG00000137877	SLIT3;SLIT2;PLXNA4;ARTN;ROBO4;IGSF9;MATN2;NFASC;NRXN3;NOG;RELN;NRP2;DRGX;NR4A3;RAP1GAP;SEMA3C;SPTBN5
GO Biological Processes	GO:0007399	nervous system development	-5.66186	-2.26656	27/527	ENSG00000147408;ENSG00000128872;ENSG00000132688;ENSG00000184347;ENSG00000145147;ENSG00000221866;ENSG00000197045;ENSG00000175970;ENSG00000128482;ENSG00000112902;ENSG00000082014;ENSG00000085552;ENSG00000064300;ENSG00000196358;ENSG00000183691;ENSG00000170345;ENSG00000116254;ENSG00000170381;ENSG00000154310;ENSG00000118257;ENSG00000165606;ENSG00000137261;ENSG00000178127;ENSG00000185652;ENSG00000174672…	CSGALNACT1;TMOD2;NES;SLIT3;SLIT2;PLXNA4;GMFB;UNC119B;RNF112;SEMA5A;SMARCD3;IGSF9;NGFR;NTNG2;NOG;FOS;CHD5;SEMA3E;TNIK;NRP2;DRGX;KIAA0319;NDUFV2;NTF3;BRSK2;SEMA3C;CAMK2B
GO Biological Processes	GO:0030198	extracellular matrix organization	-5.65395	-2.26656	16/212	ENSG00000147408;ENSG00000108821;ENSG00000133110;ENSG00000103241;ENSG00000166147;ENSG00000115414;ENSG00000131095;ENSG00000171557;ENSG00000099953;ENSG00000091986;ENSG00000118785;ENSG00000007952;ENSG00000103196;ENSG00000049089;ENSG00000105376;ENSG00000171564	CSGALNACT1;COL1A1;POSTN;FOXF1;FBN1;FN1;GFAP;FGG;MMP11;CCDC80;SPP1;NOX1;CRISPLD2;COL9A2;ICAM5;FGB
GO Biological Processes	GO:0050919	negative chemotaxis	-5.54015	-2.23195	7/35	ENSG00000184347;ENSG00000145147;ENSG00000112902;ENSG00000170381;ENSG00000118257;ENSG00000010319;ENSG00000075223	SLIT3;SLIT2;SEMA5A;SEMA3E;NRP2;SEMA3G;SEMA3C
GO Biological Processes	GO:0071526	semaphorin-plexin signaling pathway	-5.45316	-2.2119	7/36	ENSG00000221866;ENSG00000004399;ENSG00000112902;ENSG00000170381;ENSG00000118257;ENSG00000010319;ENSG00000075223	PLXNA4;PLXND1;SEMA5A;SEMA3E;NRP2;SEMA3G;SEMA3C
GO Biological Processes	GO:0001516	prostaglandin biosynthetic process	-5.12602	-1.94275	5/16	ENSG00000073756;ENSG00000157870;ENSG00000095303;ENSG00000148344;ENSG00000019582	PTGS2;PRXL2B;PTGS1;PTGES;CD74
GO Biological Processes	GO:0044344	cellular response to fibroblast growth factor stimulus	-4.73618	-1.60406	6/31	ENSG00000108821;ENSG00000133110;ENSG00000123358;ENSG00000108691;ENSG00000128016;ENSG00000169429	COL1A1;POSTN;NR4A1;CCL2;ZFP36;CXCL8
GO Biological Processes	GO:0055085	transmembrane transport	-4.63704	-1.55068	27/601	ENSG00000154263;ENSG00000110628;ENSG00000180638;ENSG00000112473;ENSG00000145217;ENSG00000183018;ENSG00000163053;ENSG00000133107;ENSG00000197106;ENSG00000148408;ENSG00000198838;ENSG00000170615;ENSG00000108576;ENSG00000089558;ENSG00000204385;ENSG00000175564;ENSG00000007216;ENSG00000079215;ENSG00000187688;ENSG00000172350;ENSG00000171385;ENSG00000196557;ENSG00000156398;ENSG00000171209;ENSG00000155850…	ABCA10;SLC22A18;SLC47A2;SLC39A7;SLC26A1;SPNS2;SLC16A14;TRPC4;SLC6A17;CACNA1B;RYR3;SLC26A5;SLC6A4;KCNH4;SLC44A4;UCP3;SLC13A2;SLC1A3;TRPV2;ABCG4;KCND3;CACNA1H;SFXN2;CSN3;SLC26A2;SLCO1B3;SLC9B1
GO Biological Processes	GO:0000122	negative regulation of transcription by RNA polymerase II	-4.45062	-1.43445	33/830	ENSG00000165887;ENSG00000178409;ENSG00000136367;ENSG00000157613;ENSG00000154222;ENSG00000175197;ENSG00000129194;ENSG00000122592;ENSG00000103241;ENSG00000048052;ENSG00000183741;ENSG00000126368;ENSG00000113916;ENSG00000080839;ENSG00000275410;ENSG00000104856;ENSG00000185122;ENSG00000265972;ENSG00000162772;ENSG00000165030;ENSG00000100429;ENSG00000183691;ENSG00000120738;ENSG00000128016;ENSG00000174332…	ANKRD2;BEND3;ZFHX2;CREB3L1;CC2D1B;DDIT3;SOX15;HOXA7;FOXF1;HDAC9;CBX6;NR1D1;BCL6;RBL1;HNF1B;RELB;HSF1;TXNIP;ATF3;NFIL3;HDAC10;NOG;EGR1;ZFP36;GLIS1;HES2;ZNF268;CCNE1;NR4A3;E2F2;FOSB;PER1;NKX6-1
GO Biological Processes	GO:0019221	cytokine-mediated signaling pathway	-4.44162	-1.43445	17/294	ENSG00000137193;ENSG00000172936;ENSG00000136244;ENSG00000125538;ENSG00000105639;ENSG00000113916;ENSG00000073756;ENSG00000115414;ENSG00000108691;ENSG00000128342;ENSG00000170345;ENSG00000115009;ENSG00000010610;ENSG00000075618;ENSG00000144730;ENSG00000115008;ENSG00000169429	PIM1;MYD88;IL6;IL1B;JAK3;BCL6;PTGS2;FN1;CCL2;LIF;FOS;CCL20;CD4;FSCN1;IL17RD;IL1A;CXCL8
GO Biological Processes	GO:0036499	PERK-mediated unfolded protein response	-4.31025	-1.37524	4/12	ENSG00000175197;ENSG00000108691;ENSG00000162772;ENSG00000169429	DDIT3;CCL2;ATF3;CXCL8
GO Biological Processes	GO:0045893	positive regulation of transcription, DNA-templated	-4.28867	-1.37524	27/630	ENSG00000108821;ENSG00000136367;ENSG00000136244;ENSG00000125538;ENSG00000175197;ENSG00000244687;ENSG00000103241;ENSG00000116833;ENSG00000123358;ENSG00000126368;ENSG00000146592;ENSG00000144712;ENSG00000275410;ENSG00000179922;ENSG00000082014;ENSG00000114166;ENSG00000197579;ENSG00000120738;ENSG00000170345;ENSG00000019582;ENSG00000174332;ENSG00000010610;ENSG00000115548;ENSG00000118785;ENSG00000105173…	COL1A1;ZFHX2;IL6;IL1B;DDIT3;UBE2V1;FOXF1;NR5A2;NR4A1;NR1D1;CREB5;CAND2;HNF1B;ZNF784;SMARCD3;KAT2B;TOPORS;EGR1;FOS;CD74;GLIS1;CD4;KDM3A;SPP1;CCNE1;NR4A3;TFDP1
GO Biological Processes	GO:0045921	positive regulation of exocytosis	-4.28551	-1.37524	5/23	ENSG00000184381;ENSG00000110723;ENSG00000171557;ENSG00000105649;ENSG00000171564	PLA2G6;EXPH5;FGG;RAB3A;FGB
GO Biological Processes	GO:0050714	positive regulation of protein secretion	-4.07989	-1.19765	6/40	ENSG00000104783;ENSG00000110723;ENSG00000171557;ENSG00000115008;ENSG00000101605;ENSG00000171564	KCNN4;EXPH5;FGG;IL1A;MYOM1;FGB
GO Biological Processes	GO:0001525	angiogenesis	-4.03705	-1.18602	15/257	ENSG00000130066;ENSG00000122592;ENSG00000004399;ENSG00000171388;ENSG00000073756;ENSG00000115414;ENSG00000108691;ENSG00000154133;ENSG00000171951;ENSG00000021645;ENSG00000170381;ENSG00000118257;ENSG00000007952;ENSG00000169429;ENSG00000178878	SAT1;HOXA7;PLXND1;APLN;PTGS2;FN1;CCL2;ROBO4;SCG2;NRXN3;SEMA3E;NRP2;NOX1;CXCL8;APOLD1
GO Biological Processes	GO:0050930	induction of positive chemotaxis	-4.01711	-1.18602	4/14	ENSG00000117407;ENSG00000171951;ENSG00000185652;ENSG00000169429	ARTN;SCG2;NTF3;CXCL8
GO Biological Processes	GO:0010575	positive regulation of vascular endothelial growth factor production	-3.93177	-1.14481	5/27	ENSG00000125538;ENSG00000171860;ENSG00000073756;ENSG00000007952;ENSG00000115008	IL1B;C3AR1;PTGS2;NOX1;IL1A
GO Biological Processes	GO:0030335	positive regulation of cell migration	-3.92076	-1.14481	14/234	ENSG00000108821;ENSG00000125538;ENSG00000103241;ENSG00000170379;ENSG00000112902;ENSG00000100034;ENSG00000120217;ENSG00000170381;ENSG00000128567;ENSG00000090612;ENSG00000185652;ENSG00000010319;ENSG00000075223;ENSG00000123610	COL1A1;IL1B;FOXF1;TCAF2;SEMA5A;PPM1F;CD274;SEMA3E;PODXL;ZNF268;NTF3;SEMA3G;SEMA3C;TNFAIP6
GO Biological Processes	GO:0042102	positive regulation of T cell proliferation	-3.90711	-1.14481	7/61	ENSG00000123338;ENSG00000136244;ENSG00000125538;ENSG00000105639;ENSG00000120217;ENSG00000010610;ENSG00000135077	NCKAP1L;IL6;IL1B;JAK3;CD274;CD4;HAVCR2
GO Biological Processes	GO:1903827	regulation of cellular protein localization	-3.88875	-1.14481	4/15	ENSG00000078018;ENSG00000175305;ENSG00000100034;ENSG00000105173	MAP2;CCNE2;PPM1F;CCNE1
GO Biological Processes	GO:0006811	ion transport	-3.83949	-1.12861	27/671	ENSG00000047457;ENSG00000110628;ENSG00000213199;ENSG00000104783;ENSG00000112473;ENSG00000145217;ENSG00000133107;ENSG00000089472;ENSG00000148408;ENSG00000198838;ENSG00000170049;ENSG00000182389;ENSG00000111319;ENSG00000064270;ENSG00000089558;ENSG00000007216;ENSG00000079215;ENSG00000187688;ENSG00000171385;ENSG00000196557;ENSG00000007952;ENSG00000012223;ENSG00000156398;ENSG00000151062;ENSG00000155850…	CP;SLC22A18;ASIC3;KCNN4;SLC39A7;SLC26A1;TRPC4;HEPH;CACNA1B;RYR3;KCNAB3;CACNB4;SCNN1A;ATP2C2;KCNH4;SLC13A2;SLC1A3;TRPV2;KCND3;CACNA1H;NOX1;LTF;SFXN2;CACNA2D4;SLC26A2;SLCO1B3;SLC9B1
GO Biological Processes	GO:0010628	positive regulation of gene expression	-3.83476	-1.12861	20/427	ENSG00000123560;ENSG00000172936;ENSG00000136244;ENSG00000125538;ENSG00000173531;ENSG00000144642;ENSG00000115414;ENSG00000275410;ENSG00000104856;ENSG00000062038;ENSG00000108576;ENSG00000100034;ENSG00000185122;ENSG00000128342;ENSG00000162772;ENSG00000165030;ENSG00000183691;ENSG00000120738;ENSG00000115008;ENSG00000101605	PLP1;MYD88;IL6;IL1B;MST1;RBMS3;FN1;HNF1B;RELB;CDH3;SLC6A4;PPM1F;HSF1;LIF;ATF3;NFIL3;NOG;EGR1;IL1A;MYOM1
GO Biological Processes	GO:0007612	learning	-3.73157	-1.07657	7/65	ENSG00000197045;ENSG00000198576;ENSG00000073756;ENSG00000184113;ENSG00000021645;ENSG00000189056;ENSG00000101349	GMFB;ARC;PTGS2;CLDN5;NRXN3;RELN;PAK5
GO Biological Processes	GO:0032870	cellular response to hormone stimulus	-3.73288	-1.07657	6/46	ENSG00000184347;ENSG00000145147;ENSG00000175564;ENSG00000170345;ENSG00000196557;ENSG00000125740	SLIT3;SLIT2;UCP3;FOS;CACNA1H;FOSB
GO Biological Processes	GO:0055114	oxidation-reduction process	-3.73492	-1.07657	28/718	ENSG00000047457;ENSG00000162496;ENSG00000211448;ENSG00000186160;ENSG00000135437;ENSG00000158104;ENSG00000155016;ENSG00000089472;ENSG00000132510;ENSG00000100253;ENSG00000100867;ENSG00000073756;ENSG00000158125;ENSG00000132763;ENSG00000157870;ENSG00000095303;ENSG00000065621;ENSG00000144908;ENSG00000104808;ENSG00000165092;ENSG00000148344;ENSG00000115548;ENSG00000007952;ENSG00000187134;ENSG00000178127…	CP;DHRS3;DIO2;CYP4Z1;RDH5;HPD;CYP2U1;HEPH;KDM6B;MIOX;DHRS2;PTGS2;XDH;MMACHC;PRXL2B;PTGS1;GSTO2;ALDH1L1;DHDH;ALDH1A1;PTGES;KDM3A;NOX1;AKR1C1;NDUFV2;SDR42E1;GPX3;MARC1
GO Biological Processes	GO:0061469	regulation of type B pancreatic cell proliferation	-3.69469	-1.05549	3/7	ENSG00000123358;ENSG00000126368;ENSG00000119508	NR4A1;NR1D1;NR4A3
GO Biological Processes	GO:0044267	cellular protein metabolic process	-3.61188	-0.987917	13/221	ENSG00000047457;ENSG00000136244;ENSG00000146674;ENSG00000166147;ENSG00000115414;ENSG00000171951;ENSG00000102854;ENSG00000158406;ENSG00000171557;ENSG00000118785;ENSG00000012223;ENSG00000256713;ENSG00000081051	CP;IL6;IGFBP3;FBN1;FN1;SCG2;MSLN;HIST1H4H;FGG;SPP1;LTF;PGA5;AFP
GO Biological Processes	GO:0016358	dendrite development	-3.50283	-0.933891	5/33	ENSG00000078018;ENSG00000126500;ENSG00000085552;ENSG00000189056;ENSG00000077264	MAP2;FLRT1;IGSF9;RELN;PAK3
GO Biological Processes	GO:0032227	negative regulation of synaptic transmission, dopaminergic	-3.47618	-0.933891	2/2	ENSG00000073756;ENSG00000108576	PTGS2;SLC6A4
GO Biological Processes	GO:0048846	axon extension involved in axon guidance	-3.49653	-0.933891	3/8	ENSG00000184347;ENSG00000145147;ENSG00000118257	SLIT3;SLIT2;NRP2
GO Biological Processes	GO:0072181	mesonephric duct formation	-3.47618	-0.933891	2/2	ENSG00000158955;ENSG00000275410	WNT9B;HNF1B
GO Biological Processes	GO:0090024	negative regulation of neutrophil chemotaxis	-3.47618	-0.933891	2/2	ENSG00000145147;ENSG00000134830	SLIT2;C5AR2
GO Biological Processes	GO:0090362	positive regulation of platelet-derived growth factor production	-3.47618	-0.933891	2/2	ENSG00000073756;ENSG00000166396	PTGS2;SERPINB7
GO Biological Processes	GO:0006955	immune response	-3.41688	-0.901202	21/495	ENSG00000136244;ENSG00000162645;ENSG00000125538;ENSG00000115604;ENSG00000171388;ENSG00000108691;ENSG00000121797;ENSG00000120217;ENSG00000128342;ENSG00000165030;ENSG00000099994;ENSG00000115009;ENSG00000019582;ENSG00000010610;ENSG00000007312;ENSG00000204642;ENSG00000115008;ENSG00000174125;ENSG00000204257;ENSG00000169429;ENSG00000075223	IL6;GBP2;IL1B;IL18R1;APLN;CCL2;CCRL2;CD274;LIF;NFIL3;SUSD2;CCL20;CD74;CD4;CD79B;HLA-F;IL1A;TLR1;HLA-DMA;CXCL8;SEMA3C
GO Biological Processes	GO:0007160	cell-matrix adhesion	-3.40778	-0.901202	8/96	ENSG00000159871;ENSG00000133800;ENSG00000115414;ENSG00000102854;ENSG00000171557;ENSG00000137103;ENSG00000109927;ENSG00000171564	LYPD5;LYVE1;FN1;MSLN;FGG;TMEM8B;TECTA;FGB
GO Biological Processes	GO:0051726	regulation of cell cycle	-3.42152	-0.901202	10/146	ENSG00000134508;ENSG00000133134;ENSG00000164045;ENSG00000080839;ENSG00000145604;ENSG00000175305;ENSG00000117266;ENSG00000105173;ENSG00000007968;ENSG00000198176	CABLES1;BEX2;CDC25A;RBL1;SKP2;CCNE2;CDK18;CCNE1;E2F2;TFDP1
GO Biological Processes	GO:1990830	cellular response to leukemia inhibitory factor	-3.34727	-0.851975	8/98	ENSG00000116833;ENSG00000184489;ENSG00000139874;ENSG00000159399;ENSG00000172350;ENSG00000118257;ENSG00000121101;ENSG00000115548	NR5A2;PTP4A3;SSTR1;HK2;ABCG4;NRP2;TEX14;KDM3A
GO Biological Processes	GO:0048511	rhythmic process	-3.31728	-0.832981	9/124	ENSG00000126368;ENSG00000119138;ENSG00000104856;ENSG00000064300;ENSG00000114166;ENSG00000165030;ENSG00000069696;ENSG00000126583;ENSG00000179094	NR1D1;KLF9;RELB;NGFR;KAT2B;NFIL3;DRD4;PRKCG;PER1
GO Biological Processes	GO:0000165	MAPK cascade	-3.30445	-0.830872	13/238	ENSG00000138166;ENSG00000125538;ENSG00000105639;ENSG00000117407;ENSG00000108691;ENSG00000171951;ENSG00000185122;ENSG00000128016;ENSG00000154310;ENSG00000077264;ENSG00000144730;ENSG00000058404;ENSG00000137877	DUSP5;IL1B;JAK3;ARTN;CCL2;SCG2;HSF1;ZFP36;TNIK;PAK3;IL17RD;CAMK2B;SPTBN5
GO Biological Processes	GO:0032922	circadian regulation of gene expression	-3.26021	-0.797098	6/56	ENSG00000126368;ENSG00000275410;ENSG00000104856;ENSG00000064300;ENSG00000120738;ENSG00000179094	NR1D1;HNF1B;RELB;NGFR;EGR1;PER1
GO Biological Processes	GO:0001953	negative regulation of cell-matrix adhesion	-3.20391	-0.781274	4/22	ENSG00000133110;ENSG00000122592;ENSG00000113916;ENSG00000170381	POSTN;HOXA7;BCL6;SEMA3E
GO Biological Processes	GO:0006693	prostaglandin metabolic process	-3.20391	-0.781274	4/22	ENSG00000073756;ENSG00000157870;ENSG00000095303;ENSG00000148344	PTGS2;PRXL2B;PTGS1;PTGES
GO Biological Processes	GO:0007275	multicellular organism development	-3.2179	-0.781274	37/1132	ENSG00000170214;ENSG00000021300;ENSG00000132688;ENSG00000184347;ENSG00000137193;ENSG00000145147;ENSG00000126500;ENSG00000124678;ENSG00000198576;ENSG00000157613;ENSG00000122592;ENSG00000004399;ENSG00000126368;ENSG00000171388;ENSG00000158955;ENSG00000112902;ENSG00000154133;ENSG00000085552;ENSG00000064300;ENSG00000090932;ENSG00000128342;ENSG00000196358;ENSG00000197915;ENSG00000099953;ENSG00000183691…	ADRA1B;PLEKHB1;NES;SLIT3;PIM1;SLIT2;FLRT1;TCP11;ARC;CREB3L1;HOXA7;PLXND1;NR1D1;APLN;WNT9B;SEMA5A;ROBO4;IGSF9;NGFR;DLL3;LIF;NTNG2;HRNR;MMP11;NOG;RELN;SEMA3E;PAK3;NRP2;DRGX;KIAA0319;MAK;SEMA3C;CAMK2B;APOLD1;SERPINF1;NKX6-1
GO Biological Processes	GO:0019532	oxalate transport	-3.17744	-0.781274	3/10	ENSG00000145217;ENSG00000170615;ENSG00000155850	SLC26A1;SLC26A5;SLC26A2
GO Biological Processes	GO:0034097	response to cytokine	-3.17789	-0.781274	6/58	ENSG00000102575;ENSG00000073756;ENSG00000104856;ENSG00000120217;ENSG00000148344;ENSG00000170345	ACP5;PTGS2;RELB;CD274;PTGES;FOS
GO Biological Processes	GO:0045080	positive regulation of chemokine biosynthetic process	-3.17744	-0.781274	3/10	ENSG00000172936;ENSG00000125538;ENSG00000120738	MYD88;IL1B;EGR1
GO Biological Processes	GO:0048661	positive regulation of smooth muscle cell proliferation	-3.17789	-0.781274	6/58	ENSG00000172936;ENSG00000136244;ENSG00000073756;ENSG00000145604;ENSG00000119508;ENSG00000007952	MYD88;IL6;PTGS2;SKP2;NR4A3;NOX1
GO Biological Processes	GO:0010469	regulation of signaling receptor activity	-3.14732	-0.759928	19/448	ENSG00000136244;ENSG00000197045;ENSG00000125538;ENSG00000117407;ENSG00000171388;ENSG00000158955;ENSG00000089505;ENSG00000166147;ENSG00000184163;ENSG00000108691;ENSG00000171951;ENSG00000134548;ENSG00000128342;ENSG00000164404;ENSG00000115009;ENSG00000118785;ENSG00000185652;ENSG00000115008;ENSG00000169429	IL6;GMFB;IL1B;ARTN;APLN;WNT9B;CMTM1;FBN1;C1QTNF12;CCL2;SCG2;SPX;LIF;GDF9;CCL20;SPP1;NTF3;IL1A;CXCL8
GO Biological Processes	GO:0006935	chemotaxis	-3.1314	-0.756888	10/159	ENSG00000123338;ENSG00000145147;ENSG00000171860;ENSG00000134830;ENSG00000089505;ENSG00000184381;ENSG00000108691;ENSG00000121797;ENSG00000115009;ENSG00000169429	NCKAP1L;SLIT2;C3AR1;C5AR2;CMTM1;PLA2G6;CCL2;CCRL2;CCL20;CXCL8
GO Biological Processes	GO:0090023	positive regulation of neutrophil chemotaxis	-3.12724	-0.756888	4/23	ENSG00000123338;ENSG00000171860;ENSG00000019582;ENSG00000169429	NCKAP1L;C3AR1;CD74;CXCL8
GO Biological Processes	GO:0007566	embryo implantation	-3.10578	-0.743698	5/40	ENSG00000125538;ENSG00000173531;ENSG00000073756;ENSG00000128342;ENSG00000118785	IL1B;MST1;PTGS2;LIF;SPP1
GO Biological Processes	GO:0001660	fever generation	-3.00438	-0.703348	2/3	ENSG00000125538;ENSG00000115008	IL1B;IL1A
GO Biological Processes	GO:0019371	cyclooxygenase pathway	-3.04508	-0.703348	3/11	ENSG00000073756;ENSG00000095303;ENSG00000148344	PTGS2;PTGS1;PTGES
GO Biological Processes	GO:0032425	positive regulation of mismatch repair	-3.00438	-0.703348	2/3	ENSG00000100429;ENSG00000126583	HDAC10;PRKCG
GO Biological Processes	GO:0045058	T cell selection	-3.00438	-0.703348	2/3	ENSG00000019582;ENSG00000010610	CD74;CD4
GO Biological Processes	GO:0060086	circadian temperature homeostasis	-3.00438	-0.703348	2/3	ENSG00000126368;ENSG00000120738	NR1D1;EGR1
GO Biological Processes	GO:0061364	apoptotic process involved in luteolysis	-3.00438	-0.703348	2/3	ENSG00000184347;ENSG00000145147	SLIT3;SLIT2
GO Biological Processes	GO:0072102	glomerulus morphogenesis	-3.00438	-0.703348	2/3	ENSG00000170873;ENSG00000149571	MTSS1;KIRREL3
GO Biological Processes	GO:1990440	positive regulation of transcription from RNA polymerase II promoter in response to endoplasmic reticulum stress	-3.04508	-0.703348	3/11	ENSG00000157613;ENSG00000175197;ENSG00000162772	CREB3L1;DDIT3;ATF3
GO Biological Processes	GO:0008217	regulation of blood pressure	-2.9864	-0.69792	6/63	ENSG00000148408;ENSG00000073756;ENSG00000095303;ENSG00000113389;ENSG00000005187;ENSG00000007952	CACNA1B;PTGS2;PTGS1;NPR3;ACSM3;NOX1
GO Biological Processes	GO:0048843	negative regulation of axon extension involved in axon guidance	-2.98494	-0.69792	4/25	ENSG00000112902;ENSG00000170381;ENSG00000010319;ENSG00000075223	SEMA5A;SEMA3E;SEMA3G;SEMA3C
GO Biological Processes	GO:0045944	positive regulation of transcription by RNA polymerase II	-2.96695	-0.686772	36/1128	ENSG00000136244;ENSG00000157613;ENSG00000125538;ENSG00000175197;ENSG00000129194;ENSG00000122592;ENSG00000103241;ENSG00000132510;ENSG00000116833;ENSG00000123358;ENSG00000126368;ENSG00000143178;ENSG00000080839;ENSG00000275410;ENSG00000179922;ENSG00000104856;ENSG00000114166;ENSG00000185122;ENSG00000278500;ENSG00000128342;ENSG00000162772;ENSG00000183691;ENSG00000120738;ENSG00000170345;ENSG00000174332…	IL6;CREB3L1;IL1B;DDIT3;SOX15;HOXA7;FOXF1;KDM6B;NR5A2;NR4A1;NR1D1;TBX19;RBL1;HNF1B;ZNF784;RELB;KAT2B;HSF1;AC009336.2;LIF;ATF3;NOG;EGR1;FOS;GLIS1;KDM3A;ZNF268;NR4A3;E2F2;ELL3;TFDP1;IL1A;FOSB;TAF9;PER1;NKX6-1
GO Biological Processes	GO:0001764	neuron migration	-2.91415	-0.66664	8/114	ENSG00000168209;ENSG00000132561;ENSG00000189056;ENSG00000118257;ENSG00000165606;ENSG00000149571;ENSG00000137261;ENSG00000163623	DDIT4;MATN2;RELN;NRP2;DRGX;KIRREL3;KIAA0319;NKX6-1
GO Biological Processes	GO:0007043	cell-cell junction assembly	-2.91429	-0.66664	5/44	ENSG00000129910;ENSG00000062038;ENSG00000184113;ENSG00000079112;ENSG00000075618	CDH15;CDH3;CLDN5;CDH17;FSCN1
GO Biological Processes	GO:0051592	response to calcium ion	-2.91496	-0.66664	6/65	ENSG00000138823;ENSG00000265972;ENSG00000171557;ENSG00000010310;ENSG00000148344;ENSG00000171564	MTTP;TXNIP;FGG;GIPR;PTGES;FGB
GO Biological Processes	GO:0071310	cellular response to organic substance	-2.91429	-0.66664	5/44	ENSG00000078018;ENSG00000125538;ENSG00000123358;ENSG00000108576;ENSG00000120738	MAP2;IL1B;NR4A1;SLC6A4;EGR1
GO Biological Processes	GO:0071498	cellular response to fluid shear stress	-2.92607	-0.66664	3/12	ENSG00000170873;ENSG00000073756;ENSG00000105825	MTSS1;PTGS2;TFPI2
GO Biological Processes	GO:0030154	cell differentiation	-2.88831	-0.653206	31/935	ENSG00000184347;ENSG00000145147;ENSG00000124678;ENSG00000244687;ENSG00000129194;ENSG00000126368;ENSG00000182459;ENSG00000112902;ENSG00000080839;ENSG00000154133;ENSG00000159374;ENSG00000085552;ENSG00000064300;ENSG00000090932;ENSG00000196358;ENSG00000183691;ENSG00000116254;ENSG00000170381;ENSG00000179580;ENSG00000118257;ENSG00000184492;ENSG00000069812;ENSG00000115548;ENSG00000090612;ENSG00000118785…	SLIT3;SLIT2;TCP11;UBE2V1;SOX15;NR1D1;TEX19;SEMA5A;RBL1;ROBO4;M1AP;IGSF9;NGFR;DLL3;NTNG2;NOG;CHD5;SEMA3E;RNF151;NRP2;FOXD4L1;HES2;KDM3A;ZNF268;SPP1;FOXD4;MAK;SEMA3C;CAMK2B;APOLD1;NKX6-1
GO Biological Processes	GO:0043410	positive regulation of MAPK cascade	-2.88973	-0.653206	8/115	ENSG00000170214;ENSG00000199161;ENSG00000136244;ENSG00000146674;ENSG00000128342;ENSG00000019582;ENSG00000010610;ENSG00000007952	ADRA1B;MIR126;IL6;IGFBP3;LIF;CD74;CD4;NOX1
GO Biological Processes	GO:0042127	regulation of cell proliferation	-2.83443	-0.605402	10/174	ENSG00000130066;ENSG00000172936;ENSG00000116833;ENSG00000113916;ENSG00000143178;ENSG00000073756;ENSG00000095303;ENSG00000265972;ENSG00000197579;ENSG00000170476	SAT1;MYD88;NR5A2;BCL6;TBX19;PTGS2;PTGS1;TXNIP;TOPORS;MZB1
GO Biological Processes	GO:0009612	response to mechanical stimulus	-2.81274	-0.595614	6/68	ENSG00000213199;ENSG00000108821;ENSG00000133110;ENSG00000265972;ENSG00000170345;ENSG00000125740	ASIC3;COL1A1;POSTN;TXNIP;FOS;FOSB
GO Biological Processes	GO:0045086	positive regulation of interleukin-2 biosynthetic process	-2.81806	-0.595614	3/13	ENSG00000125538;ENSG00000010610;ENSG00000115008	IL1B;CD4;IL1A
GO Biological Processes	GO:0001755	neural crest cell migration	-2.78387	-0.585643	5/47	ENSG00000112902;ENSG00000170381;ENSG00000118257;ENSG00000010319;ENSG00000075223	SEMA5A;SEMA3E;NRP2;SEMA3G;SEMA3C
GO Biological Processes	GO:0006816	calcium ion transport	-2.79219	-0.585643	9/147	ENSG00000104783;ENSG00000133107;ENSG00000148408;ENSG00000198838;ENSG00000182389;ENSG00000064270;ENSG00000187688;ENSG00000196557;ENSG00000151062	KCNN4;TRPC4;CACNA1B;RYR3;CACNB4;ATP2C2;TRPV2;CACNA1H;CACNA2D4
GO Biological Processes	GO:0042632	cholesterol homeostasis	-2.78887	-0.585643	7/93	ENSG00000138823;ENSG00000116833;ENSG00000126368;ENSG00000101670;ENSG00000166035;ENSG00000005187;ENSG00000187134	MTTP;NR5A2;NR1D1;LIPG;LIPC;ACSM3;AKR1C1
GO Biological Processes	GO:0048812	neuron projection morphogenesis	-2.77991	-0.585643	6/69	ENSG00000123338;ENSG00000221866;ENSG00000154310;ENSG00000149571;ENSG00000185652;ENSG00000174672	NCKAP1L;PLXNA4;TNIK;KIRREL3;NTF3;BRSK2
GO Biological Processes	GO:0006633	fatty acid biosynthetic process	-2.74766	-0.579795	6/70	ENSG00000073756;ENSG00000157870;ENSG00000095303;ENSG00000166035;ENSG00000148344;ENSG00000005187	PTGS2;PRXL2B;PTGS1;LIPC;PTGES;ACSM3
GO Biological Processes	GO:0006750	glutathione biosynthetic process	-2.71925	-0.579795	3/14	ENSG00000131067;ENSG00000178814;ENSG00000143942	GGT7;OPLAH;CHAC2
GO Biological Processes	GO:0008283	cell proliferation	-2.72283	-0.579795	16/379	ENSG00000170214;ENSG00000147408;ENSG00000137193;ENSG00000164045;ENSG00000168209;ENSG00000169139;ENSG00000145604;ENSG00000101670;ENSG00000137310;ENSG00000019582;ENSG00000101349;ENSG00000075618;ENSG00000198176;ENSG00000115008;ENSG00000132386;ENSG00000163623	ADRA1B;CSGALNACT1;PIM1;CDC25A;DDIT4;UBE2V2;SKP2;LIPG;TCF19;CD74;PAK5;FSCN1;TFDP1;IL1A;SERPINF1;NKX6-1
GO Biological Processes	GO:0008285	negative regulation of cell proliferation	-2.76423	-0.579795	18/447	ENSG00000088002;ENSG00000184347;ENSG00000136244;ENSG00000125538;ENSG00000154734;ENSG00000146674;ENSG00000113916;ENSG00000100867;ENSG00000139874;ENSG00000073756;ENSG00000114166;ENSG00000185122;ENSG00000128342;ENSG00000148344;ENSG00000116254;ENSG00000090612;ENSG00000115008;ENSG00000169429	SULT2B1;SLIT3;IL6;IL1B;ADAMTS1;IGFBP3;BCL6;DHRS2;SSTR1;PTGS2;KAT2B;HSF1;LIF;PTGES;CHD5;ZNF268;IL1A;CXCL8
GO Biological Processes	GO:0030534	adult behavior	-2.73649	-0.579795	4/29	ENSG00000136367;ENSG00000110076;ENSG00000021645;ENSG00000119508	ZFHX2;NRXN2;NRXN3;NR4A3
GO Biological Processes	GO:0031016	pancreas development	-2.73649	-0.579795	4/29	ENSG00000103241;ENSG00000275410;ENSG00000102854;ENSG00000163623	FOXF1;HNF1B;MSLN;NKX6-1
GO Biological Processes	GO:0032720	negative regulation of tumor necrosis factor production	-2.70237	-0.579795	5/49	ENSG00000102575;ENSG00000134830;ENSG00000081181;ENSG00000185122;ENSG00000135077	ACP5;C5AR2;ARG2;HSF1;HAVCR2
GO Biological Processes	GO:0035914	skeletal muscle cell differentiation	-2.70237	-0.579795	5/49	ENSG00000165887;ENSG00000123358;ENSG00000162772;ENSG00000120738;ENSG00000170345	ANKRD2;NR4A1;ATF3;EGR1;FOS
GO Biological Processes	GO:0043687	post-translational protein modification	-2.73392	-0.579795	15/343	ENSG00000047457;ENSG00000136244;ENSG00000156804;ENSG00000146674;ENSG00000166147;ENSG00000115414;ENSG00000145604;ENSG00000171951;ENSG00000239388;ENSG00000100902;ENSG00000102854;ENSG00000171557;ENSG00000118785;ENSG00000105649;ENSG00000081051	CP;IL6;FBXO32;IGFBP3;FBN1;FN1;SKP2;SCG2;ASB14;PSMA6;MSLN;FGG;SPP1;RAB3A;AFP
GO Biological Processes	GO:0046618	drug export	-2.70866	-0.579795	2/4	ENSG00000110628;ENSG00000180638	SLC22A18;SLC47A2
GO Biological Processes	GO:0051414	response to cortisol	-2.70866	-0.579795	2/4	ENSG00000184347;ENSG00000145147	SLIT3;SLIT2
GO Biological Processes	GO:0090271	positive regulation of fibroblast growth factor production	-2.70866	-0.579795	2/4	ENSG00000073756;ENSG00000101331	PTGS2;CCM2L
GO Biological Processes	GO:1990911	response to psychosocial stress	-2.70866	-0.579795	2/4	ENSG00000185122;ENSG00000126583	HSF1;PRKCG
GO Biological Processes	GO:2001205	negative regulation of osteoclast development	-2.70866	-0.579795	2/4	ENSG00000166147;ENSG00000012223	FBN1;LTF
GO Biological Processes	GO:0007165	signal transduction	-2.69482	-0.576944	52/1865	ENSG00000170214;ENSG00000171408;ENSG00000175591;ENSG00000164270;ENSG00000213199;ENSG00000108679;ENSG00000172936;ENSG00000221866;ENSG00000110076;ENSG00000124143;ENSG00000125538;ENSG00000112414;ENSG00000205809;ENSG00000029534;ENSG00000171860;ENSG00000123358;ENSG00000134830;ENSG00000115604;ENSG00000004399;ENSG00000117407;ENSG00000171388;ENSG00000139874;ENSG00000108691;ENSG00000121797;ENSG00000064300…	ADRA1B;PDE7B;P2RY2;HTR4;ASIC3;LGALS3BP;MYD88;PLXNA4;NRXN2;ARHGAP40;IL1B;ADGRG6;KLRC2;ANK1;C3AR1;NR4A1;C5AR2;IL18R1;PLXND1;ARTN;APLN;SSTR1;CCL2;CCRL2;NGFR;CD274;DTNA;NRXN3;GIPR;GPR173;PTGES;DRD4;CCL20;CD74;PAK5;CD4;BMX;PSD;NOX1;CD79B;DGKG;RASSF9;RAP1GAP;GPR68;GNG7;NTF3;TLR1;CXCL8;CBLB;CAMK2B;GPR75;TNFAIP6
GO Biological Processes	GO:0045907	positive regulation of vasoconstriction	-2.62689	-0.518259	4/31	ENSG00000170214;ENSG00000073756;ENSG00000171557;ENSG00000171564	ADRA1B;PTGS2;FGG;FGB
GO Biological Processes	GO:0060325	face morphogenesis	-2.62689	-0.518259	4/31	ENSG00000108821;ENSG00000184113;ENSG00000183691;ENSG00000103196	COL1A1;CLDN5;NOG;CRISPLD2
GO Biological Processes	GO:0070588	calcium ion transmembrane transport	-2.59593	-0.491837	8/128	ENSG00000133107;ENSG00000148408;ENSG00000198838;ENSG00000182389;ENSG00000064270;ENSG00000187688;ENSG00000196557;ENSG00000151062	TRPC4;CACNA1B;RYR3;CACNB4;ATP2C2;TRPV2;CACNA1H;CACNA2D4
GO Biological Processes	GO:0003151	outflow tract morphogenesis	-2.51515	-0.477631	5/54	ENSG00000162496;ENSG00000004399;ENSG00000184113;ENSG00000183691;ENSG00000075223	DHRS3;PLXND1;CLDN5;NOG;SEMA3C
GO Biological Processes	GO:0007268	chemical synaptic transmission	-2.56449	-0.477631	12/254	ENSG00000123560;ENSG00000171408;ENSG00000164270;ENSG00000110076;ENSG00000148408;ENSG00000182389;ENSG00000134769;ENSG00000021645;ENSG00000069696;ENSG00000079215;ENSG00000126583;ENSG00000170296	PLP1;PDE7B;HTR4;NRXN2;CACNA1B;CACNB4;DTNA;NRXN3;DRD4;SLC1A3;PRKCG;GABARAP
GO Biological Processes	GO:0030035	microspike assembly	-2.49211	-0.477631	2/5	ENSG00000170873;ENSG00000075618	MTSS1;FSCN1
GO Biological Processes	GO:0031102	neuron projection regeneration	-2.49211	-0.477631	2/5	ENSG00000131095;ENSG00000126861	GFAP;OMG
GO Biological Processes	GO:0031622	positive regulation of fever generation	-2.49211	-0.477631	2/5	ENSG00000125538;ENSG00000073756	IL1B;PTGS2
GO Biological Processes	GO:0032355	response to estradiol	-2.51278	-0.477631	7/104	ENSG00000108821;ENSG00000133110;ENSG00000073756;ENSG00000108576;ENSG00000185122;ENSG00000265972;ENSG00000010610	COL1A1;POSTN;PTGS2;SLC6A4;HSF1;TXNIP;CD4
GO Biological Processes	GO:0032534	regulation of microvillus assembly	-2.49211	-0.477631	2/5	ENSG00000128567;ENSG00000075618	PODXL;FSCN1
GO Biological Processes	GO:0034116	positive regulation of heterotypic cell-cell adhesion	-2.544	-0.477631	3/16	ENSG00000125538;ENSG00000171557;ENSG00000171564	IL1B;FGG;FGB
GO Biological Processes	GO:0045063	T-helper 1 cell differentiation	-2.49211	-0.477631	2/5	ENSG00000115604;ENSG00000104856	IL18R1;RELB
GO Biological Processes	GO:0045687	positive regulation of glial cell differentiation	-2.49211	-0.477631	2/5	ENSG00000128482;ENSG00000163623	RNF112;NKX6-1
GO Biological Processes	GO:0048790	maintenance of presynaptic active zone structure	-2.49211	-0.477631	2/5	ENSG00000186472;ENSG00000105649	PCLO;RAB3A
GO Biological Processes	GO:0048863	stem cell differentiation	-2.57517	-0.477631	4/32	ENSG00000122592;ENSG00000128342;ENSG00000103037;ENSG00000128886	HOXA7;LIF;SETD6;ELL3
GO Biological Processes	GO:0051260	protein homooligomerization	-2.56751	-0.477631	11/221	ENSG00000178409;ENSG00000100024;ENSG00000198576;ENSG00000159307;ENSG00000108576;ENSG00000185122;ENSG00000171385;ENSG00000007312;ENSG00000187134;ENSG00000091106;ENSG00000137877	BEND3;UPB1;ARC;SCUBE1;SLC6A4;HSF1;KCND3;CD79B;AKR1C1;NLRC4;SPTBN5
GO Biological Processes	GO:0060252	positive regulation of glial cell proliferation	-2.544	-0.477631	3/16	ENSG00000136244;ENSG00000125538;ENSG00000131095	IL6;IL1B;GFAP
GO Biological Processes	GO:0060666	dichotomous subdivision of terminal units involved in salivary gland branching	-2.49211	-0.477631	2/5	ENSG00000004399;ENSG00000075223	PLXND1;SEMA3C
GO Biological Processes	GO:0070498	interleukin-1-mediated signaling pathway	-2.55085	-0.477631	5/53	ENSG00000172936;ENSG00000125538;ENSG00000244687;ENSG00000120738;ENSG00000115008	MYD88;IL1B;UBE2V1;EGR1;IL1A
GO Biological Processes	GO:0071376	cellular response to corticotropin-releasing hormone stimulus	-2.49211	-0.477631	2/5	ENSG00000123358;ENSG00000119508	NR4A1;NR4A3
GO Biological Processes	GO:0071504	cellular response to heparin	-2.49211	-0.477631	2/5	ENSG00000145147;ENSG00000120738	SLIT2;EGR1
GO Biological Processes	GO:0090280	positive regulation of calcium ion import	-2.544	-0.477631	3/16	ENSG00000108691;ENSG00000064270;ENSG00000187688	CCL2;ATP2C2;TRPV2
GO Biological Processes	GO:1900425	negative regulation of defense response to bacterium	-2.49211	-0.477631	2/5	ENSG00000081181;ENSG00000135077	ARG2;HAVCR2
GO Biological Processes	GO:1902166	negative regulation of intrinsic apoptotic signaling pathway in response to DNA damage by p53 class mediator	-2.544	-0.477631	3/16	ENSG00000019582;ENSG00000128886;ENSG00000273841	CD74;ELL3;TAF9
GO Biological Processes	GO:2000556	positive regulation of T-helper 1 cell cytokine production	-2.49211	-0.477631	2/5	ENSG00000125538;ENSG00000115604	IL1B;IL18R1
GO Biological Processes	GO:2000352	negative regulation of endothelial cell apoptotic process	-2.47722	-0.466406	4/34	ENSG00000112902;ENSG00000171951;ENSG00000171557;ENSG00000171564	SEMA5A;SCG2;FGG;FGB
GO Biological Processes	GO:1902358	sulfate transmembrane transport	-2.46558	-0.458406	3/17	ENSG00000145217;ENSG00000170615;ENSG00000155850	SLC26A1;SLC26A5;SLC26A2
GO Biological Processes	GO:0071347	cellular response to interleukin-1	-2.45405	-0.450475	6/80	ENSG00000162645;ENSG00000108691;ENSG00000171557;ENSG00000115009;ENSG00000169429;ENSG00000171564	GBP2;CCL2;FGG;CCL20;CXCL8;FGB
GO Biological Processes	GO:0007613	memory	-2.42727	-0.427269	6/81	ENSG00000168496;ENSG00000073756;ENSG00000184381;ENSG00000108576;ENSG00000101349;ENSG00000185652	FEN1;PTGS2;PLA2G6;SLC6A4;PAK5;NTF3
GO Biological Processes	GO:0007584	response to nutrient	-2.40091	-0.413156	6/82	ENSG00000108821;ENSG00000108576;ENSG00000101670;ENSG00000175564;ENSG00000185122;ENSG00000010310	COL1A1;SLC6A4;LIPG;UCP3;HSF1;GIPR
GO Biological Processes	GO:0008272	sulfate transport	-2.39231	-0.413156	3/18	ENSG00000145217;ENSG00000170615;ENSG00000155850	SLC26A1;SLC26A5;SLC26A2
GO Biological Processes	GO:0009888	tissue development	-2.39231	-0.413156	3/18	ENSG00000133110;ENSG00000116833;ENSG00000090932	POSTN;NR5A2;DLL3
GO Biological Processes	GO:0061003	positive regulation of dendritic spine morphogenesis	-2.39231	-0.413156	3/18	ENSG00000189056;ENSG00000077264;ENSG00000058404	RELN;PAK3;CAMK2B
GO Biological Processes	GO:0071222	cellular response to lipopolysaccharide	-2.40234	-0.413156	9/168	ENSG00000136244;ENSG00000125538;ENSG00000126368;ENSG00000108691;ENSG00000120217;ENSG00000185122;ENSG00000128016;ENSG00000169429;ENSG00000135077	IL6;IL1B;NR1D1;CCL2;CD274;HSF1;ZFP36;CXCL8;HAVCR2
GO Biological Processes	GO:0071318	cellular response to ATP	-2.39231	-0.413156	3/18	ENSG00000175591;ENSG00000198838;ENSG00000073756	P2RY2;RYR3;PTGS2
GO Biological Processes	GO:0050772	positive regulation of axonogenesis	-2.38587	-0.410095	4/36	ENSG00000145147;ENSG00000221866;ENSG00000004399;ENSG00000064300	SLIT2;PLXNA4;PLXND1;NGFR
GO Biological Processes	GO:1901224	positive regulation of NIK/NF-kappaB signaling	-2.38004	-0.407624	5/58	ENSG00000203727;ENSG00000125538;ENSG00000115604;ENSG00000184489;ENSG00000135077	SAMD5;IL1B;IL18R1;PTP4A3;HAVCR2
GO Biological Processes	GO:0006468	protein phosphorylation	-2.34898	-0.402267	22/646	ENSG00000137193;ENSG00000197045;ENSG00000105639;ENSG00000146674;ENSG00000108691;ENSG00000008118;ENSG00000175305;ENSG00000004799;ENSG00000185122;ENSG00000142235;ENSG00000117266;ENSG00000154310;ENSG00000077264;ENSG00000101349;ENSG00000102010;ENSG00000121101;ENSG00000152332;ENSG00000105173;ENSG00000126583;ENSG00000174672;ENSG00000111837;ENSG00000058404	PIM1;GMFB;JAK3;IGFBP3;CCL2;CAMK1G;CCNE2;PDK4;HSF1;LMTK3;CDK18;TNIK;PAK3;PAK5;BMX;TEX14;UHMK1;CCNE1;PRKCG;BRSK2;MAK;CAMK2B
GO Biological Processes	GO:0007200	phospholipase C-activating G protein-coupled receptor signaling pathway	-2.34806	-0.402267	5/59	ENSG00000170214;ENSG00000175591;ENSG00000171860;ENSG00000134830;ENSG00000113389	ADRA1B;P2RY2;C3AR1;C5AR2;NPR3
GO Biological Processes	GO:0007416	synapse assembly	-2.34806	-0.402267	5/59	ENSG00000186472;ENSG00000110076;ENSG00000004399;ENSG00000021645;ENSG00000149571	PCLO;NRXN2;PLXND1;NRXN3;KIRREL3
GO Biological Processes	GO:0009058	biosynthetic process	-2.34242	-0.402267	4/37	ENSG00000144908;ENSG00000158578;ENSG00000079459;ENSG00000167701	ALDH1L1;ALAS2;FDFT1;GPT
GO Biological Processes	GO:0030522	intracellular receptor signaling pathway	-2.34242	-0.402267	4/37	ENSG00000116833;ENSG00000123358;ENSG00000126368;ENSG00000119508	NR5A2;NR4A1;NR1D1;NR4A3
GO Biological Processes	GO:0033280	response to vitamin D	-2.32357	-0.402267	3/19	ENSG00000073756;ENSG00000010610;ENSG00000118785	PTGS2;CD4;SPP1
GO Biological Processes	GO:0033674	positive regulation of kinase activity	-2.32357	-0.402267	3/19	ENSG00000069696;ENSG00000019582;ENSG00000010610	DRD4;CD74;CD4
GO Biological Processes	GO:0034622	cellular protein-containing complex assembly	-2.32357	-0.402267	3/19	ENSG00000185122;ENSG00000171557;ENSG00000171564	HSF1;FGG;FGB
GO Biological Processes	GO:0050428	3'-phosphoadenosine 5'-phosphosulfate biosynthetic process	-2.32131	-0.402267	2/6	ENSG00000145217;ENSG00000155850	SLC26A1;SLC26A2
GO Biological Processes	GO:0050728	negative regulation of inflammatory response	-2.33505	-0.402267	7/112	ENSG00000199161;ENSG00000102575;ENSG00000103241;ENSG00000184163;ENSG00000128016;ENSG00000123610;ENSG00000132386	MIR126;ACP5;FOXF1;C1QTNF12;ZFP36;TNFAIP6;SERPINF1
GO Biological Processes	GO:0060426	lung vasculature development	-2.32131	-0.402267	2/6	ENSG00000103241;ENSG00000128342	FOXF1;LIF
GO Biological Processes	GO:0070100	negative regulation of chemokine-mediated signaling pathway	-2.32131	-0.402267	2/6	ENSG00000184347;ENSG00000145147	SLIT3;SLIT2
GO Biological Processes	GO:0070192	chromosome organization involved in meiotic cell cycle	-2.32131	-0.402267	2/6	ENSG00000175305;ENSG00000105173	CCNE2;CCNE1
GO Biological Processes	GO:0097119	postsynaptic density protein 95 clustering	-2.32131	-0.402267	2/6	ENSG00000110076;ENSG00000189056	NRXN2;RELN
GO Biological Processes	GO:0098532	histone H3-K27 trimethylation	-2.32131	-0.402267	2/6	ENSG00000178409;ENSG00000116254	BEND3;CHD5
GO Biological Processes	GO:1901166	neural crest cell migration involved in autonomic nervous system development	-2.32131	-0.402267	2/6	ENSG00000115414;ENSG00000118257	FN1;NRP2
GO Biological Processes	GO:2000562	negative regulation of CD4-positive, alpha-beta T cell proliferation	-2.32131	-0.402267	2/6	ENSG00000081181;ENSG00000120217	ARG2;CD274
GO Biological Processes	GO:0006355	regulation of transcription, DNA-templated	-2.29922	-0.38605	43/1548	ENSG00000204519;ENSG00000188283;ENSG00000189042;ENSG00000136367;ENSG00000157613;ENSG00000175197;ENSG00000244687;ENSG00000129194;ENSG00000122592;ENSG00000103241;ENSG00000116833;ENSG00000123358;ENSG00000126368;ENSG00000131849;ENSG00000146592;ENSG00000184489;ENSG00000143178;ENSG00000104856;ENSG00000197385;ENSG00000114166;ENSG00000185122;ENSG00000278500;ENSG00000162772;ENSG00000165030;ENSG00000105708…	ZNF551;ZNF383;ZNF567;ZFHX2;CREB3L1;DDIT3;UBE2V1;SOX15;HOXA7;FOXF1;NR5A2;NR4A1;NR1D1;ZNF132;CREB5;PTP4A3;TBX19;RELB;ZNF860;KAT2B;HSF1;AC009336.2;ATF3;NFIL3;ZNF14;HDAC10;TCF19;EGR1;FOS;FOXD4L1;ZNF587B;HES2;ZNF268;TSC22D3;DRGX;NR4A3;FOXD4;E2F2;TFDP1;FOSB;ZNF124;KRBA2;NKX6-1
GO Biological Processes	GO:1901216	positive regulation of neuron death	-2.30036	-0.38605	4/38	ENSG00000175197;ENSG00000168209;ENSG00000120738;ENSG00000170345	DDIT3;DDIT4;EGR1;FOS
GO Biological Processes	GO:0042493	response to drug	-2.29311	-0.382846	13/310	ENSG00000108821;ENSG00000123338;ENSG00000073756;ENSG00000275410;ENSG00000170615;ENSG00000062038;ENSG00000108576;ENSG00000265972;ENSG00000079215;ENSG00000170345;ENSG00000125740;ENSG00000075223;ENSG00000163623	COL1A1;NCKAP1L;PTGS2;HNF1B;SLC26A5;CDH3;SLC6A4;TXNIP;SLC1A3;FOS;FOSB;SEMA3C;NKX6-1
GO Biological Processes	GO:0002224	toll-like receptor signaling pathway	-2.2596	-0.36285	4/39	ENSG00000172936;ENSG00000171557;ENSG00000174125;ENSG00000171564	MYD88;FGG;TLR1;FGB
GO Biological Processes	GO:0006749	glutathione metabolic process	-2.2596	-0.36285	4/39	ENSG00000132763;ENSG00000131067;ENSG00000148344;ENSG00000178814	MMACHC;GGT7;PTGES;OPLAH
GO Biological Processes	GO:0008045	motor neuron axon guidance	-2.25888	-0.36285	3/20	ENSG00000145147;ENSG00000221866;ENSG00000183691	SLIT2;PLXNA4;NOG
GO Biological Processes	GO:0048265	response to pain	-2.25888	-0.36285	3/20	ENSG00000148408;ENSG00000189056;ENSG00000126583	CACNA1B;RELN;PRKCG
GO Biological Processes	GO:0070932	histone H3 deacetylation	-2.25888	-0.36285	3/20	ENSG00000048052;ENSG00000100429;ENSG00000179094	HDAC9;HDAC10;PER1
GO Biological Processes	GO:0007623	circadian rhythm	-2.22733	-0.33409	6/89	ENSG00000138823;ENSG00000126368;ENSG00000119138;ENSG00000108576;ENSG00000165030;ENSG00000179094	MTTP;NR1D1;KLF9;SLC6A4;NFIL3;PER1
GO Biological Processes	GO:0002829	negative regulation of type 2 immune response	-2.18047	-0.316823	2/7	ENSG00000113916;ENSG00000081181	BCL6;ARG2
GO Biological Processes	GO:0032466	negative regulation of cytokinesis	-2.18047	-0.316823	2/7	ENSG00000164695;ENSG00000121101	CHMP4C;TEX14
GO Biological Processes	GO:0032494	response to peptidoglycan	-2.18047	-0.316823	2/7	ENSG00000172936;ENSG00000136244	MYD88;IL6
GO Biological Processes	GO:0035234	ectopic germ cell programmed cell death	-2.18047	-0.316823	2/7	ENSG00000125538;ENSG00000115008	IL1B;IL1A
GO Biological Processes	GO:0035385	Roundabout signaling pathway	-2.18047	-0.316823	2/7	ENSG00000184347;ENSG00000145147	SLIT3;SLIT2
GO Biological Processes	GO:0045656	negative regulation of monocyte differentiation	-2.18047	-0.316823	2/7	ENSG00000122592;ENSG00000119714	HOXA7;GPR68
GO Biological Processes	GO:0050731	positive regulation of peptidyl-tyrosine phosphorylation	-2.20398	-0.316823	6/90	ENSG00000136244;ENSG00000128342;ENSG00000189056;ENSG00000019582;ENSG00000010610;ENSG00000185652	IL6;LIF;RELN;CD74;CD4;NTF3
GO Biological Processes	GO:0060463	lung lobe morphogenesis	-2.18047	-0.316823	2/7	ENSG00000103241;ENSG00000128342	FOXF1;LIF
GO Biological Processes	GO:0072164	mesonephric tubule development	-2.18047	-0.316823	2/7	ENSG00000158955;ENSG00000275410	WNT9B;HNF1B
GO Biological Processes	GO:0072378	blood coagulation, fibrin clot formation	-2.18047	-0.316823	2/7	ENSG00000171557;ENSG00000171564	FGG;FGB
GO Biological Processes	GO:0072655	establishment of protein localization to mitochondrion	-2.18047	-0.316823	2/7	ENSG00000175197;ENSG00000159399	DDIT3;HK2
GO Biological Processes	GO:0006357	regulation of transcription by RNA polymerase II	-2.17412	-0.313068	36/1264	ENSG00000204519;ENSG00000165887;ENSG00000188283;ENSG00000189042;ENSG00000236104;ENSG00000129194;ENSG00000131849;ENSG00000146592;ENSG00000119138;ENSG00000113916;ENSG00000143178;ENSG00000010818;ENSG00000080839;ENSG00000275410;ENSG00000104856;ENSG00000082014;ENSG00000197385;ENSG00000162772;ENSG00000105708;ENSG00000137310;ENSG00000120738;ENSG00000128016;ENSG00000170345;ENSG00000174332;ENSG00000184492…	ZNF551;ANKRD2;ZNF383;ZNF567;ZBTB22;SOX15;ZNF132;CREB5;KLF9;BCL6;TBX19;HIVEP2;RBL1;HNF1B;RELB;SMARCD3;ZNF860;ATF3;ZNF14;TCF19;EGR1;ZFP36;FOS;GLIS1;FOXD4L1;ZNF587B;TSC22D3;DRGX;FOXD4;TFDP1;FOSB;ZNF124;ZNF367;HAVCR2;ZC3H6;NKX6-1
GO Biological Processes	GO:0010811	positive regulation of cell-substrate adhesion	-2.14448	-0.28601	4/42	ENSG00000138722;ENSG00000103241;ENSG00000100034;ENSG00000091986	MMRN1;FOXF1;PPM1F;CCDC80
GO Biological Processes	GO:0007409	axonogenesis	-2.13594	-0.280031	6/93	ENSG00000078018;ENSG00000196358;ENSG00000077264;ENSG00000165606;ENSG00000105649;ENSG00000174672	MAP2;NTNG2;PAK3;DRGX;RAB3A;BRSK2
GO Biological Processes	GO:0001501	skeletal system development	-2.13116	-0.277793	8/153	ENSG00000108821;ENSG00000133110;ENSG00000166147;ENSG00000113389;ENSG00000090932;ENSG00000278500;ENSG00000183691;ENSG00000049089	COL1A1;POSTN;FBN1;NPR3;DLL3;AC009336.2;NOG;COL9A2
GO Biological Processes	GO:0000187	activation of MAPK activity	-2.11681	-0.265974	7/123	ENSG00000138166;ENSG00000125538;ENSG00000244687;ENSG00000069696;ENSG00000077264;ENSG00000019582;ENSG00000185652	DUSP5;IL1B;UBE2V1;DRD4;PAK3;CD74;NTF3
GO Biological Processes	GO:0001542	ovulation from ovarian follicle	-2.0608	-0.245925	2/8	ENSG00000154734;ENSG00000081051	ADAMTS1;AFP
GO Biological Processes	GO:0002238	response to molecule of fungal origin	-1.73789	-0.245925	1/1	ENSG00000172936	MYD88
GO Biological Processes	GO:0002642	positive regulation of immunoglobulin biosynthetic process	-1.73789	-0.245925	1/1	ENSG00000170476	MZB1
GO Biological Processes	GO:0002652	regulation of tolerance induction dependent upon immune response	-1.73789	-0.245925	1/1	ENSG00000135077	HAVCR2
GO Biological Processes	GO:0002731	negative regulation of dendritic cell cytokine production	-1.73789	-0.245925	1/1	ENSG00000105639	JAK3
GO Biological Processes	GO:0002792	negative regulation of peptide secretion	-1.73789	-0.245925	1/1	ENSG00000019582	CD74
GO Biological Processes	GO:0002838	negative regulation of immune response to tumor cell	-1.73789	-0.245925	1/1	ENSG00000135077	HAVCR2
GO Biological Processes	GO:0002845	positive regulation of tolerance induction to tumor cell	-1.73789	-0.245925	1/1	ENSG00000120217	CD274
GO Biological Processes	GO:0002931	response to ischemia	-2.03891	-0.245925	4/45	ENSG00000170615;ENSG00000159399;ENSG00000120738;ENSG00000135472	SLC26A5;HK2;EGR1;FAIM2
GO Biological Processes	GO:0003339	regulation of mesenchymal to epithelial transition involved in metanephros morphogenesis	-1.73789	-0.245925	1/1	ENSG00000158955	WNT9B
GO Biological Processes	GO:0006270	DNA replication initiation	-1.89073	-0.245925	3/27	ENSG00000104738;ENSG00000175305;ENSG00000105173	MCM4;CCNE2;CCNE1
GO Biological Processes	GO:0006282	regulation of DNA repair	-2.0608	-0.245925	2/8	ENSG00000244687;ENSG00000169139	UBE2V1;UBE2V2
GO Biological Processes	GO:0006559	L-phenylalanine catabolic process	-1.78338	-0.245925	2/11	ENSG00000158104;ENSG00000162174	HPD;ASRGL1
GO Biological Processes	GO:0006751	glutathione catabolic process	-1.86528	-0.245925	2/10	ENSG00000131067;ENSG00000143942	GGT7;CHAC2
GO Biological Processes	GO:0006837	serotonin transport	-1.73789	-0.245925	1/1	ENSG00000108576	SLC6A4
GO Biological Processes	GO:0006948	induction by virus of host cell-cell fusion	-1.73789	-0.245925	1/1	ENSG00000010610	CD4
GO Biological Processes	GO:0007129	synapsis	-1.80577	-0.245925	3/29	ENSG00000175305;ENSG00000269964;ENSG00000105173	CCNE2;MEI4;CCNE1
GO Biological Processes	GO:0007162	negative regulation of cell adhesion	-1.88078	-0.245925	4/50	ENSG00000221866;ENSG00000004399;ENSG00000112902;ENSG00000128567	PLXNA4;PLXND1;SEMA5A;PODXL
GO Biological Processes	GO:0007167	enzyme linked receptor protein signaling pathway	-2.0608	-0.245925	2/8	ENSG00000105639;ENSG00000010610	JAK3;CD4
GO Biological Processes	GO:0007204	positive regulation of cytosolic calcium ion concentration	-2.08257	-0.245925	8/156	ENSG00000170214;ENSG00000171860;ENSG00000134830;ENSG00000184381;ENSG00000121797;ENSG00000149596;ENSG00000010310;ENSG00000133789	ADRA1B;C3AR1;C5AR2;PLA2G6;CCRL2;JPH2;GIPR;SWAP70
GO Biological Processes	GO:0007260	tyrosine phosphorylation of STAT protein	-2.0608	-0.245925	2/8	ENSG00000105639;ENSG00000128342	JAK3;LIF
GO Biological Processes	GO:0007422	peripheral nervous system development	-1.84736	-0.245925	3/28	ENSG00000117407;ENSG00000163531;ENSG00000185652	ARTN;NFASC;NTF3
GO Biological Processes	GO:0007492	endoderm development	-1.76585	-0.245925	3/30	ENSG00000198576;ENSG00000275410;ENSG00000183691	ARC;HNF1B;NOG
GO Biological Processes	GO:0007595	lactation	-2.0056	-0.245925	4/46	ENSG00000171388;ENSG00000158125;ENSG00000159399;ENSG00000171209	APLN;XDH;HK2;CSN3
GO Biological Processes	GO:0007599	hemostasis	-1.74112	-0.245925	4/55	ENSG00000171557;ENSG00000265190;ENSG00000171564;ENSG00000105825	FGG;ANXA8;FGB;TFPI2
GO Biological Processes	GO:0007600	sensory perception	-1.78338	-0.245925	2/11	ENSG00000213199;ENSG00000187688	ASIC3;TRPV2
GO Biological Processes	GO:0009306	protein secretion	-1.82291	-0.245925	4/52	ENSG00000138823;ENSG00000171951;ENSG00000171557;ENSG00000105649	MTTP;SCG2;FGG;RAB3A
GO Biological Processes	GO:0009416	response to light stimulus	-1.89073	-0.245925	3/27	ENSG00000079215;ENSG00000170345;ENSG00000179094	SLC1A3;FOS;PER1
GO Biological Processes	GO:0009444	pyruvate oxidation	-1.73789	-0.245925	1/1	ENSG00000119508	NR4A3
GO Biological Processes	GO:0009611	response to wounding	-1.91367	-0.245925	5/75	ENSG00000133800;ENSG00000115414;ENSG00000131095;ENSG00000128016;ENSG00000079215	LYVE1;FN1;GFAP;ZFP36;SLC1A3
GO Biological Processes	GO:0009682	induced systemic resistance	-1.73789	-0.245925	1/1	ENSG00000172936	MYD88
GO Biological Processes	GO:0009751	response to salicylic acid	-1.73789	-0.245925	1/1	ENSG00000170615	SLC26A5
GO Biological Processes	GO:0010625	positive regulation of Schwann cell proliferation	-1.73789	-0.245925	1/1	ENSG00000131095	GFAP
GO Biological Processes	GO:0010712	regulation of collagen metabolic process	-1.73789	-0.245925	1/1	ENSG00000166482	MFAP4
GO Biological Processes	GO:0010737	protein kinase A signaling	-1.78338	-0.245925	2/11	ENSG00000124678;ENSG00000101605	TCP11;MYOM1
GO Biological Processes	GO:0010906	regulation of glucose metabolic process	-2.0852	-0.245925	3/23	ENSG00000146674;ENSG00000184163;ENSG00000004799	IGFBP3;C1QTNF12;PDK4
GO Biological Processes	GO:0014064	positive regulation of serotonin secretion	-1.73789	-0.245925	1/1	ENSG00000108576	SLC6A4
GO Biological Processes	GO:0014805	smooth muscle adaptation	-1.73789	-0.245925	1/1	ENSG00000125538	IL1B
GO Biological Processes	GO:0014822	detection of wounding	-1.73789	-0.245925	1/1	ENSG00000103241	FOXF1
GO Biological Processes	GO:0016444	somatic cell DNA recombination	-1.73789	-0.245925	1/1	ENSG00000133789	SWAP70
GO Biological Processes	GO:0019310	inositol catabolic process	-1.73789	-0.245925	1/1	ENSG00000100253	MIOX
GO Biological Processes	GO:0021511	spinal cord patterning	-1.73789	-0.245925	1/1	ENSG00000189056	RELN
GO Biological Processes	GO:0021612	facial nerve structural organization	-1.95693	-0.245925	2/9	ENSG00000221866;ENSG00000118257	PLXNA4;NRP2
GO Biological Processes	GO:0021793	chemorepulsion of branchiomotor axon	-1.73789	-0.245925	1/1	ENSG00000221866	PLXNA4
GO Biological Processes	GO:0021972	corticospinal neuron axon guidance through spinal cord	-1.73789	-0.245925	1/1	ENSG00000145147	SLIT2
GO Biological Processes	GO:0030168	platelet activation	-1.81697	-0.245925	6/109	ENSG00000108821;ENSG00000136244;ENSG00000171557;ENSG00000058866;ENSG00000126583;ENSG00000171564	COL1A1;IL6;FGG;DGKG;PRKCG;FGB
GO Biological Processes	GO:0030183	B cell differentiation	-1.91367	-0.245925	5/75	ENSG00000105639;ENSG00000048052;ENSG00000113916;ENSG00000079112;ENSG00000007312	JAK3;HDAC9;BCL6;CDH17;CD79B
GO Biological Processes	GO:0030593	neutrophil chemotaxis	-1.7596	-0.245925	5/82	ENSG00000123338;ENSG00000125538;ENSG00000108691;ENSG00000115009;ENSG00000169429	NCKAP1L;IL1B;CCL2;CCL20;CXCL8
GO Biological Processes	GO:0030728	ovulation	-1.86528	-0.245925	2/10	ENSG00000073756;ENSG00000123610	PTGS2;TNFAIP6
GO Biological Processes	GO:0030844	positive regulation of intermediate filament depolymerization	-1.73789	-0.245925	1/1	ENSG00000132688	NES
GO Biological Processes	GO:0031018	endocrine pancreas development	-1.93603	-0.245925	3/26	ENSG00000136244;ENSG00000010310;ENSG00000163623	IL6;GIPR;NKX6-1
GO Biological Processes	GO:0031104	dendrite regeneration	-1.73789	-0.245925	1/1	ENSG00000132561	MATN2
GO Biological Processes	GO:0031175	neuron projection development	-1.85927	-0.245925	7/138	ENSG00000123560;ENSG00000078018;ENSG00000136244;ENSG00000183741;ENSG00000132561;ENSG00000152332;ENSG00000059915	PLP1;MAP2;IL6;CBX6;MATN2;UHMK1;PSD
GO Biological Processes	GO:0031639	plasminogen activation	-1.78338	-0.245925	2/11	ENSG00000171557;ENSG00000171564	FGG;FGB
GO Biological Processes	GO:0032475	otolith formation	-1.73789	-0.245925	1/1	ENSG00000204385	SLC44A4
GO Biological Processes	GO:0032680	regulation of tumor necrosis factor production	-1.95693	-0.245925	2/9	ENSG00000172936;ENSG00000012223	MYD88;LTF
GO Biological Processes	GO:0032712	negative regulation of interleukin-3 production	-1.73789	-0.245925	1/1	ENSG00000135077	HAVCR2
GO Biological Processes	GO:0032757	positive regulation of interleukin-8 production	-1.84736	-0.245925	3/28	ENSG00000172936;ENSG00000125538;ENSG00000175197	MYD88;IL1B;DDIT3
GO Biological Processes	GO:0032773	positive regulation of monophenol monooxygenase activity	-1.73789	-0.245925	1/1	ENSG00000062038	CDH3
GO Biological Processes	GO:0033214	iron assimilation by chelation and transport	-1.73789	-0.245925	1/1	ENSG00000012223	LTF
GO Biological Processes	GO:0033233	regulation of protein sumoylation	-1.73789	-0.245925	1/1	ENSG00000120738	EGR1
GO Biological Processes	GO:0033345	asparagine catabolic process via L-aspartate	-1.73789	-0.245925	1/1	ENSG00000162174	ASRGL1
GO Biological Processes	GO:0033396	beta-alanine biosynthetic process via 3-ureidopropionate	-1.73789	-0.245925	1/1	ENSG00000100024	UPB1
GO Biological Processes	GO:0033622	integrin activation	-1.95693	-0.245925	2/9	ENSG00000115414;ENSG00000170476	FN1;MZB1
GO Biological Processes	GO:0034101	erythrocyte homeostasis	-1.78338	-0.245925	2/11	ENSG00000123338;ENSG00000133805	NCKAP1L;AMPD3
GO Biological Processes	GO:0034130	toll-like receptor 1 signaling pathway	-1.73789	-0.245925	1/1	ENSG00000174125	TLR1
GO Biological Processes	GO:0034373	intermediate-density lipoprotein particle remodeling	-1.73789	-0.245925	1/1	ENSG00000166035	LIPC
GO Biological Processes	GO:0034377	plasma lipoprotein particle assembly	-1.73789	-0.245925	1/1	ENSG00000138823	MTTP
GO Biological Processes	GO:0034765	regulation of ion transmembrane transport	-2.08257	-0.245925	8/156	ENSG00000148408;ENSG00000170049;ENSG00000182389;ENSG00000089558;ENSG00000171385;ENSG00000196557;ENSG00000007952;ENSG00000151062	CACNA1B;KCNAB3;CACNB4;KCNH4;KCND3;CACNA1H;NOX1;CACNA2D4
GO Biological Processes	GO:0034983	peptidyl-lysine deacetylation	-2.0608	-0.245925	2/8	ENSG00000048052;ENSG00000100429	HDAC9;HDAC10
GO Biological Processes	GO:0035150	regulation of tube size	-1.73789	-0.245925	1/1	ENSG00000158955	WNT9B
GO Biological Processes	GO:0035176	social behavior	-1.76775	-0.245925	4/54	ENSG00000110076;ENSG00000108576;ENSG00000021645;ENSG00000069696	NRXN2;SLC6A4;NRXN3;DRD4
GO Biological Processes	GO:0035397	helper T cell enhancement of adaptive immune response	-1.73789	-0.245925	1/1	ENSG00000010610	CD4
GO Biological Processes	GO:0035505	positive regulation of myosin light chain kinase activity	-1.73789	-0.245925	1/1	ENSG00000125538	IL1B
GO Biological Processes	GO:0035565	regulation of pronephros size	-1.73789	-0.245925	1/1	ENSG00000275410	HNF1B
GO Biological Processes	GO:0035675	neuromast hair cell development	-1.73789	-0.245925	1/1	ENSG00000204385	SLC44A4
GO Biological Processes	GO:0035684	helper T cell extravasation	-1.73789	-0.245925	1/1	ENSG00000108691	CCL2
GO Biological Processes	GO:0035691	macrophage migration inhibitory factor signaling pathway	-1.73789	-0.245925	1/1	ENSG00000019582	CD74
GO Biological Processes	GO:0035795	negative regulation of mitochondrial membrane permeability	-1.73789	-0.245925	1/1	ENSG00000159399	HK2
GO Biological Processes	GO:0035825	homologous recombination	-1.73789	-0.245925	1/1	ENSG00000100429	HDAC10
GO Biological Processes	GO:0035865	cellular response to potassium ion	-1.86528	-0.245925	2/10	ENSG00000185122;ENSG00000196557	HSF1;CACNA1H
GO Biological Processes	GO:0036153	triglyceride acyl-chain remodeling	-1.73789	-0.245925	1/1	ENSG00000100344	PNPLA3
GO Biological Processes	GO:0036473	cell death in response to oxidative stress	-1.73789	-0.245925	1/1	ENSG00000128482	RNF112
GO Biological Processes	GO:0038097	positive regulation of mast cell activation by Fc-epsilon receptor signaling pathway	-1.73789	-0.245925	1/1	ENSG00000119508	NR4A3
GO Biological Processes	GO:0038192	gastric inhibitory peptide signaling pathway	-1.73789	-0.245925	1/1	ENSG00000010310	GIPR
GO Biological Processes	GO:0039020	pronephric nephron tubule development	-1.73789	-0.245925	1/1	ENSG00000275410	HNF1B
GO Biological Processes	GO:0042060	wound healing	-2.09217	-0.245925	6/95	ENSG00000108821;ENSG00000133110;ENSG00000101331;ENSG00000115414;ENSG00000062038;ENSG00000183691	COL1A1;POSTN;CCM2L;FN1;CDH3;NOG
GO Biological Processes	GO:0042116	macrophage activation	-1.78338	-0.245925	2/11	ENSG00000125810;ENSG00000174125	CD93;TLR1
GO Biological Processes	GO:0042275	error-free postreplication DNA repair	-1.73789	-0.245925	1/1	ENSG00000169139	UBE2V2
GO Biological Processes	GO:0042448	progesterone metabolic process	-1.95693	-0.245925	2/9	ENSG00000187134;ENSG00000081051	AKR1C1;AFP
GO Biological Processes	GO:0042552	myelination	-1.76775	-0.245925	4/54	ENSG00000123560;ENSG00000112414;ENSG00000184113;ENSG00000163531	PLP1;ADGRG6;CLDN5;NFASC
GO Biological Processes	GO:0042694	muscle cell fate specification	-1.73789	-0.245925	1/1	ENSG00000111245	MYL2
GO Biological Processes	GO:0042752	regulation of circadian rhythm	-1.795	-0.245925	4/53	ENSG00000126368;ENSG00000069696;ENSG00000126583;ENSG00000179094	NR1D1;DRD4;PRKCG;PER1
GO Biological Processes	GO:0042843	D-xylose catabolic process	-1.73789	-0.245925	1/1	ENSG00000104808	DHDH
GO Biological Processes	GO:0042930	enterobactin transport	-1.73789	-0.245925	1/1	ENSG00000213199	ASIC3
GO Biological Processes	GO:0043029	T cell homeostasis	-1.80577	-0.245925	3/29	ENSG00000123338;ENSG00000183018;ENSG00000105639	NCKAP1L;SPNS2;JAK3
GO Biological Processes	GO:0043063	intercellular bridge organization	-1.73789	-0.245925	1/1	ENSG00000121101	TEX14
GO Biological Processes	GO:0043066	negative regulation of apoptotic process	-1.98784	-0.245925	18/533	ENSG00000140379;ENSG00000123338;ENSG00000137193;ENSG00000172936;ENSG00000136244;ENSG00000113916;ENSG00000100867;ENSG00000073756;ENSG00000275410;ENSG00000076248;ENSG00000064300;ENSG00000197579;ENSG00000135472;ENSG00000019582;ENSG00000090612;ENSG00000119508;ENSG00000012223;ENSG00000273841	BCL2A1;NCKAP1L;PIM1;MYD88;IL6;BCL6;DHRS2;PTGS2;HNF1B;UNG;NGFR;TOPORS;FAIM2;CD74;ZNF268;NR4A3;LTF;TAF9
GO Biological Processes	GO:0043380	regulation of memory T cell differentiation	-1.73789	-0.245925	1/1	ENSG00000113916	BCL6
GO Biological Processes	GO:0043401	steroid hormone mediated signaling pathway	-1.74112	-0.245925	4/55	ENSG00000116833;ENSG00000123358;ENSG00000126368;ENSG00000119508	NR5A2;NR4A1;NR1D1;NR4A3
GO Biological Processes	GO:0043524	negative regulation of neuron apoptotic process	-1.8125	-0.245925	7/141	ENSG00000132688;ENSG00000169139;ENSG00000108691;ENSG00000135472;ENSG00000119508;ENSG00000185652;ENSG00000126583	NES;UBE2V2;CCL2;FAIM2;NR4A3;NTF3;PRKCG
GO Biological Processes	GO:0044320	cellular response to leptin stimulus	-1.86528	-0.245925	2/10	ENSG00000119508;ENSG00000171564	NR4A3;FGB
GO Biological Processes	GO:0044331	cell-cell adhesion mediated by cadherin	-1.89073	-0.245925	3/27	ENSG00000129910;ENSG00000062038;ENSG00000079112	CDH15;CDH3;CDH17
GO Biological Processes	GO:0044342	type B pancreatic cell proliferation	-2.0608	-0.245925	2/8	ENSG00000146674;ENSG00000163623	IGFBP3;NKX6-1
GO Biological Processes	GO:0044793	negative regulation by host of viral process	-1.73789	-0.245925	1/1	ENSG00000012223	LTF
GO Biological Processes	GO:0045091	regulation of single stranded viral RNA replication via double stranded DNA intermediate	-1.73789	-0.245925	1/1	ENSG00000169429	CXCL8
GO Biological Processes	GO:0045221	negative regulation of FasL biosynthetic process	-1.73789	-0.245925	1/1	ENSG00000105639	JAK3
GO Biological Processes	GO:0045338	farnesyl diphosphate metabolic process	-1.73789	-0.245925	1/1	ENSG00000079459	FDFT1
GO Biological Processes	GO:0045410	positive regulation of interleukin-6 biosynthetic process	-1.78338	-0.245925	2/11	ENSG00000125538;ENSG00000174125	IL1B;TLR1
GO Biological Processes	GO:0045657	positive regulation of monocyte differentiation	-1.95693	-0.245925	2/9	ENSG00000019582;ENSG00000010610	CD74;CD4
GO Biological Processes	GO:0046121	deoxyribonucleoside catabolic process	-1.73789	-0.245925	1/1	ENSG00000023697	DERA
GO Biological Processes	GO:0046293	formaldehyde biosynthetic process	-1.73789	-0.245925	1/1	ENSG00000115548	KDM3A
GO Biological Processes	GO:0046324	regulation of glucose import	-1.95693	-0.245925	2/9	ENSG00000184163;ENSG00000159399	C1QTNF12;HK2
GO Biological Processes	GO:0046398	UDP-glucuronate metabolic process	-1.73789	-0.245925	1/1	ENSG00000147408	CSGALNACT1
GO Biological Processes	GO:0046425	regulation of JAK-STAT cascade	-1.86528	-0.245925	2/10	ENSG00000105639;ENSG00000173531	JAK3;MST1
GO Biological Processes	GO:0046474	glycerophospholipid biosynthetic process	-1.78338	-0.245925	2/11	ENSG00000254413;ENSG00000100288	CHKB-CPT1B;CHKB
GO Biological Processes	GO:0046598	positive regulation of viral entry into host cell	-1.95693	-0.245925	2/9	ENSG00000019582;ENSG00000010610	CD74;CD4
GO Biological Processes	GO:0046697	decidualization	-1.98342	-0.245925	3/25	ENSG00000073756;ENSG00000128342;ENSG00000118785	PTGS2;LIF;SPP1
GO Biological Processes	GO:0048073	regulation of eye pigmentation	-1.73789	-0.245925	1/1	ENSG00000183018	SPNS2
GO Biological Processes	GO:0048251	elastic fiber assembly	-1.95693	-0.245925	2/9	ENSG00000172638;ENSG00000166482	EFEMP2;MFAP4
GO Biological Processes	GO:0048371	lateral mesodermal cell differentiation	-1.73789	-0.245925	1/1	ENSG00000103241	FOXF1
GO Biological Processes	GO:0048613	embryonic ectodermal digestive tract morphogenesis	-1.73789	-0.245925	1/1	ENSG00000103241	FOXF1
GO Biological Processes	GO:0048685	negative regulation of collateral sprouting of intact axon in response to injury	-1.73789	-0.245925	1/1	ENSG00000118785	SPP1
GO Biological Processes	GO:0048754	branching morphogenesis of an epithelial tube	-1.89073	-0.245925	3/27	ENSG00000145147;ENSG00000158955;ENSG00000275410	SLIT2;WNT9B;HNF1B
GO Biological Processes	GO:0050727	regulation of inflammatory response	-1.96118	-0.245925	5/73	ENSG00000172936;ENSG00000113916;ENSG00000073756;ENSG00000100902;ENSG00000103037	MYD88;BCL6;PTGS2;PSMA6;SETD6
GO Biological Processes	GO:0050768	negative regulation of neurogenesis	-1.98342	-0.245925	3/25	ENSG00000136244;ENSG00000125538;ENSG00000090932	IL6;IL1B;DLL3
GO Biological Processes	GO:0050770	regulation of axonogenesis	-1.84736	-0.245925	3/28	ENSG00000078018;ENSG00000077264;ENSG00000174672	MAP2;PAK3;BRSK2
GO Biological Processes	GO:0050808	synapse organization	-2.03891	-0.245925	4/45	ENSG00000155961;ENSG00000163531;ENSG00000170381;ENSG00000077264	RAB39B;NFASC;SEMA3E;PAK3
GO Biological Processes	GO:0050923	regulation of negative chemotaxis	-1.73789	-0.245925	1/1	ENSG00000221866	PLXNA4
GO Biological Processes	GO:0050929	induction of negative chemotaxis	-1.73789	-0.245925	1/1	ENSG00000145147	SLIT2
GO Biological Processes	GO:0050961	detection of temperature stimulus involved in sensory perception	-1.73789	-0.245925	1/1	ENSG00000213199	ASIC3
GO Biological Processes	GO:0051308	male meiosis chromosome separation	-1.73789	-0.245925	1/1	ENSG00000159374	M1AP
GO Biological Processes	GO:0051591	response to cAMP	-1.9108	-0.245925	4/49	ENSG00000108821;ENSG00000170345;ENSG00000125740;ENSG00000179094	COL1A1;FOS;FOSB;PER1
GO Biological Processes	GO:0051601	exocyst localization	-2.0608	-0.245925	2/8	ENSG00000168952;ENSG00000179044	STXBP6;EXOC3L1
GO Biological Processes	GO:0051782	negative regulation of cell division	-1.95693	-0.245925	2/9	ENSG00000265972;ENSG00000099994	TXNIP;SUSD2
GO Biological Processes	GO:0051796	negative regulation of timing of catagen	-1.73789	-0.245925	1/1	ENSG00000062038	CDH3
GO Biological Processes	GO:0051924	regulation of calcium ion transport	-1.80577	-0.245925	3/29	ENSG00000148408;ENSG00000010610;ENSG00000058404	CACNA1B;CD4;CAMK2B
GO Biological Processes	GO:0052047	interaction with other organism via secreted substance involved in symbiotic interaction	-1.73789	-0.245925	1/1	ENSG00000115414	FN1
GO Biological Processes	GO:0055024	regulation of cardiac muscle tissue development	-1.73789	-0.245925	1/1	ENSG00000149596	JPH2
GO Biological Processes	GO:0060135	maternal process involved in female pregnancy	-1.98342	-0.245925	3/25	ENSG00000184381;ENSG00000128342;ENSG00000135077	PLA2G6;LIF;HAVCR2
GO Biological Processes	GO:0060461	right lung morphogenesis	-1.73789	-0.245925	1/1	ENSG00000103241	FOXF1
GO Biological Processes	GO:0060677	ureteric bud elongation	-1.73789	-0.245925	1/1	ENSG00000275410	HNF1B
GO Biological Processes	GO:0060825	fibroblast growth factor receptor signaling pathway involved in neural plate anterior/posterior pattern formation	-1.73789	-0.245925	1/1	ENSG00000183691	NOG
GO Biological Processes	GO:0060901	regulation of hair cycle by canonical Wnt signaling pathway	-1.73789	-0.245925	1/1	ENSG00000062038	CDH3
GO Biological Processes	GO:0060976	coronary vasculature development	-1.84736	-0.245925	3/28	ENSG00000004399;ENSG00000171388;ENSG00000139174	PLXND1;APLN;PRICKLE1
GO Biological Processes	GO:0061017	hepatoblast differentiation	-1.73789	-0.245925	1/1	ENSG00000275410	HNF1B
GO Biological Processes	GO:0061107	seminal vesicle development	-1.73789	-0.245925	1/1	ENSG00000188488	SERPINA5
GO Biological Processes	GO:0061296	negative regulation of mesenchymal cell apoptotic process involved in mesonephric nephron morphogenesis	-1.73789	-0.245925	1/1	ENSG00000275410	HNF1B
GO Biological Processes	GO:0061394	regulation of transcription from RNA polymerase II promoter in response to arsenic-containing substance	-1.73789	-0.245925	1/1	ENSG00000162772	ATF3
GO Biological Processes	GO:0061526	acetylcholine secretion	-1.73789	-0.245925	1/1	ENSG00000204385	SLC44A4
GO Biological Processes	GO:0061670	evoked neurotransmitter secretion	-1.73789	-0.245925	1/1	ENSG00000105649	RAB3A
GO Biological Processes	GO:0061888	regulation of astrocyte activation	-1.73789	-0.245925	1/1	ENSG00000136244	IL6
GO Biological Processes	GO:0070091	glucagon secretion	-1.73789	-0.245925	1/1	ENSG00000136244	IL6
GO Biological Processes	GO:0070098	chemokine-mediated signaling pathway	-2.01039	-0.245925	5/71	ENSG00000108691;ENSG00000121797;ENSG00000115009;ENSG00000169429;ENSG00000119737	CCL2;CCRL2;CCL20;CXCL8;GPR75
GO Biological Processes	GO:0070374	positive regulation of ERK1 and ERK2 cascade	-1.77631	-0.245925	9/212	ENSG00000199161;ENSG00000134830;ENSG00000108691;ENSG00000171557;ENSG00000115009;ENSG00000019582;ENSG00000010610;ENSG00000171564;ENSG00000135077	MIR126;C5AR2;CCL2;FGG;CCL20;CD74;CD4;FGB;HAVCR2
GO Biological Processes	GO:0070509	calcium ion import	-2.03308	-0.245925	3/24	ENSG00000133107;ENSG00000148408;ENSG00000196557	TRPC4;CACNA1B;CACNA1H
GO Biological Processes	GO:0071356	cellular response to tumor necrosis factor	-1.95733	-0.245925	7/132	ENSG00000108821;ENSG00000162645;ENSG00000133110;ENSG00000108691;ENSG00000128016;ENSG00000115009;ENSG00000169429	COL1A1;GBP2;POSTN;CCL2;ZFP36;CCL20;CXCL8
GO Biological Processes	GO:0071387	cellular response to cortisol stimulus	-1.73789	-0.245925	1/1	ENSG00000119138	KLF9
GO Biological Processes	GO:0071407	cellular response to organic cyclic compound	-2.03567	-0.245925	5/70	ENSG00000125538;ENSG00000103241;ENSG00000108691;ENSG00000185122;ENSG00000077264	IL1B;FOXF1;CCL2;HSF1;PAK3
GO Biological Processes	GO:0071471	cellular response to non-ionic osmotic stress	-1.73789	-0.245925	1/1	ENSG00000073756	PTGS2
GO Biological Processes	GO:0071644	negative regulation of chemokine (C-C motif) ligand 4 production	-1.73789	-0.245925	1/1	ENSG00000081181	ARG2
GO Biological Processes	GO:0071656	negative regulation of granulocyte colony-stimulating factor production	-1.73789	-0.245925	1/1	ENSG00000135077	HAVCR2
GO Biological Processes	GO:0072003	kidney rudiment formation	-1.73789	-0.245925	1/1	ENSG00000158955	WNT9B
GO Biological Processes	GO:0072046	establishment of planar polarity involved in nephron morphogenesis	-1.73789	-0.245925	1/1	ENSG00000158955	WNT9B
GO Biological Processes	GO:0072078	nephron tubule morphogenesis	-1.73789	-0.245925	1/1	ENSG00000158955	WNT9B
GO Biological Processes	GO:0072110	glomerular mesangial cell proliferation	-1.73789	-0.245925	1/1	ENSG00000120738	EGR1
GO Biological Processes	GO:0072175	epithelial tube formation	-1.73789	-0.245925	1/1	ENSG00000128567	PODXL
GO Biological Processes	GO:0072176	nephric duct development	-1.73789	-0.245925	1/1	ENSG00000275410	HNF1B
GO Biological Processes	GO:0072303	positive regulation of glomerular metanephric mesangial cell proliferation	-1.73789	-0.245925	1/1	ENSG00000120738	EGR1
GO Biological Processes	GO:0080163	regulation of protein serine/threonine phosphatase activity	-1.73789	-0.245925	1/1	ENSG00000119698	PPP4R4
GO Biological Processes	GO:0090067	regulation of thalamus size	-1.73789	-0.245925	1/1	ENSG00000108576	SLC6A4
GO Biological Processes	GO:0090129	positive regulation of synapse maturation	-1.95693	-0.245925	2/9	ENSG00000189056;ENSG00000058404	RELN;CAMK2B
GO Biological Processes	GO:0090193	positive regulation of glomerulus development	-1.73789	-0.245925	1/1	ENSG00000183691	NOG
GO Biological Processes	GO:0090277	positive regulation of peptide hormone secretion	-1.95693	-0.245925	2/9	ENSG00000171557;ENSG00000171564	FGG;FGB
GO Biological Processes	GO:0097510	base-excision repair, AP site formation via deaminated base removal	-1.73789	-0.245925	1/1	ENSG00000076248	UNG
GO Biological Processes	GO:0098759	cellular response to interleukin-8	-1.73789	-0.245925	1/1	ENSG00000120738	EGR1
GO Biological Processes	GO:0098869	cellular oxidant detoxification	-1.8018	-0.245925	5/80	ENSG00000073756;ENSG00000157870;ENSG00000095303;ENSG00000065621;ENSG00000211445	PTGS2;PRXL2B;PTGS1;GSTO2;GPX3
GO Biological Processes	GO:0106047	polyamine deacetylation	-1.73789	-0.245925	1/1	ENSG00000100429	HDAC10
GO Biological Processes	GO:0106048	spermidine deacetylation	-1.73789	-0.245925	1/1	ENSG00000100429	HDAC10
GO Biological Processes	GO:0140074	cardiac endothelial to mesenchymal transition	-1.73789	-0.245925	1/1	ENSG00000075223	SEMA3C
GO Biological Processes	GO:1901339	regulation of store-operated calcium channel activity	-1.73789	-0.245925	1/1	ENSG00000184381	PLA2G6
GO Biological Processes	GO:1901676	positive regulation of histone H3-K27 acetylation	-1.73789	-0.245925	1/1	ENSG00000128342	LIF
GO Biological Processes	GO:1902078	positive regulation of lateral motor column neuron migration	-1.73789	-0.245925	1/1	ENSG00000189056	RELN
GO Biological Processes	GO:1902253	regulation of intrinsic apoptotic signaling pathway by p53 class mediator	-1.73789	-0.245925	1/1	ENSG00000165887	ANKRD2
GO Biological Processes	GO:1902490	regulation of sperm capacitation	-1.73789	-0.245925	1/1	ENSG00000124678	TCP11
GO Biological Processes	GO:1902618	cellular response to fluoride	-1.73789	-0.245925	1/1	ENSG00000108821	COL1A1
GO Biological Processes	GO:1902895	positive regulation of pri-miRNA transcription by RNA polymerase II	-1.76585	-0.245925	3/30	ENSG00000171388;ENSG00000064300;ENSG00000170345	APLN;NGFR;FOS
GO Biological Processes	GO:1902910	positive regulation of melanosome transport	-1.73789	-0.245925	1/1	ENSG00000062038	CDH3
GO Biological Processes	GO:1903452	positive regulation of G1 to G0 transition	-1.73789	-0.245925	1/1	ENSG00000131242	RAB11FIP4
GO Biological Processes	GO:1903464	negative regulation of mitotic cell cycle DNA replication	-1.73789	-0.245925	1/1	ENSG00000113916	BCL6
GO Biological Processes	GO:1903556	negative regulation of tumor necrosis factor superfamily cytokine production	-1.73789	-0.245925	1/1	ENSG00000120217	CD274
GO Biological Processes	GO:1903580	positive regulation of ATP metabolic process	-1.73789	-0.245925	1/1	ENSG00000178409	BEND3
GO Biological Processes	GO:1903697	negative regulation of microvillus assembly	-1.73789	-0.245925	1/1	ENSG00000076864	RAP1GAP
GO Biological Processes	GO:1903744	positive regulation of anterograde synaptic vesicle transport	-1.73789	-0.245925	1/1	ENSG00000078018	MAP2
GO Biological Processes	GO:1904018	positive regulation of vasculature development	-1.73789	-0.245925	1/1	ENSG00000199161	MIR126
GO Biological Processes	GO:1904152	regulation of retrograde protein transport, ER to cytosol	-1.73789	-0.245925	1/1	ENSG00000174672	BRSK2
GO Biological Processes	GO:1904237	positive regulation of substrate-dependent cell migration, cell attachment to substrate	-1.73789	-0.245925	1/1	ENSG00000115414	FN1
GO Biological Processes	GO:1904246	negative regulation of polynucleotide adenylyltransferase activity	-1.73789	-0.245925	1/1	ENSG00000128016	ZFP36
GO Biological Processes	GO:1904274	tricellular tight junction assembly	-1.73789	-0.245925	1/1	ENSG00000105699	LSR
GO Biological Processes	GO:1904290	negative regulation of mitotic DNA damage checkpoint	-1.73789	-0.245925	1/1	ENSG00000204569	PPP1R10
GO Biological Processes	GO:1904442	negative regulation of thyroid gland epithelial cell proliferation	-1.73789	-0.245925	1/1	ENSG00000076864	RAP1GAP
GO Biological Processes	GO:1904843	cellular response to nitroglycerin	-1.73789	-0.245925	1/1	ENSG00000185122	HSF1
GO Biological Processes	GO:1905062	positive regulation of cardioblast proliferation	-1.73789	-0.245925	1/1	ENSG00000137193	PIM1
GO Biological Processes	GO:1905403	negative regulation of activated CD8-positive, alpha-beta T cell apoptotic process	-1.73789	-0.245925	1/1	ENSG00000081181	ARG2
GO Biological Processes	GO:1905404	positive regulation of activated CD8-positive, alpha-beta T cell apoptotic process	-1.73789	-0.245925	1/1	ENSG00000120217	CD274
GO Biological Processes	GO:1905438	non-canonical Wnt signaling pathway involved in midbrain dopaminergic neuron differentiation	-1.73789	-0.245925	1/1	ENSG00000158955	WNT9B
GO Biological Processes	GO:1905603	regulation of maintenance of permeability of blood-brain barrier	-1.73789	-0.245925	1/1	ENSG00000136244	IL6
GO Biological Processes	GO:1990256	signal clustering	-1.73789	-0.245925	1/1	ENSG00000112902	SEMA5A
GO Biological Processes	GO:1990442	intrinsic apoptotic signaling pathway in response to nitrosative stress	-1.73789	-0.245925	1/1	ENSG00000175197	DDIT3
GO Biological Processes	GO:1990451	cellular stress response to acidic pH	-1.73789	-0.245925	1/1	ENSG00000007952	NOX1
GO Biological Processes	GO:2000108	positive regulation of leukocyte apoptotic process	-1.73789	-0.245925	1/1	ENSG00000119508	NR4A3
GO Biological Processes	GO:2000308	negative regulation of tumor necrosis factor (ligand) superfamily member 11 production	-1.73789	-0.245925	1/1	ENSG00000012223	LTF
GO Biological Processes	GO:2000313	regulation of fibroblast growth factor receptor signaling pathway involved in neural plate anterior/posterior pattern formation	-1.73789	-0.245925	1/1	ENSG00000183691	NOG
GO Biological Processes	GO:2000338	regulation of chemokine (C-X-C motif) ligand 1 production	-1.73789	-0.245925	1/1	ENSG00000172936	MYD88
GO Biological Processes	GO:2000341	regulation of chemokine (C-X-C motif) ligand 2 production	-1.73789	-0.245925	1/1	ENSG00000172936	MYD88
GO Biological Processes	GO:2000575	negative regulation of microtubule motor activity	-1.73789	-0.245925	1/1	ENSG00000078018	MAP2
GO Biological Processes	GO:2000691	negative regulation of cardiac muscle cell myoblast differentiation	-1.73789	-0.245925	1/1	ENSG00000139174	PRICKLE1
GO Biological Processes	GO:2000870	regulation of progesterone secretion	-1.73789	-0.245925	1/1	ENSG00000164404	GDF9
GO Biological Processes	GO:2000969	positive regulation of AMPA receptor activity	-2.0608	-0.245925	2/8	ENSG00000198576;ENSG00000189056	ARC;RELN
GO Biological Processes	GO:2001202	negative regulation of transforming growth factor-beta secretion	-1.73789	-0.245925	1/1	ENSG00000115414	FN1
GO Biological Processes	GO:2001213	negative regulation of vasculogenesis	-1.73789	-0.245925	1/1	ENSG00000158125	XDH
GO Biological Processes	GO:0001666	response to hypoxia	-1.72479	-0.239401	8/181	ENSG00000133110;ENSG00000168209;ENSG00000159399;ENSG00000108576;ENSG00000175564;ENSG00000158578;ENSG00000120738;ENSG00000178878	POSTN;DDIT4;HK2;SLC6A4;UCP3;ALAS2;EGR1;APOLD1
GO Biological Processes	GO:0001756	somitogenesis	-1.7151	-0.239401	4/56	ENSG00000103241;ENSG00000090932;ENSG00000069812;ENSG00000075223	FOXF1;DLL3;HES2;SEMA3C
GO Biological Processes	GO:0001817	regulation of cytokine production	-1.70944	-0.239401	2/12	ENSG00000165887;ENSG00000012223	ANKRD2;LTF
GO Biological Processes	GO:0002430	complement receptor mediated signaling pathway	-1.70944	-0.239401	2/12	ENSG00000171860;ENSG00000134830	C3AR1;C5AR2
GO Biological Processes	GO:0006069	ethanol oxidation	-1.70944	-0.239401	2/12	ENSG00000154930;ENSG00000165092	ACSS1;ALDH1A1
GO Biological Processes	GO:0006301	postreplication repair	-1.70944	-0.239401	2/12	ENSG00000244687;ENSG00000169139	UBE2V1;UBE2V2
GO Biological Processes	GO:0008206	bile acid metabolic process	-1.70944	-0.239401	2/12	ENSG00000116833;ENSG00000187134	NR5A2;AKR1C1
GO Biological Processes	GO:0008360	regulation of cell shape	-1.70876	-0.239401	7/148	ENSG00000221866;ENSG00000004399;ENSG00000115414;ENSG00000108691;ENSG00000170615;ENSG00000170381;ENSG00000184922	PLXNA4;PLXND1;FN1;CCL2;SLC26A5;SEMA3E;FMNL1
GO Biological Processes	GO:0010447	response to acidic pH	-1.70944	-0.239401	2/12	ENSG00000213199;ENSG00000132386	ASIC3;SERPINF1
GO Biological Processes	GO:0016266	O-glycan processing	-1.7151	-0.239401	4/56	ENSG00000156966;ENSG00000151233;ENSG00000117983;ENSG00000169550	B3GNT7;GXYLT1;MUC5B;MUC15
GO Biological Processes	GO:0016310	phosphorylation	-1.71159	-0.239401	21/698	ENSG00000188266;ENSG00000137193;ENSG00000105639;ENSG00000145604;ENSG00000159399;ENSG00000008118;ENSG00000004799;ENSG00000142235;ENSG00000117266;ENSG00000154310;ENSG00000077264;ENSG00000101349;ENSG00000102010;ENSG00000152332;ENSG00000254413;ENSG00000058866;ENSG00000126583;ENSG00000174672;ENSG00000111837;ENSG00000100288;ENSG00000058404	HYKK;PIM1;JAK3;SKP2;HK2;CAMK1G;PDK4;LMTK3;CDK18;TNIK;PAK3;PAK5;BMX;UHMK1;CHKB-CPT1B;DGKG;PRKCG;BRSK2;MAK;CHKB;CAMK2B
GO Biological Processes	GO:0030182	neuron differentiation	-1.70876	-0.239401	7/148	ENSG00000129194;ENSG00000128482;ENSG00000048052;ENSG00000158955;ENSG00000168209;ENSG00000165606;ENSG00000174672	SOX15;RNF112;HDAC9;WNT9B;DDIT4;DRGX;BRSK2
GO Biological Processes	GO:0030212	hyaluronan metabolic process	-1.70944	-0.239401	2/12	ENSG00000137193;ENSG00000162267	PIM1;ITIH3
GO Biological Processes	GO:0032695	negative regulation of interleukin-12 production	-1.70944	-0.239401	2/12	ENSG00000102575;ENSG00000105639	ACP5;JAK3
GO Biological Processes	GO:0043542	endothelial cell migration	-1.72747	-0.239401	3/31	ENSG00000004399;ENSG00000184489;ENSG00000171951	PLXND1;PTP4A3;SCG2
GO Biological Processes	GO:0045766	positive regulation of angiogenesis	-1.70876	-0.239401	7/148	ENSG00000199161;ENSG00000125538;ENSG00000171860;ENSG00000112902;ENSG00000159399;ENSG00000115008;ENSG00000169429	MIR126;IL1B;C3AR1;SEMA5A;HK2;IL1A;CXCL8
GO Biological Processes	GO:0045787	positive regulation of cell cycle	-1.7151	-0.239401	4/56	ENSG00000108576;ENSG00000175305;ENSG00000105173;ENSG00000119508	SLC6A4;CCNE2;CCNE1;NR4A3
GO Biological Processes	GO:0045830	positive regulation of isotype switching	-1.70944	-0.239401	2/12	ENSG00000253251;ENSG00000076248	SHLD3;UNG
GO Biological Processes	GO:0051127	positive regulation of actin nucleation	-1.70944	-0.239401	2/12	ENSG00000179886;ENSG00000248905	TIGD5;FMN1
GO Biological Processes	GO:0098609	cell-cell adhesion	-1.70876	-0.239401	7/148	ENSG00000125810;ENSG00000129910;ENSG00000168952;ENSG00000103241;ENSG00000062038;ENSG00000079112;ENSG00000105376	CD93;CDH15;STXBP6;FOXF1;CDH3;CDH17;ICAM5
GO Biological Processes	GO:1902287	semaphorin-plexin signaling pathway involved in axon guidance	-1.70944	-0.239401	2/12	ENSG00000221866;ENSG00000004399	PLXNA4;PLXND1
GO Biological Processes	GO:0006915	apoptotic process	-1.70559	-0.237275	21/699	ENSG00000140379;ENSG00000137193;ENSG00000172936;ENSG00000133134;ENSG00000125538;ENSG00000144366;ENSG00000175197;ENSG00000123358;ENSG00000146674;ENSG00000189283;ENSG00000168209;ENSG00000064300;ENSG00000100034;ENSG00000135472;ENSG00000101349;ENSG00000102010;ENSG00000115008;ENSG00000174672;ENSG00000091106;ENSG00000170476;ENSG00000170296	BCL2A1;PIM1;MYD88;BEX2;IL1B;GULP1;DDIT3;NR4A1;IGFBP3;FHIT;DDIT4;NGFR;PPM1F;FAIM2;PAK5;BMX;IL1A;BRSK2;NLRC4;MZB1;GABARAP
GO Biological Processes	GO:0051092	positive regulation of NF-kappaB transcription factor activity	-1.69453	-0.22726	7/149	ENSG00000172936;ENSG00000125538;ENSG00000244687;ENSG00000115604;ENSG00000100902;ENSG00000012223;ENSG00000091106	MYD88;IL1B;UBE2V1;IL18R1;PSMA6;LTF;NLRC4
GO Biological Processes	GO:0001523	retinoid metabolic process	-1.68966	-0.225515	4/57	ENSG00000162496;ENSG00000135437;ENSG00000165092;ENSG00000187134	DHRS3;RDH5;ALDH1A1;AKR1C1
GO Biological Processes	GO:0048545	response to steroid hormone	-1.69054	-0.225515	3/32	ENSG00000108821;ENSG00000175564;ENSG00000118785	COL1A1;UCP3;SPP1
GO Biological Processes	GO:0097192	extrinsic apoptotic signaling pathway in absence of ligand	-1.69054	-0.225515	3/32	ENSG00000140379;ENSG00000125538;ENSG00000115008	BCL2A1;IL1B;IL1A
GO Biological Processes	GO:0009653	anatomical structure morphogenesis	-1.68059	-0.21748	6/117	ENSG00000147408;ENSG00000133800;ENSG00000135678;ENSG00000143178;ENSG00000184492;ENSG00000170122	CSGALNACT1;LYVE1;CPM;TBX19;FOXD4L1;FOXD4
GO Biological Processes	GO:0010629	negative regulation of gene expression	-1.67098	-0.208905	10/258	ENSG00000184347;ENSG00000157613;ENSG00000171388;ENSG00000158125;ENSG00000080839;ENSG00000144642;ENSG00000185122;ENSG00000183691;ENSG00000135077;ENSG00000132386	SLIT3;CREB3L1;APLN;XDH;RBL1;RBMS3;HSF1;NOG;HAVCR2;SERPINF1
GO Biological Processes	GO:0042594	response to starvation	-1.65496	-0.195964	3/33	ENSG00000175197;ENSG00000139874;ENSG00000004799	DDIT3;SSTR1;PDK4
GO Biological Processes	GO:0043967	histone H4 acetylation	-1.65496	-0.195964	3/33	ENSG00000178409;ENSG00000116254;ENSG00000179094	BEND3;CHD5;PER1
GO Biological Processes	GO:0071549	cellular response to dexamethasone stimulus	-1.65496	-0.195964	3/33	ENSG00000156804;ENSG00000168209;ENSG00000132386	FBXO32;DDIT4;SERPINF1
GO Biological Processes	GO:0009650	UV protection	-1.64212	-0.194251	2/13	ENSG00000168496;ENSG00000166482	FEN1;MFAP4
GO Biological Processes	GO:0009743	response to carbohydrate	-1.64212	-0.194251	2/13	ENSG00000125538;ENSG00000275410	IL1B;HNF1B
GO Biological Processes	GO:0014912	negative regulation of smooth muscle cell migration	-1.64212	-0.194251	2/13	ENSG00000145147;ENSG00000146674	SLIT2;IGFBP3
GO Biological Processes	GO:0016064	immunoglobulin mediated immune response	-1.64212	-0.194251	2/13	ENSG00000172936;ENSG00000019582	MYD88;CD74
GO Biological Processes	GO:0035418	protein localization to synapse	-1.64212	-0.194251	2/13	ENSG00000186472;ENSG00000189056	PCLO;RELN
GO Biological Processes	GO:0035723	interleukin-15-mediated signaling pathway	-1.64212	-0.194251	2/13	ENSG00000105639;ENSG00000010610	JAK3;CD4
GO Biological Processes	GO:0043281	regulation of cysteine-type endopeptidase activity involved in apoptotic process	-1.64212	-0.194251	2/13	ENSG00000064300;ENSG00000091106	NGFR;NLRC4
GO Biological Processes	GO:0043568	positive regulation of insulin-like growth factor receptor signaling pathway	-1.64212	-0.194251	2/13	ENSG00000146674;ENSG00000062038	IGFBP3;CDH3
GO Biological Processes	GO:0045446	endothelial cell differentiation	-1.64212	-0.194251	2/13	ENSG00000132510;ENSG00000159307	KDM6B;SCUBE1
GO Biological Processes	GO:0051258	protein polymerization	-1.64212	-0.194251	2/13	ENSG00000171557;ENSG00000171564	FGG;FGB
GO Biological Processes	GO:0060993	kidney morphogenesis	-1.64212	-0.194251	2/13	ENSG00000158955;ENSG00000275410	WNT9B;HNF1B
GO Biological Processes	GO:0007283	spermatogenesis	-1.63212	-0.185247	15/459	ENSG00000124678;ENSG00000188488;ENSG00000173531;ENSG00000182459;ENSG00000113916;ENSG00000139874;ENSG00000159374;ENSG00000185122;ENSG00000137343;ENSG00000116254;ENSG00000179580;ENSG00000115548;ENSG00000269964;ENSG00000128886;ENSG00000111837	TCP11;SERPINA5;MST1;TEX19;BCL6;SSTR1;M1AP;HSF1;ATAT1;CHD5;RNF151;KDM3A;MEI4;ELL3;MAK
GO Biological Processes	GO:0019731	antibacterial humoral response	-1.62065	-0.176754	3/34	ENSG00000184381;ENSG00000124635;ENSG00000012223	PLA2G6;HIST1H2BJ;LTF
GO Biological Processes	GO:0035774	positive regulation of insulin secretion involved in cellular response to glucose stimulus	-1.62065	-0.176754	3/34	ENSG00000184163;ENSG00000184381;ENSG00000119714	C1QTNF12;PLA2G6;GPR68
GO Biological Processes	GO:1902042	negative regulation of extrinsic apoptotic signaling pathway via death domain receptors	-1.62065	-0.176754	3/34	ENSG00000171557;ENSG00000135472;ENSG00000171564	FGG;FAIM2;FGB
GO Biological Processes	GO:0007219	Notch signaling pathway	-1.61722	-0.175301	6/121	ENSG00000184489;ENSG00000275410;ENSG00000090932;ENSG00000114166;ENSG00000110042;ENSG00000069812	PTP4A3;HNF1B;DLL3;KAT2B;DTX4;HES2
GO Biological Processes	GO:0030308	negative regulation of cell growth	-1.61722	-0.175301	6/121	ENSG00000184347;ENSG00000145147;ENSG00000113916;ENSG00000164404;ENSG00000197380;ENSG00000111245	SLIT3;SLIT2;BCL6;GDF9;DACT3;MYL2
GO Biological Processes	GO:0002576	platelet degranulation	-1.60184	-0.160907	6/122	ENSG00000138722;ENSG00000108679;ENSG00000162267;ENSG00000115414;ENSG00000171557;ENSG00000171564	MMRN1;LGALS3BP;ITIH3;FN1;FGG;FGB
GO Biological Processes	GO:0002223	stimulatory C-type lectin receptor signaling pathway	-1.59331	-0.153349	4/61	ENSG00000104856;ENSG00000117983;ENSG00000077264;ENSG00000169550	RELB;MUC5B;PAK3;MUC15
GO Biological Processes	GO:0031663	lipopolysaccharide-mediated signaling pathway	-1.58753	-0.151482	3/35	ENSG00000172936;ENSG00000125538;ENSG00000108691	MYD88;IL1B;CCL2
GO Biological Processes	GO:0034504	protein localization to nucleus	-1.58753	-0.151482	3/35	ENSG00000108821;ENSG00000162645;ENSG00000197579	COL1A1;GBP2;TOPORS
GO Biological Processes	GO:0042572	retinol metabolic process	-1.58753	-0.151482	3/35	ENSG00000162496;ENSG00000135437;ENSG00000165092	DHRS3;RDH5;ALDH1A1
GO Biological Processes	GO:0060349	bone morphogenesis	-1.58753	-0.151482	3/35	ENSG00000162496;ENSG00000102575;ENSG00000012223	DHRS3;ACP5;LTF
GO Biological Processes	GO:0021675	nerve development	-1.5804	-0.148218	2/14	ENSG00000118257;ENSG00000185652	NRP2;NTF3
GO Biological Processes	GO:0032693	negative regulation of interleukin-10 production	-1.5804	-0.148218	2/14	ENSG00000105639;ENSG00000120217	JAK3;CD274
GO Biological Processes	GO:0046039	GTP metabolic process	-1.5804	-0.148218	2/14	ENSG00000133805;ENSG00000179144	AMPD3;GIMAP7
GO Biological Processes	GO:0071625	vocalization behavior	-1.5804	-0.148218	2/14	ENSG00000110076;ENSG00000021645	NRXN2;NRXN3
GO Biological Processes	GO:0042981	regulation of apoptotic process	-1.5718	-0.14058	10/268	ENSG00000140379;ENSG00000133134;ENSG00000146674;ENSG00000113916;ENSG00000145604;ENSG00000164404;ENSG00000120738;ENSG00000077264;ENSG00000185652;ENSG00000091106	BCL2A1;BEX2;IGFBP3;BCL6;SKP2;GDF9;EGR1;PAK3;NTF3;NLRC4
GO Biological Processes	GO:0050679	positive regulation of epithelial cell proliferation	-1.57048	-0.140215	4/62	ENSG00000134830;ENSG00000103067;ENSG00000183691;ENSG00000119508	C5AR2;ESRP2;NOG;NR4A3
GO Biological Processes	GO:0000082	G1/S transition of mitotic cell cycle	-1.49844	-0.137677	5/96	ENSG00000104738;ENSG00000164045;ENSG00000145604;ENSG00000175305;ENSG00000105173	MCM4;CDC25A;SKP2;CCNE2;CCNE1
GO Biological Processes	GO:0000902	cell morphogenesis	-1.53247	-0.137677	5/94	ENSG00000129910;ENSG00000123338;ENSG00000113916;ENSG00000062038;ENSG00000079112	CDH15;NCKAP1L;BCL6;CDH3;CDH17
GO Biological Processes	GO:0001781	neutrophil apoptotic process	-1.44085	-0.137677	1/2	ENSG00000136244	IL6
GO Biological Processes	GO:0001971	negative regulation of activation of membrane attack complex	-1.44085	-0.137677	1/2	ENSG00000284969	AL049629.2
GO Biological Processes	GO:0002002	regulation of angiotensin levels in blood	-1.44085	-0.137677	1/2	ENSG00000163751	CPA3
GO Biological Processes	GO:0002121	inter-male aggressive behavior	-1.44085	-0.137677	1/2	ENSG00000149571	KIRREL3
GO Biological Processes	GO:0002228	natural killer cell mediated immunity	-1.44085	-0.137677	1/2	ENSG00000205809	KLRC2
GO Biological Processes	GO:0002384	hepatic immune response	-1.44085	-0.137677	1/2	ENSG00000136244	IL6
GO Biological Processes	GO:0002519	natural killer cell tolerance induction	-1.44085	-0.137677	1/2	ENSG00000135077	HAVCR2
GO Biological Processes	GO:0002769	natural killer cell inhibitory signaling pathway	-1.44085	-0.137677	1/2	ENSG00000256660	CLEC12B
GO Biological Processes	GO:0002859	negative regulation of natural killer cell mediated cytotoxicity directed against tumor cell target	-1.44085	-0.137677	1/2	ENSG00000135077	HAVCR2
GO Biological Processes	GO:0002920	regulation of humoral immune response	-1.44085	-0.137677	1/2	ENSG00000183018	SPNS2
GO Biological Processes	GO:0003350	pulmonary myocardium development	-1.44085	-0.137677	1/2	ENSG00000075223	SEMA3C
GO Biological Processes	GO:0003407	neural retina development	-1.52347	-0.137677	2/15	ENSG00000131242;ENSG00000082014	RAB11FIP4;SMARCD3
GO Biological Processes	GO:0006188	IMP biosynthetic process	-1.44085	-0.137677	1/2	ENSG00000133805	AMPD3
GO Biological Processes	GO:0006196	AMP catabolic process	-1.44085	-0.137677	1/2	ENSG00000133805	AMPD3
GO Biological Processes	GO:0006354	DNA-templated transcription, elongation	-1.44085	-0.137677	1/2	ENSG00000128886	ELL3
GO Biological Processes	GO:0006643	membrane lipid metabolic process	-1.44085	-0.137677	1/2	ENSG00000121578	B4GALT4
GO Biological Processes	GO:0006677	glycosylceramide metabolic process	-1.44085	-0.137677	1/2	ENSG00000160408	ST6GALNAC6
GO Biological Processes	GO:0006696	ergosterol biosynthetic process	-1.44085	-0.137677	1/2	ENSG00000079459	FDFT1
GO Biological Processes	GO:0006825	copper ion transport	-1.52347	-0.137677	2/15	ENSG00000047457;ENSG00000089472	CP;HEPH
GO Biological Processes	GO:0006941	striated muscle contraction	-1.47069	-0.137677	2/16	ENSG00000081181;ENSG00000134769	ARG2;DTNA
GO Biological Processes	GO:0006982	response to lipid hydroperoxide	-1.44085	-0.137677	1/2	ENSG00000211445	GPX3
GO Biological Processes	GO:0007009	plasma membrane organization	-1.52347	-0.137677	2/15	ENSG00000170873;ENSG00000128298	MTSS1;BAIAP2L2
GO Biological Processes	GO:0007156	homophilic cell adhesion via plasma membrane adhesion molecules	-1.48459	-0.137677	7/165	ENSG00000129910;ENSG00000158258;ENSG00000154133;ENSG00000062038;ENSG00000085552;ENSG00000079112;ENSG00000149571	CDH15;CLSTN2;ROBO4;CDH3;IGSF9;CDH17;KIRREL3
GO Biological Processes	GO:0007158	neuron cell-cell adhesion	-1.52347	-0.137677	2/15	ENSG00000110076;ENSG00000021645	NRXN2;NRXN3
GO Biological Processes	GO:0007187	G protein-coupled receptor signaling pathway, coupled to cyclic nucleotide second messenger	-1.54812	-0.137677	4/63	ENSG00000164270;ENSG00000139874;ENSG00000108691;ENSG00000069696	HTR4;SSTR1;CCL2;DRD4
GO Biological Processes	GO:0007269	neurotransmitter secretion	-1.49468	-0.137677	3/38	ENSG00000110076;ENSG00000148408;ENSG00000021645	NRXN2;CACNA1B;NRXN3
GO Biological Processes	GO:0007342	fusion of sperm to egg plasma membrane involved in single fertilization	-1.47069	-0.137677	2/16	ENSG00000110203;ENSG00000188488	FOLR3;SERPINA5
GO Biological Processes	GO:0007346	regulation of mitotic cell cycle	-1.46569	-0.137677	3/39	ENSG00000080839;ENSG00000090612;ENSG00000137103	RBL1;ZNF268;TMEM8B
GO Biological Processes	GO:0007596	blood coagulation	-1.5669	-0.137677	8/194	ENSG00000138722;ENSG00000108821;ENSG00000188488;ENSG00000159307;ENSG00000171557;ENSG00000265190;ENSG00000171564;ENSG00000105825	MMRN1;COL1A1;SERPINA5;SCUBE1;FGG;ANXA8;FGB;TFPI2
GO Biological Processes	GO:0007626	locomotory behavior	-1.51533	-0.137677	5/95	ENSG00000197045;ENSG00000148408;ENSG00000091536;ENSG00000101349;ENSG00000176533	GMFB;CACNA1B;MYO15A;PAK5;GNG7
GO Biological Processes	GO:0009115	xanthine catabolic process	-1.44085	-0.137677	1/2	ENSG00000158125	XDH
GO Biological Processes	GO:0009258	10-formyltetrahydrofolate catabolic process	-1.44085	-0.137677	1/2	ENSG00000144908	ALDH1L1
GO Biological Processes	GO:0009968	negative regulation of signal transduction	-1.52622	-0.137677	4/64	ENSG00000150681;ENSG00000146674;ENSG00000168209;ENSG00000143248	RGS18;IGFBP3;DDIT4;RGS5
GO Biological Processes	GO:0010360	negative regulation of anion channel activity	-1.44085	-0.137677	1/2	ENSG00000170379	TCAF2
GO Biological Processes	GO:0010565	regulation of cellular ketone metabolic process	-1.44085	-0.137677	1/2	ENSG00000004799	PDK4
GO Biological Processes	GO:0010832	negative regulation of myotube differentiation	-1.52347	-0.137677	2/15	ENSG00000165887;ENSG00000160539	ANKRD2;PLPP7
GO Biological Processes	GO:0014718	positive regulation of satellite cell activation involved in skeletal muscle regeneration	-1.44085	-0.137677	1/2	ENSG00000129194	SOX15
GO Biological Processes	GO:0014733	regulation of skeletal muscle adaptation	-1.44085	-0.137677	1/2	ENSG00000058404	CAMK2B
GO Biological Processes	GO:0015755	fructose transmembrane transport	-1.44085	-0.137677	1/2	ENSG00000170615	SLC26A5
GO Biological Processes	GO:0015820	leucine transport	-1.44085	-0.137677	1/2	ENSG00000197106	SLC6A17
GO Biological Processes	GO:0019413	acetate biosynthetic process	-1.44085	-0.137677	1/2	ENSG00000154930	ACSS1
GO Biological Processes	GO:0019427	acetyl-CoA biosynthetic process from acetate	-1.44085	-0.137677	1/2	ENSG00000154930	ACSS1
GO Biological Processes	GO:0019483	beta-alanine biosynthetic process	-1.44085	-0.137677	1/2	ENSG00000100024	UPB1
GO Biological Processes	GO:0019542	propionate biosynthetic process	-1.44085	-0.137677	1/2	ENSG00000154930	ACSS1
GO Biological Processes	GO:0019547	arginine catabolic process to ornithine	-1.44085	-0.137677	1/2	ENSG00000081181	ARG2
GO Biological Processes	GO:0019883	antigen processing and presentation of endogenous antigen	-1.44085	-0.137677	1/2	ENSG00000019582	CD74
GO Biological Processes	GO:0021602	cranial nerve morphogenesis	-1.44085	-0.137677	1/2	ENSG00000221866	PLXNA4
GO Biological Processes	GO:0021636	trigeminal nerve morphogenesis	-1.44085	-0.137677	1/2	ENSG00000221866	PLXNA4
GO Biological Processes	GO:0021644	vagus nerve morphogenesis	-1.44085	-0.137677	1/2	ENSG00000221866	PLXNA4
GO Biological Processes	GO:0021649	vestibulocochlear nerve structural organization	-1.44085	-0.137677	1/2	ENSG00000118257	NRP2
GO Biological Processes	GO:0021740	principal sensory nucleus of trigeminal nerve development	-1.44085	-0.137677	1/2	ENSG00000149571	KIRREL3
GO Biological Processes	GO:0021784	postganglionic parasympathetic fiber development	-1.44085	-0.137677	1/2	ENSG00000221866	PLXNA4
GO Biological Processes	GO:0021836	chemorepulsion involved in postnatal olfactory bulb interneuron migration	-1.44085	-0.137677	1/2	ENSG00000145147	SLIT2
GO Biological Processes	GO:0021941	negative regulation of cerebellar granule cell precursor proliferation	-1.44085	-0.137677	1/2	ENSG00000108576	SLC6A4
GO Biological Processes	GO:0030974	thiamine pyrophosphate transmembrane transport	-1.44085	-0.137677	1/2	ENSG00000204385	SLC44A4
GO Biological Processes	GO:0032328	alanine transport	-1.44085	-0.137677	1/2	ENSG00000197106	SLC6A17
GO Biological Processes	GO:0032496	response to lipopolysaccharide	-1.4725	-0.137677	7/166	ENSG00000172936;ENSG00000102575;ENSG00000125538;ENSG00000073756;ENSG00000185122;ENSG00000148344;ENSG00000170345	MYD88;ACP5;IL1B;PTGS2;HSF1;PTGES;FOS
GO Biological Processes	GO:0032570	response to progesterone	-1.55554	-0.137677	3/36	ENSG00000265972;ENSG00000170345;ENSG00000125740	TXNIP;FOS;FOSB
GO Biological Processes	GO:0032764	negative regulation of mast cell cytokine production	-1.44085	-0.137677	1/2	ENSG00000113916	BCL6
GO Biological Processes	GO:0032912	negative regulation of transforming growth factor beta2 production	-1.44085	-0.137677	1/2	ENSG00000062038	CDH3
GO Biological Processes	GO:0033626	positive regulation of integrin activation by cell surface receptor linked signal transduction	-1.44085	-0.137677	1/2	ENSG00000079112	CDH17
GO Biological Processes	GO:0033633	negative regulation of cell-cell adhesion mediated by integrin	-1.44085	-0.137677	1/2	ENSG00000133789	SWAP70
GO Biological Processes	GO:0034162	toll-like receptor 9 signaling pathway	-1.47069	-0.137677	2/16	ENSG00000172936;ENSG00000135077	MYD88;HAVCR2
GO Biological Processes	GO:0034505	tooth mineralization	-1.44085	-0.137677	1/2	ENSG00000108821	COL1A1
GO Biological Processes	GO:0034605	cellular response to heat	-1.52622	-0.137677	4/64	ENSG00000204390;ENSG00000073756;ENSG00000185122;ENSG00000115008	HSPA1L;PTGS2;HSF1;IL1A
GO Biological Processes	GO:0035633	maintenance of permeability of blood-brain barrier	-1.44085	-0.137677	1/2	ENSG00000073756	PTGS2
GO Biological Processes	GO:0035690	cellular response to drug	-1.44287	-0.137677	4/68	ENSG00000125538;ENSG00000100034;ENSG00000110848;ENSG00000185122	IL1B;PPM1F;CD69;HSF1
GO Biological Processes	GO:0035947	regulation of gluconeogenesis by regulation of transcription from RNA polymerase II promoter	-1.44085	-0.137677	1/2	ENSG00000126368	NR1D1
GO Biological Processes	GO:0035970	peptidyl-threonine dephosphorylation	-1.47069	-0.137677	2/16	ENSG00000138166;ENSG00000100034	DUSP5;PPM1F
GO Biological Processes	GO:0036345	platelet maturation	-1.44085	-0.137677	1/2	ENSG00000171557	FGG
GO Biological Processes	GO:0036474	cell death in response to hydrogen peroxide	-1.44085	-0.137677	1/2	ENSG00000128482	RNF112
GO Biological Processes	GO:0038178	complement component C5a signaling pathway	-1.44085	-0.137677	1/2	ENSG00000134830	C5AR2
GO Biological Processes	GO:0042126	nitrate metabolic process	-1.44085	-0.137677	1/2	ENSG00000186205	2021-03-01
GO Biological Processes	GO:0042404	thyroid hormone catabolic process	-1.44085	-0.137677	1/2	ENSG00000211448	DIO2
GO Biological Processes	GO:0042495	detection of triacyl bacterial lipopeptide	-1.44085	-0.137677	1/2	ENSG00000174125	TLR1
GO Biological Processes	GO:0042663	regulation of endodermal cell fate specification	-1.44085	-0.137677	1/2	ENSG00000275410	HNF1B
GO Biological Processes	GO:0043312	neutrophil degranulation	-1.49179	-0.137677	15/479	ENSG00000125810;ENSG00000146094;ENSG00000123338;ENSG00000110203;ENSG00000133805;ENSG00000171860;ENSG00000254415;ENSG00000163531;ENSG00000127951;ENSG00000197915;ENSG00000023697;ENSG00000105649;ENSG00000012223;ENSG00000103196;ENSG00000123610	CD93;DOK3;NCKAP1L;FOLR3;AMPD3;C3AR1;SIGLEC14;NFASC;FGL2;HRNR;DERA;RAB3A;LTF;CRISPLD2;TNFAIP6
GO Biological Processes	GO:0043970	histone H3-K9 acetylation	-1.44085	-0.137677	1/2	ENSG00000114166	KAT2B
GO Biological Processes	GO:0044324	regulation of transcription involved in anterior/posterior axis specification	-1.44085	-0.137677	1/2	ENSG00000175197	DDIT3
GO Biological Processes	GO:0045054	constitutive secretory pathway	-1.44085	-0.137677	1/2	ENSG00000105649	RAB3A
GO Biological Processes	GO:0045598	regulation of fat cell differentiation	-1.47069	-0.137677	2/16	ENSG00000126368;ENSG00000137343	NR1D1;ATAT1
GO Biological Processes	GO:0045601	regulation of endothelial cell differentiation	-1.44085	-0.137677	1/2	ENSG00000178878	APOLD1
GO Biological Processes	GO:0045720	negative regulation of integrin biosynthetic process	-1.44085	-0.137677	1/2	ENSG00000144339	TMEFF2
GO Biological Processes	GO:0046031	ADP metabolic process	-1.44085	-0.137677	1/2	ENSG00000133805	AMPD3
GO Biological Processes	GO:0046386	deoxyribose phosphate catabolic process	-1.44085	-0.137677	1/2	ENSG00000023697	DERA
GO Biological Processes	GO:0048627	myoblast development	-1.44085	-0.137677	1/2	ENSG00000129194	SOX15
GO Biological Processes	GO:0048858	cell projection morphogenesis	-1.44085	-0.137677	1/2	ENSG00000132688	NES
GO Biological Processes	GO:0050653	chondroitin sulfate proteoglycan biosynthetic process, polysaccharide chain biosynthetic process	-1.44085	-0.137677	1/2	ENSG00000147408	CSGALNACT1
GO Biological Processes	GO:0050804	modulation of chemical synaptic transmission	-1.52461	-0.137677	3/37	ENSG00000148408;ENSG00000189056;ENSG00000185652	CACNA1B;RELN;NTF3
GO Biological Processes	GO:0050830	defense response to Gram-positive bacterium	-1.51533	-0.137677	5/95	ENSG00000172936;ENSG00000136244;ENSG00000102575;ENSG00000124635;ENSG00000135077	MYD88;IL6;ACP5;HIST1H2BJ;HAVCR2
GO Biological Processes	GO:0050954	sensory perception of mechanical stimulus	-1.44085	-0.137677	1/2	ENSG00000165606	DRGX
GO Biological Processes	GO:0050965	detection of temperature stimulus involved in sensory perception of pain	-1.52347	-0.137677	2/15	ENSG00000213199;ENSG00000079257	ASIC3;LXN
GO Biological Processes	GO:0050975	sensory perception of touch	-1.44085	-0.137677	1/2	ENSG00000105649	RAB3A
GO Biological Processes	GO:0051153	regulation of striated muscle cell differentiation	-1.44085	-0.137677	1/2	ENSG00000048052	HDAC9
GO Biological Processes	GO:0051410	detoxification of nitrogen compound	-1.44085	-0.137677	1/2	ENSG00000186205	2021-03-01
GO Biological Processes	GO:0051466	positive regulation of corticotropin-releasing hormone secretion	-1.44085	-0.137677	1/2	ENSG00000171388	APLN
GO Biological Processes	GO:0051580	regulation of neurotransmitter uptake	-1.44085	-0.137677	1/2	ENSG00000131095	GFAP
GO Biological Processes	GO:0055017	cardiac muscle tissue growth	-1.44085	-0.137677	1/2	ENSG00000101331	CCM2L
GO Biological Processes	GO:0055072	iron ion homeostasis	-1.49468	-0.137677	3/38	ENSG00000089472;ENSG00000012223;ENSG00000156398	HEPH;LTF;SFXN2
GO Biological Processes	GO:0060047	heart contraction	-1.52347	-0.137677	2/15	ENSG00000185053;ENSG00000111245	SGCZ;MYL2
GO Biological Processes	GO:0060183	apelin receptor signaling pathway	-1.44085	-0.137677	1/2	ENSG00000171388	APLN
GO Biological Processes	GO:0060302	negative regulation of cytokine activity	-1.44085	-0.137677	1/2	ENSG00000183691	NOG
GO Biological Processes	GO:0060337	type I interferon signaling pathway	-1.52622	-0.137677	4/64	ENSG00000172936;ENSG00000162645;ENSG00000120738;ENSG00000204642	MYD88;GBP2;EGR1;HLA-F
GO Biological Processes	GO:0060347	heart trabecula formation	-1.52347	-0.137677	2/15	ENSG00000112414;ENSG00000154734	ADGRG6;ADAMTS1
GO Biological Processes	GO:0060412	ventricular septum morphogenesis	-1.49468	-0.137677	3/38	ENSG00000184347;ENSG00000145147;ENSG00000183691	SLIT3;SLIT2;NOG
GO Biological Processes	GO:0060856	establishment of blood-brain barrier	-1.44085	-0.137677	1/2	ENSG00000105699	LSR
GO Biological Processes	GO:0061564	axon development	-1.52347	-0.137677	2/15	ENSG00000123560;ENSG00000131095	PLP1;GFAP
GO Biological Processes	GO:0070593	dendrite self-avoidance	-1.47069	-0.137677	2/16	ENSG00000154133;ENSG00000085552	ROBO4;IGSF9
GO Biological Processes	GO:0071104	response to interleukin-9	-1.44085	-0.137677	1/2	ENSG00000105639	JAK3
GO Biological Processes	GO:0071228	cellular response to tumor cell	-1.44085	-0.137677	1/2	ENSG00000265972	TXNIP
GO Biological Processes	GO:0071306	cellular response to vitamin E	-1.44085	-0.137677	1/2	ENSG00000108821	COL1A1
GO Biological Processes	GO:0071307	cellular response to vitamin K	-1.44085	-0.137677	1/2	ENSG00000133110	POSTN
GO Biological Processes	GO:0071506	cellular response to mycophenolic acid	-1.44085	-0.137677	1/2	ENSG00000120738	EGR1
GO Biological Processes	GO:0071676	negative regulation of mononuclear cell migration	-1.44085	-0.137677	1/2	ENSG00000145147	SLIT2
GO Biological Processes	GO:0071846	actin filament debranching	-1.44085	-0.137677	1/2	ENSG00000197045	GMFB
GO Biological Processes	GO:0071929	alpha-tubulin acetylation	-1.44085	-0.137677	1/2	ENSG00000137343	ATAT1
GO Biological Processes	GO:0072038	mesenchymal stem cell maintenance involved in nephron morphogenesis	-1.44085	-0.137677	1/2	ENSG00000158955	WNT9B
GO Biological Processes	GO:0072160	nephron tubule epithelial cell differentiation	-1.44085	-0.137677	1/2	ENSG00000170873	MTSS1
GO Biological Processes	GO:0072170	metanephric tubule development	-1.44085	-0.137677	1/2	ENSG00000158955	WNT9B
GO Biological Processes	GO:0072174	metanephric tubule formation	-1.44085	-0.137677	1/2	ENSG00000158955	WNT9B
GO Biological Processes	GO:0072560	type B pancreatic cell maturation	-1.44085	-0.137677	1/2	ENSG00000163623	NKX6-1
GO Biological Processes	GO:0072679	thymocyte migration	-1.44085	-0.137677	1/2	ENSG00000115009	CCL20
GO Biological Processes	GO:0072738	cellular response to diamide	-1.44085	-0.137677	1/2	ENSG00000185122	HSF1
GO Biological Processes	GO:0090050	positive regulation of cell migration involved in sprouting angiogenesis	-1.49468	-0.137677	3/38	ENSG00000199161;ENSG00000048052;ENSG00000073756	MIR126;HDAC9;PTGS2
GO Biological Processes	GO:0090090	negative regulation of canonical Wnt signaling pathway	-1.45747	-0.137677	6/132	ENSG00000175197;ENSG00000144642;ENSG00000139174;ENSG00000183691;ENSG00000197380;ENSG00000120738	DDIT3;RBMS3;PRICKLE1;NOG;DACT3;EGR1
GO Biological Processes	GO:0090260	negative regulation of retinal ganglion cell axon guidance	-1.44085	-0.137677	1/2	ENSG00000145147	SLIT2
GO Biological Processes	GO:0090288	negative regulation of cellular response to growth factor stimulus	-1.44085	-0.137677	1/2	ENSG00000145147	SLIT2
GO Biological Processes	GO:0097021	lymphocyte migration into lymphoid organs	-1.44085	-0.137677	1/2	ENSG00000117407	ARTN
GO Biological Processes	GO:0099526	presynapse to nucleus signaling pathway	-1.44085	-0.137677	1/2	ENSG00000186472	PCLO
GO Biological Processes	GO:0140009	L-aspartate import across plasma membrane	-1.44085	-0.137677	1/2	ENSG00000079215	SLC1A3
GO Biological Processes	GO:1900159	positive regulation of bone mineralization involved in bone maturation	-1.44085	-0.137677	1/2	ENSG00000012223	LTF
GO Biological Processes	GO:1900229	negative regulation of single-species biofilm formation in or on host organism	-1.44085	-0.137677	1/2	ENSG00000012223	LTF
GO Biological Processes	GO:1901953	positive regulation of anterograde dense core granule transport	-1.44085	-0.137677	1/2	ENSG00000078018	MAP2
GO Biological Processes	GO:1902532	negative regulation of intracellular signal transduction	-1.44085	-0.137677	1/2	ENSG00000168209	DDIT4
GO Biological Processes	GO:1902622	regulation of neutrophil migration	-1.44085	-0.137677	1/2	ENSG00000172936	MYD88
GO Biological Processes	GO:1902883	negative regulation of response to oxidative stress	-1.44085	-0.137677	1/2	ENSG00000131067	GGT7
GO Biological Processes	GO:1904022	positive regulation of G protein-coupled receptor internalization	-1.44085	-0.137677	1/2	ENSG00000171388	APLN
GO Biological Processes	GO:1904527	negative regulation of microtubule binding	-1.44085	-0.137677	1/2	ENSG00000078018	MAP2
GO Biological Processes	GO:1904835	dorsal root ganglion morphogenesis	-1.44085	-0.137677	1/2	ENSG00000118257	NRP2
GO Biological Processes	GO:1905006	negative regulation of epithelial to mesenchymal transition involved in endocardial cushion formation	-1.44085	-0.137677	1/2	ENSG00000183691	NOG
GO Biological Processes	GO:1905077	negative regulation of interleukin-17 secretion	-1.44085	-0.137677	1/2	ENSG00000081181	ARG2
GO Biological Processes	GO:1990792	cellular response to glial cell derived neurotrophic factor	-1.44085	-0.137677	1/2	ENSG00000076864	RAP1GAP
GO Biological Processes	GO:2000016	negative regulation of determination of dorsal identity	-1.44085	-0.137677	1/2	ENSG00000175197	DDIT3
GO Biological Processes	GO:2000182	regulation of progesterone biosynthetic process	-1.44085	-0.137677	1/2	ENSG00000120738	EGR1
GO Biological Processes	GO:2000278	regulation of DNA biosynthetic process	-1.44085	-0.137677	1/2	ENSG00000198176	TFDP1
GO Biological Processes	GO:2000376	positive regulation of oxygen metabolic process	-1.44085	-0.137677	1/2	ENSG00000175536	LIPT2
GO Biological Processes	GO:2000502	negative regulation of natural killer cell chemotaxis	-1.44085	-0.137677	1/2	ENSG00000108691	CCL2
GO Biological Processes	GO:2000521	negative regulation of immunological synapse formation	-1.44085	-0.137677	1/2	ENSG00000135077	HAVCR2
GO Biological Processes	GO:2000866	positive regulation of estradiol secretion	-1.44085	-0.137677	1/2	ENSG00000118785	SPP1
GO Biological Processes	GO:2001186	negative regulation of CD8-positive, alpha-beta T cell activation	-1.44085	-0.137677	1/2	ENSG00000120217	CD274
GO Biological Processes	GO:2001189	negative regulation of T cell activation via T cell receptor contact with antigen bound to MHC molecule on antigen presenting cell	-1.44085	-0.137677	1/2	ENSG00000135077	HAVCR2
GO Biological Processes	GO:2001222	regulation of neuron migration	-1.52347	-0.137677	2/15	ENSG00000058404;ENSG00000163623	CAMK2B;NKX6-1
GO Biological Processes	GO:0030890	positive regulation of B cell proliferation	-1.43761	-0.135866	3/40	ENSG00000123338;ENSG00000113916;ENSG00000019582	NCKAP1L;BCL6;CD74
GO Biological Processes	GO:0043966	histone H3 acetylation	-1.43761	-0.135866	3/40	ENSG00000114166;ENSG00000273841;ENSG00000179094	KAT2B;TAF9;PER1
GO Biological Processes	GO:0010001	glial cell differentiation	-1.42153	-0.124752	2/17	ENSG00000123560;ENSG00000189056	PLP1;RELN
GO Biological Processes	GO:0014002	astrocyte development	-1.42153	-0.124752	2/17	ENSG00000123560;ENSG00000131095	PLP1;GFAP
GO Biological Processes	GO:0014047	glutamate secretion	-1.42153	-0.124752	2/17	ENSG00000079215;ENSG00000105649	SLC1A3;RAB3A
GO Biological Processes	GO:0034375	high-density lipoprotein particle remodeling	-1.42153	-0.124752	2/17	ENSG00000101670;ENSG00000166035	LIPG;LIPC
GO Biological Processes	GO:0045652	regulation of megakaryocyte differentiation	-1.42304	-0.124752	4/69	ENSG00000101335;ENSG00000114166;ENSG00000158406;ENSG00000119508	MYL9;KAT2B;HIST1H4H;NR4A3
GO Biological Processes	GO:0048821	erythrocyte development	-1.42153	-0.124752	2/17	ENSG00000123338;ENSG00000113916	NCKAP1L;BCL6
GO Biological Processes	GO:0060441	epithelial tube branching involved in lung morphogenesis	-1.42153	-0.124752	2/17	ENSG00000103241;ENSG00000103067	FOXF1;ESRP2
GO Biological Processes	GO:0001503	ossification	-1.41754	-0.121461	5/101	ENSG00000108821;ENSG00000102575;ENSG00000118785;ENSG00000012223;ENSG00000155850	COL1A1;ACP5;SPP1;LTF;SLC26A2
GO Biological Processes	GO:0045595	regulation of cell differentiation	-1.41037	-0.115705	3/41	ENSG00000021300;ENSG00000143178;ENSG00000128342	PLEKHB1;TBX19;LIF
GO Biological Processes	GO:0051209	release of sequestered calcium ion into cytosol	-1.41037	-0.115705	3/41	ENSG00000175197;ENSG00000198838;ENSG00000149596	DDIT3;RYR3;JPH2
GO Biological Processes	GO:0006869	lipid transport	-1.40412	-0.110314	6/136	ENSG00000138823;ENSG00000154263;ENSG00000183018;ENSG00000144366;ENSG00000188488;ENSG00000178878	MTTP;ABCA10;SPNS2;GULP1;SERPINA5;APOLD1
GO Biological Processes	GO:0071300	cellular response to retinoic acid	-1.40358	-0.110314	4/70	ENSG00000108821;ENSG00000158955;ENSG00000108576;ENSG00000132386	COL1A1;WNT9B;SLC6A4;SERPINF1
GO Biological Processes	GO:0001649	osteoblast differentiation	-1.40203	-0.109457	5/102	ENSG00000108821;ENSG00000157613;ENSG00000146674;ENSG00000183691;ENSG00000118785	COL1A1;CREB3L1;IGFBP3;NOG;SPP1
GO Biological Processes	GO:0007010	cytoskeleton organization	-1.39091	-0.0990362	7/173	ENSG00000186472;ENSG00000198576;ENSG00000029534;ENSG00000108691;ENSG00000154310;ENSG00000101349;ENSG00000184922	PCLO;ARC;ANK1;CCL2;TNIK;PAK5;FMNL1
GO Biological Processes	GO:0001657	ureteric bud development	-1.38395	-0.0955497	3/42	ENSG00000145147;ENSG00000081181;ENSG00000183691	SLIT2;ARG2;NOG
GO Biological Processes	GO:0014823	response to activity	-1.38395	-0.0955497	3/42	ENSG00000132510;ENSG00000175564;ENSG00000185122	KDM6B;UCP3;HSF1
GO Biological Processes	GO:0019882	antigen processing and presentation	-1.38395	-0.0955497	3/42	ENSG00000104856;ENSG00000019582;ENSG00000204257	RELB;CD74;HLA-DMA
GO Biological Processes	GO:0021766	hippocampus development	-1.38449	-0.0955497	4/71	ENSG00000132510;ENSG00000189056;ENSG00000149571;ENSG00000119508	KDM6B;RELN;KIRREL3;NR4A3
GO Biological Processes	GO:0051017	actin filament bundle assembly	-1.38395	-0.0955497	3/42	ENSG00000075618;ENSG00000133789;ENSG00000128298	FSCN1;SWAP70;BAIAP2L2
GO Biological Processes	GO:0007221	positive regulation of transcription of Notch receptor target	-1.37557	-0.0919845	2/18	ENSG00000004399;ENSG00000114166	PLXND1;KAT2B
GO Biological Processes	GO:0043011	myeloid dendritic cell differentiation	-1.37557	-0.0919845	2/18	ENSG00000100867;ENSG00000104856	DHRS2;RELB
GO Biological Processes	GO:0043691	reverse cholesterol transport	-1.37557	-0.0919845	2/18	ENSG00000101670;ENSG00000166035	LIPG;LIPC
GO Biological Processes	GO:0048557	embryonic digestive tract morphogenesis	-1.37557	-0.0919845	2/18	ENSG00000103241;ENSG00000275410	FOXF1;HNF1B
GO Biological Processes	GO:0048566	embryonic digestive tract development	-1.37557	-0.0919845	2/18	ENSG00000103241;ENSG00000169429	FOXF1;CXCL8
GO Biological Processes	GO:0061178	regulation of insulin secretion involved in cellular response to glucose stimulus	-1.37557	-0.0919845	2/18	ENSG00000126368;ENSG00000174672	NR1D1;BRSK2
GO Biological Processes	GO:2000251	positive regulation of actin cytoskeleton reorganization	-1.37557	-0.0919845	2/18	ENSG00000185652;ENSG00000128298	NTF3;BAIAP2L2
GO Biological Processes	GO:0046777	protein autophosphorylation	-1.36854	-0.0856344	7/175	ENSG00000137193;ENSG00000154310;ENSG00000102010;ENSG00000152332;ENSG00000126583;ENSG00000111837;ENSG00000058404	PIM1;TNIK;BMX;UHMK1;PRKCG;MAK;CAMK2B
GO Biological Processes	GO:0002376	immune system process	-1.35943	-0.0794705	20/718	ENSG00000104783;ENSG00000172936;ENSG00000105639;ENSG00000113916;ENSG00000145604;ENSG00000081181;ENSG00000182326;ENSG00000273777;ENSG00000120217;ENSG00000019582;ENSG00000010610;ENSG00000007312;ENSG00000012223;ENSG00000009724;ENSG00000204642;ENSG00000174125;ENSG00000204257;ENSG00000091106;ENSG00000171564;ENSG00000135077	KCNN4;MYD88;JAK3;BCL6;SKP2;ARG2;C1S;CEACAM20;CD274;CD74;CD4;CD79B;LTF;MASP2;HLA-F;TLR1;HLA-DMA;NLRC4;FGB;HAVCR2
GO Biological Processes	GO:0002548	monocyte chemotaxis	-1.3583	-0.0794705	3/43	ENSG00000136244;ENSG00000108691;ENSG00000115009	IL6;CCL2;CCL20
GO Biological Processes	GO:0008277	regulation of G protein-coupled receptor signaling pathway	-1.3583	-0.0794705	3/43	ENSG00000150681;ENSG00000143248;ENSG00000176533	RGS18;RGS5;GNG7
GO Biological Processes	GO:0015701	bicarbonate transport	-1.3583	-0.0794705	3/43	ENSG00000145217;ENSG00000170615;ENSG00000155850	SLC26A1;SLC26A5;SLC26A2
GO Biological Processes	GO:0034332	adherens junction organization	-1.3583	-0.0794705	3/43	ENSG00000129910;ENSG00000062038;ENSG00000079112	CDH15;CDH3;CDH17
GO Biological Processes	GO:0060173	limb development	-1.3583	-0.0794705	3/43	ENSG00000248905;ENSG00000114166;ENSG00000183691	FMN1;KAT2B;NOG
GO Biological Processes	GO:0006367	transcription initiation from RNA polymerase II promoter	-1.3575	-0.0793535	7/176	ENSG00000116833;ENSG00000123358;ENSG00000126368;ENSG00000114166;ENSG00000119508;ENSG00000007968;ENSG00000273841	NR5A2;NR4A1;NR1D1;KAT2B;NR4A3;E2F2;TAF9
GO Biological Processes	GO:0000103	sulfate assimilation	-1.26873	-0.0777924	1/3	ENSG00000088002	SULT2B1
GO Biological Processes	GO:0001555	oocyte growth	-1.26873	-0.0777924	1/3	ENSG00000164404	GDF9
GO Biological Processes	GO:0001938	positive regulation of endothelial cell proliferation	-1.34737	-0.0777924	4/73	ENSG00000123358;ENSG00000112902;ENSG00000171951;ENSG00000118257	NR4A1;SEMA5A;SCG2;NRP2
GO Biological Processes	GO:0001994	norepinephrine-epinephrine vasoconstriction involved in regulation of systemic arterial blood pressure	-1.26873	-0.0777924	1/3	ENSG00000170214	ADRA1B
GO Biological Processes	GO:0002158	osteoclast proliferation	-1.26873	-0.0777924	1/3	ENSG00000113389	NPR3
GO Biological Processes	GO:0002314	germinal center B cell differentiation	-1.26873	-0.0777924	1/3	ENSG00000079112	CDH17
GO Biological Processes	GO:0002357	defense response to tumor cell	-1.26873	-0.0777924	1/3	ENSG00000144642	RBMS3
GO Biological Processes	GO:0002476	antigen processing and presentation of endogenous peptide antigen via MHC class Ib	-1.26873	-0.0777924	1/3	ENSG00000204642	HLA-F
GO Biological Processes	GO:0002503	peptide antigen assembly with MHC class II protein complex	-1.26873	-0.0777924	1/3	ENSG00000204257	HLA-DMA
GO Biological Processes	GO:0002689	negative regulation of leukocyte chemotaxis	-1.26873	-0.0777924	1/3	ENSG00000145147	SLIT2
GO Biological Processes	GO:0002711	positive regulation of T cell mediated immunity	-1.26873	-0.0777924	1/3	ENSG00000125538	IL1B
GO Biological Processes	GO:0006481	C-terminal protein methylation	-1.26873	-0.0777924	1/3	ENSG00000168806	LCMT2
GO Biological Processes	GO:0006536	glutamate metabolic process	-1.33245	-0.0777924	2/19	ENSG00000131067;ENSG00000079215	GGT7;SLC1A3
GO Biological Processes	GO:0006598	polyamine catabolic process	-1.26873	-0.0777924	1/3	ENSG00000130066	SAT1
GO Biological Processes	GO:0006937	regulation of muscle contraction	-1.33245	-0.0777924	2/19	ENSG00000170214;ENSG00000101335	ADRA1B;MYL9
GO Biological Processes	GO:0006952	defense response	-1.32836	-0.0777924	6/142	ENSG00000104783;ENSG00000180383;ENSG00000185122;ENSG00000019582;ENSG00000174125;ENSG00000169429	KCNN4;DEFB124;HSF1;CD74;TLR1;CXCL8
GO Biological Processes	GO:0007292	female gamete generation	-1.33245	-0.0777924	2/19	ENSG00000159374;ENSG00000164404	M1AP;GDF9
GO Biological Processes	GO:0007605	sensory perception of sound	-1.3162	-0.0777924	6/143	ENSG00000108821;ENSG00000091536;ENSG00000170615;ENSG00000213892;ENSG00000079215;ENSG00000109927	COL1A1;MYO15A;SLC26A5;CEACAM16;SLC1A3;TECTA
GO Biological Processes	GO:0008292	acetylcholine biosynthetic process	-1.26873	-0.0777924	1/3	ENSG00000204385	SLC44A4
GO Biological Processes	GO:0009236	cobalamin biosynthetic process	-1.26873	-0.0777924	1/3	ENSG00000132763	MMACHC
GO Biological Processes	GO:0009408	response to heat	-1.2856	-0.0777924	3/46	ENSG00000213199;ENSG00000185122;ENSG00000187688	ASIC3;HSF1;TRPV2
GO Biological Processes	GO:0009447	putrescine catabolic process	-1.26873	-0.0777924	1/3	ENSG00000130066	SAT1
GO Biological Processes	GO:0009449	gamma-aminobutyric acid biosynthetic process	-1.26873	-0.0777924	1/3	ENSG00000079215	SLC1A3
GO Biological Processes	GO:0009593	detection of chemical stimulus	-1.26873	-0.0777924	1/3	ENSG00000165606	DRGX
GO Biological Processes	GO:0009749	response to glucose	-1.32931	-0.0777924	4/74	ENSG00000275410;ENSG00000265972;ENSG00000010310;ENSG00000120738	HNF1B;TXNIP;GIPR;EGR1
GO Biological Processes	GO:0009786	regulation of asymmetric cell division	-1.26873	-0.0777924	1/3	ENSG00000158955	WNT9B
GO Biological Processes	GO:0010574	regulation of vascular endothelial growth factor production	-1.26873	-0.0777924	1/3	ENSG00000136244	IL6
GO Biological Processes	GO:0010758	regulation of macrophage chemotaxis	-1.26873	-0.0777924	1/3	ENSG00000173531	MST1
GO Biological Processes	GO:0010871	negative regulation of receptor biosynthetic process	-1.26873	-0.0777924	1/3	ENSG00000126368	NR1D1
GO Biological Processes	GO:0010951	negative regulation of endopeptidase activity	-1.32836	-0.0777924	6/142	ENSG00000079257;ENSG00000162267;ENSG00000188488;ENSG00000166396;ENSG00000105825;ENSG00000132386	LXN;ITIH3;SERPINA5;SERPINB7;TFPI2;SERPINF1
GO Biological Processes	GO:0010970	transport along microtubule	-1.26873	-0.0777924	1/3	ENSG00000264324	AC006030.1
GO Biological Processes	GO:0014051	gamma-aminobutyric acid secretion	-1.26873	-0.0777924	1/3	ENSG00000133107	TRPC4
GO Biological Processes	GO:0016267	O-glycan processing, core 1	-1.26873	-0.0777924	1/3	ENSG00000223658	C1GALT1C1L
GO Biological Processes	GO:0016477	cell migration	-1.31552	-0.0777924	8/218	ENSG00000123338;ENSG00000198576;ENSG00000189056;ENSG00000077264;ENSG00000101349;ENSG00000128567;ENSG00000075618;ENSG00000007952	NCKAP1L;ARC;RELN;PAK3;PAK5;PODXL;FSCN1;NOX1
GO Biological Processes	GO:0018076	N-terminal peptidyl-lysine acetylation	-1.26873	-0.0777924	1/3	ENSG00000114166	KAT2B
GO Biological Processes	GO:0019276	UDP-N-acetylgalactosamine metabolic process	-1.26873	-0.0777924	1/3	ENSG00000147408	CSGALNACT1
GO Biological Processes	GO:0019482	beta-alanine metabolic process	-1.26873	-0.0777924	1/3	ENSG00000100024	UPB1
GO Biological Processes	GO:0021533	cell differentiation in hindbrain	-1.26873	-0.0777924	1/3	ENSG00000183691	NOG
GO Biological Processes	GO:0021536	diencephalon development	-1.26873	-0.0777924	1/3	ENSG00000112902	SEMA5A
GO Biological Processes	GO:0021610	facial nerve morphogenesis	-1.26873	-0.0777924	1/3	ENSG00000221866	PLXNA4
GO Biological Processes	GO:0021681	cerebellar granular layer development	-1.26873	-0.0777924	1/3	ENSG00000135472	FAIM2
GO Biological Processes	GO:0021828	gonadotrophin-releasing hormone neuronal migration to the hypothalamus	-1.26873	-0.0777924	1/3	ENSG00000118257	NRP2
GO Biological Processes	GO:0021912	regulation of transcription from RNA polymerase II promoter involved in spinal cord motor neuron fate specification	-1.26873	-0.0777924	1/3	ENSG00000163623	NKX6-1
GO Biological Processes	GO:0030517	negative regulation of axon extension	-1.29187	-0.0777924	2/20	ENSG00000078018;ENSG00000010319	MAP2;SEMA3G
GO Biological Processes	GO:0030835	negative regulation of actin filament depolymerization	-1.26873	-0.0777924	1/3	ENSG00000133789	SWAP70
GO Biological Processes	GO:0030886	negative regulation of myeloid dendritic cell activation	-1.26873	-0.0777924	1/3	ENSG00000135077	HAVCR2
GO Biological Processes	GO:0030968	endoplasmic reticulum unfolded protein response	-1.2856	-0.0777924	3/46	ENSG00000157613;ENSG00000175197;ENSG00000162772	CREB3L1;DDIT3;ATF3
GO Biological Processes	GO:0031503	protein-containing complex localization	-1.26873	-0.0777924	1/3	ENSG00000117245	KIF17
GO Biological Processes	GO:0031630	regulation of synaptic vesicle fusion to presynaptic active zone membrane	-1.26873	-0.0777924	1/3	ENSG00000105649	RAB3A
GO Biological Processes	GO:0032024	positive regulation of insulin secretion	-1.33337	-0.0777924	3/44	ENSG00000010310;ENSG00000119714;ENSG00000163623	GIPR;GPR68;NKX6-1
GO Biological Processes	GO:0032342	aldosterone biosynthetic process	-1.26873	-0.0777924	1/3	ENSG00000196557	CACNA1H
GO Biological Processes	GO:0032722	positive regulation of chemokine production	-1.29187	-0.0777924	2/20	ENSG00000136244;ENSG00000135077	IL6;HAVCR2
GO Biological Processes	GO:0032729	positive regulation of interferon-gamma production	-1.33337	-0.0777924	3/44	ENSG00000125538;ENSG00000115604;ENSG00000135077	IL1B;IL18R1;HAVCR2
GO Biological Processes	GO:0032732	positive regulation of interleukin-1 production	-1.26873	-0.0777924	1/3	ENSG00000135077	HAVCR2
GO Biological Processes	GO:0032765	positive regulation of mast cell cytokine production	-1.26873	-0.0777924	1/3	ENSG00000119508	NR4A3
GO Biological Processes	GO:0032815	negative regulation of natural killer cell activation	-1.26873	-0.0777924	1/3	ENSG00000135077	HAVCR2
GO Biological Processes	GO:0032918	spermidine acetylation	-1.26873	-0.0777924	1/3	ENSG00000130066	SAT1
GO Biological Processes	GO:0032929	negative regulation of superoxide anion generation	-1.26873	-0.0777924	1/3	ENSG00000102575	ACP5
GO Biological Processes	GO:0033688	regulation of osteoblast proliferation	-1.26873	-0.0777924	1/3	ENSG00000113389	NPR3
GO Biological Processes	GO:0034111	negative regulation of homotypic cell-cell adhesion	-1.26873	-0.0777924	1/3	ENSG00000101331	CCM2L
GO Biological Processes	GO:0034651	cortisol biosynthetic process	-1.26873	-0.0777924	1/3	ENSG00000196557	CACNA1H
GO Biological Processes	GO:0034776	response to histamine	-1.26873	-0.0777924	1/3	ENSG00000069696	DRD4
GO Biological Processes	GO:0036123	histone H3-K9 dimethylation	-1.26873	-0.0777924	1/3	ENSG00000115548	KDM3A
GO Biological Processes	GO:0038123	toll-like receptor TLR1:TLR2 signaling pathway	-1.26873	-0.0777924	1/3	ENSG00000174125	TLR1
GO Biological Processes	GO:0040037	negative regulation of fibroblast growth factor receptor signaling pathway	-1.29187	-0.0777924	2/20	ENSG00000157613;ENSG00000171388	CREB3L1;APLN
GO Biological Processes	GO:0042633	hair cycle	-1.33245	-0.0777924	2/19	ENSG00000204880;ENSG00000073756	KRTAP4-8;PTGS2
GO Biological Processes	GO:0042853	L-alanine catabolic process	-1.26873	-0.0777924	1/3	ENSG00000167701	GPT
GO Biological Processes	GO:0043123	positive regulation of I-kappaB kinase/NF-kappaB signaling	-1.33573	-0.0777924	7/178	ENSG00000175348;ENSG00000172936;ENSG00000125538;ENSG00000244687;ENSG00000019582;ENSG00000010610;ENSG00000012223	TMEM9B;MYD88;IL1B;UBE2V1;CD74;CD4;LTF
GO Biological Processes	GO:0043163	cell envelope organization	-1.26873	-0.0777924	1/3	ENSG00000197915	HRNR
GO Biological Processes	GO:0045079	negative regulation of chemokine biosynthetic process	-1.26873	-0.0777924	1/3	ENSG00000136244	IL6
GO Biological Processes	GO:0045103	intermediate filament-based process	-1.26873	-0.0777924	1/3	ENSG00000131095	GFAP
GO Biological Processes	GO:0045351	type I interferon biosynthetic process	-1.26873	-0.0777924	1/3	ENSG00000172936	MYD88
GO Biological Processes	GO:0045621	positive regulation of lymphocyte differentiation	-1.26873	-0.0777924	1/3	ENSG00000123338	NCKAP1L
GO Biological Processes	GO:0045626	negative regulation of T-helper 1 cell differentiation	-1.26873	-0.0777924	1/3	ENSG00000105639	JAK3
GO Biological Processes	GO:0045686	negative regulation of glial cell differentiation	-1.26873	-0.0777924	1/3	ENSG00000163623	NKX6-1
GO Biological Processes	GO:0045726	positive regulation of integrin biosynthetic process	-1.26873	-0.0777924	1/3	ENSG00000007952	NOX1
GO Biological Processes	GO:0045987	positive regulation of smooth muscle contraction	-1.29187	-0.0777924	2/20	ENSG00000170214;ENSG00000073756	ADRA1B;PTGS2
GO Biological Processes	GO:0046886	positive regulation of hormone biosynthetic process	-1.26873	-0.0777924	1/3	ENSG00000120738	EGR1
GO Biological Processes	GO:0048011	neurotrophin TRK receptor signaling pathway	-1.29187	-0.0777924	2/20	ENSG00000168209;ENSG00000064300	DDIT4;NGFR
GO Biological Processes	GO:0048294	negative regulation of isotype switching to IgE isotypes	-1.26873	-0.0777924	1/3	ENSG00000113916	BCL6
GO Biological Processes	GO:0048738	cardiac muscle tissue development	-1.29187	-0.0777924	2/20	ENSG00000185053;ENSG00000178127	SGCZ;NDUFV2
GO Biological Processes	GO:0048841	regulation of axon extension involved in axon guidance	-1.26873	-0.0777924	1/3	ENSG00000221866	PLXNA4
GO Biological Processes	GO:0050651	dermatan sulfate proteoglycan biosynthetic process	-1.26873	-0.0777924	1/3	ENSG00000147408	CSGALNACT1
GO Biological Processes	GO:0050706	regulation of interleukin-1 beta secretion	-1.26873	-0.0777924	1/3	ENSG00000081181	ARG2
GO Biological Processes	GO:0050746	regulation of lipoprotein metabolic process	-1.26873	-0.0777924	1/3	ENSG00000101670	LIPG
GO Biological Processes	GO:0050779	RNA destabilization	-1.26873	-0.0777924	1/3	ENSG00000128016	ZFP36
GO Biological Processes	GO:0050918	positive chemotaxis	-1.2856	-0.0777924	3/46	ENSG00000112902;ENSG00000171951;ENSG00000185652	SEMA5A;SCG2;NTF3
GO Biological Processes	GO:0050968	detection of chemical stimulus involved in sensory perception of pain	-1.26873	-0.0777924	1/3	ENSG00000213199	ASIC3
GO Biological Processes	GO:0051412	response to corticosterone	-1.33245	-0.0777924	2/19	ENSG00000170345;ENSG00000125740	FOS;FOSB
GO Biological Processes	GO:0051586	positive regulation of dopamine uptake involved in synaptic transmission	-1.26873	-0.0777924	1/3	ENSG00000069696	DRD4
GO Biological Processes	GO:0051594	detection of glucose	-1.26873	-0.0777924	1/3	ENSG00000163623	NKX6-1
GO Biological Processes	GO:0051610	serotonin uptake	-1.26873	-0.0777924	1/3	ENSG00000108576	SLC6A4
GO Biological Processes	GO:0051938	L-glutamate import	-1.26873	-0.0777924	1/3	ENSG00000079215	SLC1A3
GO Biological Processes	GO:0055003	cardiac myofibril assembly	-1.33245	-0.0777924	2/19	ENSG00000111245;ENSG00000101605	MYL2;MYOM1
GO Biological Processes	GO:0060559	positive regulation of calcidiol 1-monooxygenase activity	-1.26873	-0.0777924	1/3	ENSG00000125538	IL1B
GO Biological Processes	GO:0060997	dendritic spine morphogenesis	-1.33245	-0.0777924	2/19	ENSG00000198576;ENSG00000077264	ARC;PAK3
GO Biological Processes	GO:0061113	pancreas morphogenesis	-1.26873	-0.0777924	1/3	ENSG00000116833	NR5A2
GO Biological Processes	GO:0061146	Peyer's patch morphogenesis	-1.26873	-0.0777924	1/3	ENSG00000117407	ARTN
GO Biological Processes	GO:0070232	regulation of T cell apoptotic process	-1.26873	-0.0777924	1/3	ENSG00000105639	JAK3
GO Biological Processes	GO:0070278	extracellular matrix constituent secretion	-1.26873	-0.0777924	1/3	ENSG00000157613	CREB3L1
GO Biological Processes	GO:0070487	monocyte aggregation	-1.26873	-0.0777924	1/3	ENSG00000125538	IL1B
GO Biological Processes	GO:0070527	platelet aggregation	-1.33337	-0.0777924	3/44	ENSG00000101335;ENSG00000171557;ENSG00000171564	MYL9;FGG;FGB
GO Biological Processes	GO:0070542	response to fatty acid	-1.29187	-0.0777924	2/20	ENSG00000073756;ENSG00000010310	PTGS2;GIPR
GO Biological Processes	GO:0070561	vitamin D receptor signaling pathway	-1.26873	-0.0777924	1/3	ENSG00000137193	PIM1
GO Biological Processes	GO:0070669	response to interleukin-2	-1.26873	-0.0777924	1/3	ENSG00000105639	JAK3
GO Biological Processes	GO:0070672	response to interleukin-15	-1.26873	-0.0777924	1/3	ENSG00000105639	JAK3
GO Biological Processes	GO:0070859	positive regulation of bile acid biosynthetic process	-1.26873	-0.0777924	1/3	ENSG00000126368	NR1D1
GO Biological Processes	GO:0071460	cellular response to cell-matrix adhesion	-1.26873	-0.0777924	1/3	ENSG00000145604	SKP2
GO Biological Processes	GO:0071478	cellular response to radiation	-1.26873	-0.0777924	1/3	ENSG00000185122	HSF1
GO Biological Processes	GO:0071641	negative regulation of macrophage inflammatory protein 1 alpha production	-1.26873	-0.0777924	1/3	ENSG00000081181	ARG2
GO Biological Processes	GO:0071727	cellular response to triacyl bacterial lipopeptide	-1.26873	-0.0777924	1/3	ENSG00000174125	TLR1
GO Biological Processes	GO:0072044	collecting duct development	-1.26873	-0.0777924	1/3	ENSG00000158955	WNT9B
GO Biological Processes	GO:0072092	ureteric bud invasion	-1.26873	-0.0777924	1/3	ENSG00000248905	FMN1
GO Biological Processes	GO:0072095	regulation of branch elongation involved in ureteric bud branching	-1.26873	-0.0777924	1/3	ENSG00000275410	HNF1B
GO Biological Processes	GO:0072179	nephric duct formation	-1.26873	-0.0777924	1/3	ENSG00000275410	HNF1B
GO Biological Processes	GO:0072592	oxygen metabolic process	-1.26873	-0.0777924	1/3	ENSG00000007952	NOX1
GO Biological Processes	GO:0090176	microtubule cytoskeleton organization involved in establishment of planar polarity	-1.26873	-0.0777924	1/3	ENSG00000174672	BRSK2
GO Biological Processes	GO:0097116	gephyrin clustering involved in postsynaptic density assembly	-1.26873	-0.0777924	1/3	ENSG00000110076	NRXN2
GO Biological Processes	GO:0097374	sensory neuron axon guidance	-1.26873	-0.0777924	1/3	ENSG00000118257	NRP2
GO Biological Processes	GO:0097477	lateral motor column neuron migration	-1.26873	-0.0777924	1/3	ENSG00000189056	RELN
GO Biological Processes	GO:0097722	sperm motility	-1.26873	-0.0777924	1/3	ENSG00000206530	CFAP44
GO Biological Processes	GO:0098971	anterograde dendritic transport of neurotransmitter receptor complex	-1.26873	-0.0777924	1/3	ENSG00000117245	KIF17
GO Biological Processes	GO:0099625	ventricular cardiac muscle cell membrane repolarization	-1.26873	-0.0777924	1/3	ENSG00000171385	KCND3
GO Biological Processes	GO:0110032	positive regulation of G2/MI transition of meiotic cell cycle	-1.26873	-0.0777924	1/3	ENSG00000164045	CDC25A
GO Biological Processes	GO:1900212	negative regulation of mesenchymal cell apoptotic process involved in metanephros development	-1.26873	-0.0777924	1/3	ENSG00000275410	HNF1B
GO Biological Processes	GO:1900625	positive regulation of monocyte aggregation	-1.26873	-0.0777924	1/3	ENSG00000119508	NR4A3
GO Biological Processes	GO:1902309	negative regulation of peptidyl-serine dephosphorylation	-1.26873	-0.0777924	1/3	ENSG00000133789	SWAP70
GO Biological Processes	GO:1902455	negative regulation of stem cell population maintenance	-1.26873	-0.0777924	1/3	ENSG00000158955	WNT9B
GO Biological Processes	GO:1902856	negative regulation of non-motile cilium assembly	-1.26873	-0.0777924	1/3	ENSG00000111837	MAK
GO Biological Processes	GO:1903375	facioacoustic ganglion development	-1.26873	-0.0777924	1/3	ENSG00000118257	NRP2
GO Biological Processes	GO:1903984	positive regulation of TRAIL-activated apoptotic signaling pathway	-1.26873	-0.0777924	1/3	ENSG00000162772	ATF3
GO Biological Processes	GO:1904209	positive regulation of chemokine (C-C motif) ligand 2 secretion	-1.26873	-0.0777924	1/3	ENSG00000133110	POSTN
GO Biological Processes	GO:1904306	positive regulation of gastro-intestinal system smooth muscle contraction	-1.26873	-0.0777924	1/3	ENSG00000134548	SPX
GO Biological Processes	GO:1904425	negative regulation of GTP binding	-1.26873	-0.0777924	1/3	ENSG00000076864	RAP1GAP
GO Biological Processes	GO:1904845	cellular response to L-glutamine	-1.26873	-0.0777924	1/3	ENSG00000185122	HSF1
GO Biological Processes	GO:1905312	positive regulation of cardiac neural crest cell migration involved in outflow tract morphogenesis	-1.26873	-0.0777924	1/3	ENSG00000075223	SEMA3C
GO Biological Processes	GO:1990542	mitochondrial transmembrane transport	-1.26873	-0.0777924	1/3	ENSG00000175564	UCP3
GO Biological Processes	GO:2000078	positive regulation of type B pancreatic cell development	-1.26873	-0.0777924	1/3	ENSG00000163623	NKX6-1
GO Biological Processes	GO:2000291	regulation of myoblast proliferation	-1.26873	-0.0777924	1/3	ENSG00000165887	ANKRD2
GO Biological Processes	GO:2000482	regulation of interleukin-8 secretion	-1.26873	-0.0777924	1/3	ENSG00000134830	C5AR2
GO Biological Processes	GO:2000583	regulation of platelet-derived growth factor receptor-alpha signaling pathway	-1.26873	-0.0777924	1/3	ENSG00000114423	CBLB
GO Biological Processes	GO:2000676	positive regulation of type B pancreatic cell apoptotic process	-1.26873	-0.0777924	1/3	ENSG00000136244	IL6
GO Biological Processes	GO:2000807	regulation of synaptic vesicle clustering	-1.26873	-0.0777924	1/3	ENSG00000174672	BRSK2
GO Biological Processes	GO:0008284	positive regulation of cell proliferation	-1.26521	-0.0753733	16/559	ENSG00000136244;ENSG00000125538;ENSG00000171388;ENSG00000073756;ENSG00000115414;ENSG00000175305;ENSG00000185122;ENSG00000128342;ENSG00000162772;ENSG00000164404;ENSG00000090612;ENSG00000105173;ENSG00000007952;ENSG00000185652;ENSG00000170476;ENSG00000075131	IL6;IL1B;APLN;PTGS2;FN1;CCNE2;HSF1;LIF;ATF3;GDF9;ZNF268;CCNE1;NOX1;NTF3;MZB1;TIPIN
GO Biological Processes	GO:0034220	ion transmembrane transport	-1.26574	-0.0753733	9/263	ENSG00000213199;ENSG00000198838;ENSG00000170049;ENSG00000170615;ENSG00000157514;ENSG00000196557;ENSG00000007952;ENSG00000156398;ENSG00000164037	ASIC3;RYR3;KCNAB3;SLC26A5;TSC22D3;CACNA1H;NOX1;SFXN2;SLC9B1
GO Biological Processes	GO:0016339	calcium-dependent cell-cell adhesion via plasma membrane cell adhesion molecules	-1.26268	-0.0733996	3/47	ENSG00000129910;ENSG00000062038;ENSG00000079112	CDH15;CDH3;CDH17
GO Biological Processes	GO:0009791	post-embryonic development	-1.26026	-0.0720786	4/78	ENSG00000159307;ENSG00000105649;ENSG00000111245;ENSG00000075223	SCUBE1;RAB3A;MYL2;SEMA3C
GO Biological Processes	GO:0071260	cellular response to mechanical stimulus	-1.26026	-0.0720786	4/78	ENSG00000108821;ENSG00000172936;ENSG00000125538;ENSG00000073756	COL1A1;MYD88;IL1B;PTGS2
GO Biological Processes	GO:0001782	B cell homeostasis	-1.25357	-0.070299	2/21	ENSG00000123338;ENSG00000183018	NCKAP1L;SPNS2
GO Biological Processes	GO:0002026	regulation of the force of heart contraction	-1.25357	-0.070299	2/21	ENSG00000171388;ENSG00000111245	APLN;MYL2
GO Biological Processes	GO:0002042	cell migration involved in sprouting angiogenesis	-1.25357	-0.070299	2/21	ENSG00000145147;ENSG00000123358	SLIT2;NR4A1
GO Biological Processes	GO:0035904	aorta development	-1.25357	-0.070299	2/21	ENSG00000004399;ENSG00000139174	PLXND1;PRICKLE1
GO Biological Processes	GO:0042730	fibrinolysis	-1.25357	-0.070299	2/21	ENSG00000171557;ENSG00000171564	FGG;FGB
GO Biological Processes	GO:0048245	eosinophil chemotaxis	-1.25357	-0.070299	2/21	ENSG00000108691;ENSG00000171951	CCL2;SCG2
GO Biological Processes	GO:0050771	negative regulation of axonogenesis	-1.25357	-0.070299	2/21	ENSG00000064300;ENSG00000126861	NGFR;OMG
GO Biological Processes	GO:0060425	lung morphogenesis	-1.25357	-0.070299	2/21	ENSG00000103241;ENSG00000183691	FOXF1;NOG
GO Biological Processes	GO:2000773	negative regulation of cellular senescence	-1.25357	-0.070299	2/21	ENSG00000113916;ENSG00000080839	BCL6;RBL1
GO Biological Processes	GO:0045599	negative regulation of fat cell differentiation	-1.24038	-0.0581912	3/48	ENSG00000136244;ENSG00000175197;ENSG00000099953	IL6;DDIT3;MMP11
GO Biological Processes	GO:0060291	long-term synaptic potentiation	-1.24038	-0.0581912	3/48	ENSG00000198576;ENSG00000131095;ENSG00000189056	ARC;GFAP;RELN
GO Biological Processes	GO:0006936	muscle contraction	-1.23142	-0.0497781	5/114	ENSG00000165887;ENSG00000128872;ENSG00000101335;ENSG00000196557;ENSG00000101605	ANKRD2;TMOD2;MYL9;CACNA1H;MYOM1
GO Biological Processes	GO:0001678	cellular glucose homeostasis	-1.21733	-0.0405307	2/22	ENSG00000159399;ENSG00000064300	HK2;NGFR
GO Biological Processes	GO:0006855	drug transmembrane transport	-1.21733	-0.0405307	2/22	ENSG00000110628;ENSG00000180638	SLC22A18;SLC47A2
GO Biological Processes	GO:0010596	negative regulation of endothelial cell migration	-1.21733	-0.0405307	2/22	ENSG00000145147;ENSG00000132386	SLIT2;SERPINF1
GO Biological Processes	GO:0023014	signal transduction by protein phosphorylation	-1.21866	-0.0405307	3/49	ENSG00000154310;ENSG00000077264;ENSG00000101349	TNIK;PAK3;PAK5
GO Biological Processes	GO:0042759	long-chain fatty acid biosynthetic process	-1.21733	-0.0405307	2/22	ENSG00000123560;ENSG00000073756	PLP1;PTGS2
GO Biological Processes	GO:0050806	positive regulation of synaptic transmission	-1.21733	-0.0405307	2/22	ENSG00000158258;ENSG00000079215	CLSTN2;SLC1A3
GO Biological Processes	GO:0051899	membrane depolarization	-1.21733	-0.0405307	2/22	ENSG00000148408;ENSG00000182389	CACNA1B;CACNB4
GO Biological Processes	GO:1990138	neuron projection extension	-1.21733	-0.0405307	2/22	ENSG00000126500;ENSG00000133110	FLRT1;POSTN
GO Biological Processes	GO:2000179	positive regulation of neural precursor cell proliferation	-1.21733	-0.0405307	2/22	ENSG00000132688;ENSG00000128886	NES;ELL3
GO Biological Processes	GO:0000083	regulation of transcription involved in G1/S transition of mitotic cell cycle	-1.18298	-0.0349815	2/23	ENSG00000105173;ENSG00000198176	CCNE1;TFDP1
GO Biological Processes	GO:0001822	kidney development	-1.15564	-0.0349815	5/120	ENSG00000154734;ENSG00000158955;ENSG00000166147;ENSG00000275410;ENSG00000132386	ADAMTS1;WNT9B;FBN1;HNF1B;SERPINF1
GO Biological Processes	GO:0001826	inner cell mass cell differentiation	-1.14775	-0.0349815	1/4	ENSG00000275410	HNF1B
GO Biological Processes	GO:0001839	neural plate morphogenesis	-1.14775	-0.0349815	1/4	ENSG00000183691	NOG
GO Biological Processes	GO:0002029	desensitization of G protein-coupled receptor signaling pathway	-1.14775	-0.0349815	1/4	ENSG00000010310	GIPR
GO Biological Processes	GO:0002074	extraocular skeletal muscle development	-1.14775	-0.0349815	1/4	ENSG00000101605	MYOM1
GO Biological Processes	GO:0002227	innate immune response in mucosa	-1.15033	-0.0349815	2/24	ENSG00000124635;ENSG00000012223	HIST1H2BJ;LTF
GO Biological Processes	GO:0002826	negative regulation of T-helper 1 type immune response	-1.14775	-0.0349815	1/4	ENSG00000135077	HAVCR2
GO Biological Processes	GO:0002906	negative regulation of mature B cell apoptotic process	-1.14775	-0.0349815	1/4	ENSG00000019582	CD74
GO Biological Processes	GO:0003219	cardiac right ventricle formation	-1.14775	-0.0349815	1/4	ENSG00000082014	SMARCD3
GO Biological Processes	GO:0006306	DNA methylation	-1.15033	-0.0349815	2/24	ENSG00000178409;ENSG00000170345	BEND3;FOS
GO Biological Processes	GO:0006399	tRNA metabolic process	-1.14775	-0.0349815	1/4	ENSG00000203546	AL139353.1
GO Biological Processes	GO:0006857	oligopeptide transport	-1.14775	-0.0349815	1/4	ENSG00000079112	CDH17
GO Biological Processes	GO:0006887	exocytosis	-1.15564	-0.0349815	5/120	ENSG00000168952;ENSG00000179044;ENSG00000029534;ENSG00000105649;ENSG00000174672	STXBP6;EXOC3L1;ANK1;RAB3A;BRSK2
GO Biological Processes	GO:0007127	meiosis I	-1.14775	-0.0349815	1/4	ENSG00000159374	M1AP
GO Biological Processes	GO:0007161	calcium-independent cell-matrix adhesion	-1.14775	-0.0349815	1/4	ENSG00000115414	FN1
GO Biological Processes	GO:0007166	cell surface receptor signaling pathway	-1.2007	-0.0349815	9/271	ENSG00000172936;ENSG00000112414;ENSG00000108691;ENSG00000120217;ENSG00000010310;ENSG00000010610;ENSG00000007312;ENSG00000114423;ENSG00000151276	MYD88;ADGRG6;CCL2;CD274;GIPR;CD4;CD79B;CBLB;MAGI1
GO Biological Processes	GO:0007290	spermatid nucleus elongation	-1.14775	-0.0349815	1/4	ENSG00000115548	KDM3A
GO Biological Processes	GO:0007386	compartment pattern specification	-1.14775	-0.0349815	1/4	ENSG00000090932	DLL3
GO Biological Processes	GO:0009264	deoxyribonucleotide catabolic process	-1.14775	-0.0349815	1/4	ENSG00000023697	DERA
GO Biological Processes	GO:0009755	hormone-mediated signaling pathway	-1.17687	-0.0349815	3/51	ENSG00000116833;ENSG00000126368;ENSG00000115548	NR5A2;NR1D1;KDM3A
GO Biological Processes	GO:0010638	positive regulation of organelle organization	-1.14775	-0.0349815	1/4	ENSG00000029534	ANK1
GO Biological Processes	GO:0016048	detection of temperature stimulus	-1.14775	-0.0349815	1/4	ENSG00000165606	DRGX
GO Biological Processes	GO:0016052	carbohydrate catabolic process	-1.14775	-0.0349815	1/4	ENSG00000023697	DERA
GO Biological Processes	GO:0016079	synaptic vesicle exocytosis	-1.15033	-0.0349815	2/24	ENSG00000186472;ENSG00000105649	PCLO;RAB3A
GO Biological Processes	GO:0016447	somatic recombination of immunoglobulin gene segments	-1.14775	-0.0349815	1/4	ENSG00000076248	UNG
GO Biological Processes	GO:0019556	histidine catabolic process to glutamate and formamide	-1.14775	-0.0349815	1/4	ENSG00000139344	AMDHD1
GO Biological Processes	GO:0019557	histidine catabolic process to glutamate and formate	-1.14775	-0.0349815	1/4	ENSG00000139344	AMDHD1
GO Biological Processes	GO:0021545	cranial nerve development	-1.14775	-0.0349815	1/4	ENSG00000079215	SLC1A3
GO Biological Processes	GO:0021615	glossopharyngeal nerve morphogenesis	-1.14775	-0.0349815	1/4	ENSG00000221866	PLXNA4
GO Biological Processes	GO:0021800	cerebral cortex tangential migration	-1.14775	-0.0349815	1/4	ENSG00000189056	RELN
GO Biological Processes	GO:0021913	regulation of transcription from RNA polymerase II promoter involved in ventral spinal cord interneuron specification	-1.14775	-0.0349815	1/4	ENSG00000163623	NKX6-1
GO Biological Processes	GO:0030072	peptide hormone secretion	-1.14775	-0.0349815	1/4	ENSG00000179044	EXOC3L1
GO Biological Processes	GO:0030204	chondroitin sulfate metabolic process	-1.14775	-0.0349815	1/4	ENSG00000147408	CSGALNACT1
GO Biological Processes	GO:0030260	entry into host cell	-1.14775	-0.0349815	1/4	ENSG00000010610	CD4
GO Biological Processes	GO:0030730	sequestering of triglyceride	-1.14775	-0.0349815	1/4	ENSG00000125538	IL1B
GO Biological Processes	GO:0030838	positive regulation of actin filament polymerization	-1.17687	-0.0349815	3/51	ENSG00000123338;ENSG00000248905;ENSG00000128298	NCKAP1L;FMN1;BAIAP2L2
GO Biological Processes	GO:0030888	regulation of B cell proliferation	-1.14775	-0.0349815	1/4	ENSG00000170476	MZB1
GO Biological Processes	GO:0031098	stress-activated protein kinase signaling cascade	-1.19749	-0.0349815	3/50	ENSG00000154310;ENSG00000077264;ENSG00000101349	TNIK;PAK3;PAK5
GO Biological Processes	GO:0031394	positive regulation of prostaglandin biosynthetic process	-1.14775	-0.0349815	1/4	ENSG00000073756	PTGS2
GO Biological Processes	GO:0031591	wybutosine biosynthetic process	-1.14775	-0.0349815	1/4	ENSG00000168806	LCMT2
GO Biological Processes	GO:0031652	positive regulation of heat generation	-1.14775	-0.0349815	1/4	ENSG00000171388	APLN
GO Biological Processes	GO:0032095	regulation of response to food	-1.14775	-0.0349815	1/4	ENSG00000126583	PRKCG
GO Biological Processes	GO:0032264	IMP salvage	-1.14775	-0.0349815	1/4	ENSG00000133805	AMPD3
GO Biological Processes	GO:0032376	positive regulation of cholesterol transport	-1.14775	-0.0349815	1/4	ENSG00000101670	LIPG
GO Biological Processes	GO:0032417	positive regulation of sodium:proton antiporter activity	-1.14775	-0.0349815	1/4	ENSG00000069696	DRD4
GO Biological Processes	GO:0032507	maintenance of protein location in cell	-1.14775	-0.0349815	1/4	ENSG00000010610	CD4
GO Biological Processes	GO:0032687	negative regulation of interferon-alpha production	-1.14775	-0.0349815	1/4	ENSG00000135077	HAVCR2
GO Biological Processes	GO:0032984	protein-containing complex disassembly	-1.14775	-0.0349815	1/4	ENSG00000168209	DDIT4
GO Biological Processes	GO:0033137	negative regulation of peptidyl-serine phosphorylation	-1.15033	-0.0349815	2/24	ENSG00000168209;ENSG00000100034	DDIT4;PPM1F
GO Biological Processes	GO:0033138	positive regulation of peptidyl-serine phosphorylation	-1.15041	-0.0349815	4/85	ENSG00000136244;ENSG00000073756;ENSG00000128342;ENSG00000185652	IL6;PTGS2;LIF;NTF3
GO Biological Processes	GO:0034154	toll-like receptor 7 signaling pathway	-1.14775	-0.0349815	1/4	ENSG00000135077	HAVCR2
GO Biological Processes	GO:0034766	negative regulation of ion transmembrane transport	-1.14775	-0.0349815	1/4	ENSG00000170615	SLC26A5
GO Biological Processes	GO:0035089	establishment of apical/basal cell polarity	-1.14775	-0.0349815	1/4	ENSG00000075618	FSCN1
GO Biological Processes	GO:0035582	sequestering of BMP in extracellular matrix	-1.14775	-0.0349815	1/4	ENSG00000166147	FBN1
GO Biological Processes	GO:0035583	sequestering of TGFbeta in extracellular matrix	-1.14775	-0.0349815	1/4	ENSG00000166147	FBN1
GO Biological Processes	GO:0035771	interleukin-4-mediated signaling pathway	-1.14775	-0.0349815	1/4	ENSG00000105639	JAK3
GO Biological Processes	GO:0035814	negative regulation of renal sodium excretion	-1.14775	-0.0349815	1/4	ENSG00000134548	SPX
GO Biological Processes	GO:0036486	ventral trunk neural crest cell migration	-1.14775	-0.0349815	1/4	ENSG00000118257	NRP2
GO Biological Processes	GO:0042092	type 2 immune response	-1.14775	-0.0349815	1/4	ENSG00000113916	BCL6
GO Biological Processes	GO:0042157	lipoprotein metabolic process	-1.15033	-0.0349815	2/24	ENSG00000138823;ENSG00000178878	MTTP;APOLD1
GO Biological Processes	GO:0042596	fear response	-1.14775	-0.0349815	1/4	ENSG00000069696	DRD4
GO Biological Processes	GO:0042953	lipoprotein transport	-1.15033	-0.0349815	2/24	ENSG00000138823;ENSG00000175970	MTTP;UNC119B
GO Biological Processes	GO:0043137	DNA replication, removal of RNA primer	-1.14775	-0.0349815	1/4	ENSG00000168496	FEN1
GO Biological Processes	GO:0043378	positive regulation of CD8-positive, alpha-beta T cell differentiation	-1.14775	-0.0349815	1/4	ENSG00000123338	NCKAP1L
GO Biological Processes	GO:0043550	regulation of lipid kinase activity	-1.14775	-0.0349815	1/4	ENSG00000080839	RBL1
GO Biological Processes	GO:0044878	mitotic cytokinesis checkpoint	-1.14775	-0.0349815	1/4	ENSG00000164695	CHMP4C
GO Biological Processes	GO:0045588	positive regulation of gamma-delta T cell differentiation	-1.14775	-0.0349815	1/4	ENSG00000123338	NCKAP1L
GO Biological Processes	GO:0045629	negative regulation of T-helper 2 cell differentiation	-1.14775	-0.0349815	1/4	ENSG00000113916	BCL6
GO Biological Processes	GO:0045662	negative regulation of myoblast differentiation	-1.15033	-0.0349815	2/24	ENSG00000165887;ENSG00000175197	ANKRD2;DDIT3
GO Biological Processes	GO:0045671	negative regulation of osteoclast differentiation	-1.15033	-0.0349815	2/24	ENSG00000152154;ENSG00000166147	TMEM178A;FBN1
GO Biological Processes	GO:0045761	regulation of adenylate cyclase activity	-1.14775	-0.0349815	1/4	ENSG00000176533	GNG7
GO Biological Processes	GO:0045833	negative regulation of lipid metabolic process	-1.14775	-0.0349815	1/4	ENSG00000125538	IL1B
GO Biological Processes	GO:0045876	positive regulation of sister chromatid cohesion	-1.14775	-0.0349815	1/4	ENSG00000168496	FEN1
GO Biological Processes	GO:0045906	negative regulation of vasoconstriction	-1.14775	-0.0349815	1/4	ENSG00000171388	APLN
GO Biological Processes	GO:0048023	positive regulation of melanin biosynthetic process	-1.14775	-0.0349815	1/4	ENSG00000062038	CDH3
GO Biological Processes	GO:0048050	post-embryonic eye morphogenesis	-1.14775	-0.0349815	1/4	ENSG00000166147	FBN1
GO Biological Processes	GO:0048742	regulation of skeletal muscle fiber development	-1.14775	-0.0349815	1/4	ENSG00000048052	HDAC9
GO Biological Processes	GO:0048861	leukemia inhibitory factor signaling pathway	-1.14775	-0.0349815	1/4	ENSG00000128342	LIF
GO Biological Processes	GO:0050725	positive regulation of interleukin-1 beta biosynthetic process	-1.14775	-0.0349815	1/4	ENSG00000120738	EGR1
GO Biological Processes	GO:0050870	positive regulation of T cell activation	-1.15033	-0.0349815	2/24	ENSG00000108691;ENSG00000010610	CCL2;CD4
GO Biological Processes	GO:0050974	detection of mechanical stimulus involved in sensory perception	-1.14775	-0.0349815	1/4	ENSG00000213199	ASIC3
GO Biological Processes	GO:0051306	mitotic sister chromatid separation	-1.14775	-0.0349815	1/4	ENSG00000121101	TEX14
GO Biological Processes	GO:0051454	intracellular pH elevation	-1.14775	-0.0349815	1/4	ENSG00000007952	NOX1
GO Biological Processes	GO:0060005	vestibular reflex	-1.14775	-0.0349815	1/4	ENSG00000119508	NR4A3
GO Biological Processes	GO:0060355	positive regulation of cell adhesion molecule production	-1.14775	-0.0349815	1/4	ENSG00000125538	IL1B
GO Biological Processes	GO:0060438	trachea development	-1.14775	-0.0349815	1/4	ENSG00000103241	FOXF1
GO Biological Processes	GO:0060513	prostatic bud formation	-1.14775	-0.0349815	1/4	ENSG00000183691	NOG
GO Biological Processes	GO:0060676	ureteric bud formation	-1.14775	-0.0349815	1/4	ENSG00000183691	NOG
GO Biological Processes	GO:0060708	spongiotrophoblast differentiation	-1.14775	-0.0349815	1/4	ENSG00000128342	LIF
GO Biological Processes	GO:0060763	mammary duct terminal end bud growth	-1.14775	-0.0349815	1/4	ENSG00000173531	MST1
GO Biological Processes	GO:0060841	venous blood vessel development	-1.14775	-0.0349815	1/4	ENSG00000103241	FOXF1
GO Biological Processes	GO:0061030	epithelial cell differentiation involved in mammary gland alveolus development	-1.14775	-0.0349815	1/4	ENSG00000103241	FOXF1
GO Biological Processes	GO:0061333	renal tubule morphogenesis	-1.14775	-0.0349815	1/4	ENSG00000170873	MTSS1
GO Biological Processes	GO:0070164	negative regulation of adiponectin secretion	-1.14775	-0.0349815	1/4	ENSG00000125538	IL1B
GO Biological Processes	GO:0070236	negative regulation of activation-induced cell death of T cells	-1.14775	-0.0349815	1/4	ENSG00000157514	TSC22D3
GO Biological Processes	GO:0070318	positive regulation of G0 to G1 transition	-1.14775	-0.0349815	1/4	ENSG00000129194	SOX15
GO Biological Processes	GO:0070779	D-aspartate import across plasma membrane	-1.14775	-0.0349815	1/4	ENSG00000079215	SLC1A3
GO Biological Processes	GO:0071279	cellular response to cobalt ion	-1.14775	-0.0349815	1/4	ENSG00000132386	SERPINF1
GO Biological Processes	GO:0071395	cellular response to jasmonic acid stimulus	-1.14775	-0.0349815	1/4	ENSG00000187134	AKR1C1
GO Biological Processes	GO:0071650	negative regulation of chemokine (C-C motif) ligand 5 production	-1.14775	-0.0349815	1/4	ENSG00000081181	ARG2
GO Biological Processes	GO:0072108	positive regulation of mesenchymal to epithelial transition involved in metanephros morphogenesis	-1.14775	-0.0349815	1/4	ENSG00000128342	LIF
GO Biological Processes	GO:0072126	positive regulation of glomerular mesangial cell proliferation	-1.14775	-0.0349815	1/4	ENSG00000166396	SERPINB7
GO Biological Processes	GO:0072676	lymphocyte migration	-1.14775	-0.0349815	1/4	ENSG00000183018	SPNS2
GO Biological Processes	GO:0090261	positive regulation of inclusion body assembly	-1.14775	-0.0349815	1/4	ENSG00000185122	HSF1
GO Biological Processes	GO:0097118	neuroligin clustering involved in postsynaptic membrane assembly	-1.14775	-0.0349815	1/4	ENSG00000110076	NRXN2
GO Biological Processes	GO:0097167	circadian regulation of translation	-1.14775	-0.0349815	1/4	ENSG00000179094	PER1
GO Biological Processes	GO:0097490	sympathetic neuron projection extension	-1.14775	-0.0349815	1/4	ENSG00000118257	NRP2
GO Biological Processes	GO:0097491	sympathetic neuron projection guidance	-1.14775	-0.0349815	1/4	ENSG00000118257	NRP2
GO Biological Processes	GO:0098662	inorganic cation transmembrane transport	-1.14775	-0.0349815	1/4	ENSG00000196557	CACNA1H
GO Biological Processes	GO:1900138	negative regulation of phospholipase A2 activity	-1.14775	-0.0349815	1/4	ENSG00000265190	ANXA8
GO Biological Processes	GO:1900365	positive regulation of mRNA polyadenylation	-1.14775	-0.0349815	1/4	ENSG00000185122	HSF1
GO Biological Processes	GO:1900426	positive regulation of defense response to bacterium	-1.14775	-0.0349815	1/4	ENSG00000135077	HAVCR2
GO Biological Processes	GO:1900746	regulation of vascular endothelial growth factor signaling pathway	-1.14775	-0.0349815	1/4	ENSG00000184489	PTP4A3
GO Biological Processes	GO:1902177	positive regulation of oxidative stress-induced intrinsic apoptotic signaling pathway	-1.14775	-0.0349815	1/4	ENSG00000007952	NOX1
GO Biological Processes	GO:1902285	semaphorin-plexin signaling pathway involved in neuron projection guidance	-1.14775	-0.0349815	1/4	ENSG00000118257	NRP2
GO Biological Processes	GO:1902512	positive regulation of apoptotic DNA fragmentation	-1.14775	-0.0349815	1/4	ENSG00000185122	HSF1
GO Biological Processes	GO:1902732	positive regulation of chondrocyte proliferation	-1.14775	-0.0349815	1/4	ENSG00000012223	LTF
GO Biological Processes	GO:1903208	negative regulation of hydrogen peroxide-induced neuron death	-1.14775	-0.0349815	1/4	ENSG00000119508	NR4A3
GO Biological Processes	GO:1903426	regulation of reactive oxygen species biosynthetic process	-1.14775	-0.0349815	1/4	ENSG00000081181	ARG2
GO Biological Processes	GO:1903978	regulation of microglial cell activation	-1.14775	-0.0349815	1/4	ENSG00000136244	IL6
GO Biological Processes	GO:1904036	negative regulation of epithelial cell apoptotic process	-1.14775	-0.0349815	1/4	ENSG00000173531	MST1
GO Biological Processes	GO:1904528	positive regulation of microtubule binding	-1.14775	-0.0349815	1/4	ENSG00000185122	HSF1
GO Biological Processes	GO:1905564	positive regulation of vascular endothelial cell proliferation	-1.18298	-0.0349815	2/23	ENSG00000199161;ENSG00000171388	MIR126;APLN
GO Biological Processes	GO:1990086	lens fiber cell apoptotic process	-1.14775	-0.0349815	1/4	ENSG00000007968	E2F2
GO Biological Processes	GO:1990523	bone regeneration	-1.14775	-0.0349815	1/4	ENSG00000133110	POSTN
GO Biological Processes	GO:2000666	negative regulation of interleukin-13 secretion	-1.14775	-0.0349815	1/4	ENSG00000081181	ARG2
GO Biological Processes	GO:2001013	epithelial cell proliferation involved in renal tubule morphogenesis	-1.14775	-0.0349815	1/4	ENSG00000170873	MTSS1
GO Biological Processes	GO:2001206	positive regulation of osteoclast development	-1.14775	-0.0349815	1/4	ENSG00000119714	GPR68
GO Biological Processes	GO:0006631	fatty acid metabolic process	-1.13801	-0.025703	6/159	ENSG00000073756;ENSG00000157870;ENSG00000095303;ENSG00000175564;ENSG00000148344;ENSG00000005187	PTGS2;PRXL2B;PTGS1;UCP3;PTGES;ACSM3
GO Biological Processes	GO:0043087	regulation of GTPase activity	-1.13575	-0.0248179	4/86	ENSG00000221866;ENSG00000004399;ENSG00000113916;ENSG00000076864	PLXNA4;PLXND1;BCL6;RAP1GAP
GO Biological Processes	GO:0050829	defense response to Gram-negative bacterium	-1.13575	-0.0248179	4/86	ENSG00000136244;ENSG00000010610;ENSG00000124635;ENSG00000012223	IL6;CD4;HIST1H2BJ;LTF
GO Biological Processes	GO:1902476	chloride transmembrane transport	-1.13575	-0.0248179	4/86	ENSG00000145217;ENSG00000170615;ENSG00000079215;ENSG00000155850	SLC26A1;SLC26A5;SLC1A3;SLC26A2
GO Biological Processes	GO:0006629	lipid metabolic process	-1.13451	-0.0240409	15/539	ENSG00000138823;ENSG00000088002;ENSG00000073756;ENSG00000184381;ENSG00000157870;ENSG00000095303;ENSG00000163898;ENSG00000101670;ENSG00000175564;ENSG00000166035;ENSG00000148344;ENSG00000079459;ENSG00000005187;ENSG00000100344;ENSG00000100288	MTTP;SULT2B1;PTGS2;PLA2G6;PRXL2B;PTGS1;LIPH;LIPG;UCP3;LIPC;PTGES;FDFT1;ACSM3;PNPLA3;CHKB
GO Biological Processes	GO:0010466	negative regulation of peptidase activity	-1.13162	-0.021611	5/122	ENSG00000079257;ENSG00000162267;ENSG00000188488;ENSG00000166396;ENSG00000105825	LXN;ITIH3;SERPINA5;SERPINB7;TFPI2
GO Biological Processes	GO:0003180	aortic valve morphogenesis	-1.11925	-0.013347	2/25	ENSG00000184347;ENSG00000145147	SLIT3;SLIT2
GO Biological Processes	GO:0016042	lipid catabolic process	-1.11983	-0.013347	5/123	ENSG00000184381;ENSG00000163898;ENSG00000101670;ENSG00000166035;ENSG00000100344	PLA2G6;LIPH;LIPG;LIPC;PNPLA3
GO Biological Processes	GO:0030206	chondroitin sulfate biosynthetic process	-1.11925	-0.013347	2/25	ENSG00000147408;ENSG00000123989	CSGALNACT1;CHPF
GO Biological Processes	GO:0030866	cortical actin cytoskeleton organization	-1.11925	-0.013347	2/25	ENSG00000123338;ENSG00000184922	NCKAP1L;FMNL1
GO Biological Processes	GO:0032967	positive regulation of collagen biosynthetic process	-1.11925	-0.013347	2/25	ENSG00000157613;ENSG00000166396	CREB3L1;SERPINB7
GO Biological Processes	GO:0051894	positive regulation of focal adhesion assembly	-1.11925	-0.013347	2/25	ENSG00000248905;ENSG00000100034	FMN1;PPM1F
GO Biological Processes	GO:0097755	positive regulation of blood vessel diameter	-1.11925	-0.013347	2/25	ENSG00000171388;ENSG00000184381	APLN;PLA2G6
GO Biological Processes	GO:1900182	positive regulation of protein localization to nucleus	-1.11925	-0.013347	2/25	ENSG00000064300;ENSG00000128342	NGFR;LIF
GO Biological Processes	GO:1904754	positive regulation of vascular associated smooth muscle cell migration	-1.11925	-0.013347	2/25	ENSG00000154734;ENSG00000119508	ADAMTS1;NR4A3
GO Biological Processes	GO:0014070	response to organic cyclic compound	-1.10819	-0.00274396	5/124	ENSG00000073756;ENSG00000275410;ENSG00000185122;ENSG00000148344;ENSG00000170345	PTGS2;HNF1B;HSF1;PTGES;FOS
GO Biological Processes	GO:0006805	xenobiotic metabolic process	-1.10713	-0.00258551	4/88	ENSG00000155016;ENSG00000095303;ENSG00000065621;ENSG00000187134	CYP2U1;PTGS1;GSTO2;AKR1C1
GO Biological Processes	GO:0060326	cell chemotaxis	-1.10713	-0.00258551	4/88	ENSG00000112902;ENSG00000108691;ENSG00000121797;ENSG00000115009	SEMA5A;CCL2;CCRL2;CCL20
GO Biological Processes	GO:0000303	response to superoxide	-1.05479	-0.00104908	1/5	ENSG00000175564	UCP3
GO Biological Processes	GO:0001661	conditioned taste aversion	-1.05479	-0.00104908	1/5	ENSG00000170345	FOS
GO Biological Processes	GO:0001714	endodermal cell fate specification	-1.05479	-0.00104908	1/5	ENSG00000275410	HNF1B
GO Biological Processes	GO:0001958	endochondral ossification	-1.08961	-0.00104908	2/26	ENSG00000147408;ENSG00000108821	CSGALNACT1;COL1A1
GO Biological Processes	GO:0002175	protein localization to paranode region of axon	-1.05479	-0.00104908	1/5	ENSG00000163531	NFASC
GO Biological Processes	GO:0002248	connective tissue replacement involved in inflammatory response wound healing	-1.05479	-0.00104908	1/5	ENSG00000115008	IL1A
GO Biological Processes	GO:0002634	regulation of germinal center formation	-1.05479	-0.00104908	1/5	ENSG00000113916	BCL6
GO Biological Processes	GO:0003148	outflow tract septum morphogenesis	-1.0613	-0.00104908	2/27	ENSG00000118257;ENSG00000075223	NRP2;SEMA3C
GO Biological Processes	GO:0006085	acetyl-CoA biosynthetic process	-1.05479	-0.00104908	1/5	ENSG00000154930	ACSS1
GO Biological Processes	GO:0006525	arginine metabolic process	-1.05479	-0.00104908	1/5	ENSG00000081181	ARG2
GO Biological Processes	GO:0006547	histidine metabolic process	-1.05479	-0.00104908	1/5	ENSG00000139344	AMDHD1
GO Biological Processes	GO:0006572	tyrosine catabolic process	-1.05479	-0.00104908	1/5	ENSG00000158104	HPD
GO Biological Processes	GO:0006710	androgen catabolic process	-1.05479	-0.00104908	1/5	ENSG00000118785	SPP1
GO Biological Processes	GO:0006778	porphyrin-containing compound metabolic process	-1.05479	-0.00104908	1/5	ENSG00000158578	ALAS2
GO Biological Processes	GO:0006873	cellular ion homeostasis	-1.05479	-0.00104908	1/5	ENSG00000175591	P2RY2
GO Biological Processes	GO:0007044	cell-substrate junction assembly	-1.05479	-0.00104908	1/5	ENSG00000115414	FN1
GO Biological Processes	GO:0007140	male meiotic nuclear division	-1.0613	-0.00104908	2/27	ENSG00000182459;ENSG00000121101	TEX19;TEX14
GO Biological Processes	GO:0007635	chemosensory behavior	-1.05479	-0.00104908	1/5	ENSG00000126583	PRKCG
GO Biological Processes	GO:0008088	axo-dendritic transport	-1.05479	-0.00104908	1/5	ENSG00000104892	KLC3
GO Biological Processes	GO:0008207	C21-steroid hormone metabolic process	-1.05479	-0.00104908	1/5	ENSG00000100867	DHRS2
GO Biological Processes	GO:0008366	axon ensheathment	-1.05479	-0.00104908	1/5	ENSG00000123560	PLP1
GO Biological Processes	GO:0009750	response to fructose	-1.05479	-0.00104908	1/5	ENSG00000073756	PTGS2
GO Biological Processes	GO:0010829	negative regulation of glucose transmembrane transport	-1.05479	-0.00104908	1/5	ENSG00000125538	IL1B
GO Biological Processes	GO:0014832	urinary bladder smooth muscle contraction	-1.05479	-0.00104908	1/5	ENSG00000184381	PLA2G6
GO Biological Processes	GO:0015721	bile acid and bile salt transport	-1.0613	-0.00104908	2/27	ENSG00000187134;ENSG00000111700	AKR1C1;SLCO1B3
GO Biological Processes	GO:0016576	histone dephosphorylation	-1.05479	-0.00104908	1/5	ENSG00000100034	PPM1F
GO Biological Processes	GO:0016577	histone demethylation	-1.05479	-0.00104908	1/5	ENSG00000132510	KDM6B
GO Biological Processes	GO:0018394	peptidyl-lysine acetylation	-1.05479	-0.00104908	1/5	ENSG00000114166	KAT2B
GO Biological Processes	GO:0019318	hexose metabolic process	-1.05479	-0.00104908	1/5	ENSG00000159399	HK2
GO Biological Processes	GO:0019433	triglyceride catabolic process	-1.08961	-0.00104908	2/26	ENSG00000166035;ENSG00000100344	LIPC;PNPLA3
GO Biological Processes	GO:0019732	antifungal humoral response	-1.05479	-0.00104908	1/5	ENSG00000012223	LTF
GO Biological Processes	GO:0021637	trigeminal nerve structural organization	-1.05479	-0.00104908	1/5	ENSG00000221866	PLXNA4
GO Biological Processes	GO:0021960	anterior commissure morphogenesis	-1.05479	-0.00104908	1/5	ENSG00000221866	PLXNA4
GO Biological Processes	GO:0023051	regulation of signaling	-1.05479	-0.00104908	1/5	ENSG00000114423	CBLB
GO Biological Processes	GO:0032098	regulation of appetite	-1.05479	-0.00104908	1/5	ENSG00000164270	HTR4
GO Biological Processes	GO:0032611	interleukin-1 beta production	-1.05479	-0.00104908	1/5	ENSG00000125538	IL1B
GO Biological Processes	GO:0032747	positive regulation of interleukin-23 production	-1.05479	-0.00104908	1/5	ENSG00000172936	MYD88
GO Biological Processes	GO:0033014	tetrapyrrole biosynthetic process	-1.05479	-0.00104908	1/5	ENSG00000158578	ALAS2
GO Biological Processes	GO:0033262	regulation of nuclear cell cycle DNA replication	-1.05479	-0.00104908	1/5	ENSG00000075131	TIPIN
GO Biological Processes	GO:0034197	triglyceride transport	-1.05479	-0.00104908	1/5	ENSG00000138823	MTTP
GO Biological Processes	GO:0034316	negative regulation of Arp2/3 complex-mediated actin nucleation	-1.05479	-0.00104908	1/5	ENSG00000197045	GMFB
GO Biological Processes	GO:0034620	cellular response to unfolded protein	-1.08961	-0.00104908	2/26	ENSG00000204390;ENSG00000185122	HSPA1L;HSF1
GO Biological Processes	GO:0034638	phosphatidylcholine catabolic process	-1.05479	-0.00104908	1/5	ENSG00000166035	LIPC
GO Biological Processes	GO:0035509	negative regulation of myosin-light-chain-phosphatase activity	-1.05479	-0.00104908	1/5	ENSG00000123338	NCKAP1L
GO Biological Processes	GO:0035556	intracellular signal transduction	-1.07586	-0.00104908	13/461	ENSG00000170214;ENSG00000105639;ENSG00000171951;ENSG00000239388;ENSG00000128016;ENSG00000154310;ENSG00000102010;ENSG00000058866;ENSG00000126583;ENSG00000169429;ENSG00000174672;ENSG00000111837;ENSG00000141750	ADRA1B;JAK3;SCG2;ASB14;ZFP36;TNIK;BMX;DGKG;PRKCG;CXCL8;BRSK2;MAK;STAC2
GO Biological Processes	GO:0035610	protein side chain deglutamylation	-1.05479	-0.00104908	1/5	ENSG00000146856	AGBL3
GO Biological Processes	GO:0035864	response to potassium ion	-1.05479	-0.00104908	1/5	ENSG00000170615	SLC26A5
GO Biological Processes	GO:0035948	positive regulation of gluconeogenesis by positive regulation of transcription from RNA polymerase II promoter	-1.05479	-0.00104908	1/5	ENSG00000114166	KAT2B
GO Biological Processes	GO:0036124	histone H3-K9 trimethylation	-1.05479	-0.00104908	1/5	ENSG00000178409	BEND3
GO Biological Processes	GO:0038170	somatostatin signaling pathway	-1.05479	-0.00104908	1/5	ENSG00000139874	SSTR1
GO Biological Processes	GO:0042541	hemoglobin biosynthetic process	-1.05479	-0.00104908	1/5	ENSG00000158578	ALAS2
GO Biological Processes	GO:0042542	response to hydrogen peroxide	-1.06327	-0.00104908	3/57	ENSG00000108821;ENSG00000265972;ENSG00000119508	COL1A1;TXNIP;NR4A3
GO Biological Processes	GO:0042713	sperm ejaculation	-1.05479	-0.00104908	1/5	ENSG00000108576	SLC6A4
GO Biological Processes	GO:0043111	replication fork arrest	-1.05479	-0.00104908	1/5	ENSG00000075131	TIPIN
GO Biological Processes	GO:0044691	tooth eruption	-1.05479	-0.00104908	1/5	ENSG00000108821	COL1A1
GO Biological Processes	GO:0045085	negative regulation of interleukin-2 biosynthetic process	-1.05479	-0.00104908	1/5	ENSG00000128016	ZFP36
GO Biological Processes	GO:0045840	positive regulation of mitotic nuclear division	-1.0613	-0.00104908	2/27	ENSG00000125538;ENSG00000115008	IL1B;IL1A
GO Biological Processes	GO:0045920	negative regulation of exocytosis	-1.05479	-0.00104908	1/5	ENSG00000168952	STXBP6
GO Biological Processes	GO:0045986	negative regulation of smooth muscle contraction	-1.05479	-0.00104908	1/5	ENSG00000073756	PTGS2
GO Biological Processes	GO:0046033	AMP metabolic process	-1.05479	-0.00104908	1/5	ENSG00000133805	AMPD3
GO Biological Processes	GO:0046320	regulation of fatty acid oxidation	-1.05479	-0.00104908	1/5	ENSG00000004799	PDK4
GO Biological Processes	GO:0046541	saliva secretion	-1.05479	-0.00104908	1/5	ENSG00000104783	KCNN4
GO Biological Processes	GO:0046683	response to organophosphorus	-1.05479	-0.00104908	1/5	ENSG00000187134	AKR1C1
GO Biological Processes	GO:0048318	axial mesoderm development	-1.05479	-0.00104908	1/5	ENSG00000183691	NOG
GO Biological Processes	GO:0048385	regulation of retinoic acid receptor signaling pathway	-1.05479	-0.00104908	1/5	ENSG00000162496	DHRS3
GO Biological Processes	GO:0048570	notochord morphogenesis	-1.05479	-0.00104908	1/5	ENSG00000183691	NOG
GO Biological Processes	GO:0050792	regulation of viral process	-1.05479	-0.00104908	1/5	ENSG00000164695	CHMP4C
GO Biological Processes	GO:0050878	regulation of body fluid levels	-1.05479	-0.00104908	1/5	ENSG00000171388	APLN
GO Biological Processes	GO:0050907	detection of chemical stimulus involved in sensory perception	-1.05479	-0.00104908	1/5	ENSG00000213199	ASIC3
GO Biological Processes	GO:0050915	sensory perception of sour taste	-1.05479	-0.00104908	1/5	ENSG00000213199	ASIC3
GO Biological Processes	GO:0051461	positive regulation of corticotropin secretion	-1.05479	-0.00104908	1/5	ENSG00000171388	APLN
GO Biological Processes	GO:0051823	regulation of synapse structural plasticity	-1.05479	-0.00104908	1/5	ENSG00000058404	CAMK2B
GO Biological Processes	GO:0055001	muscle cell development	-1.05479	-0.00104908	1/5	ENSG00000185053	SGCZ
GO Biological Processes	GO:0061551	trigeminal ganglion development	-1.05479	-0.00104908	1/5	ENSG00000118257	NRP2
GO Biological Processes	GO:0061624	fructose catabolic process to hydroxyacetone phosphate and glyceraldehyde-3-phosphate	-1.05479	-0.00104908	1/5	ENSG00000165092	ALDH1A1
GO Biological Processes	GO:0065004	protein-DNA complex assembly	-1.05479	-0.00104908	1/5	ENSG00000275410	HNF1B
GO Biological Processes	GO:0070345	negative regulation of fat cell proliferation	-1.05479	-0.00104908	1/5	ENSG00000198176	TFDP1
GO Biological Processes	GO:0070372	regulation of ERK1 and ERK2 cascade	-1.08961	-0.00104908	2/26	ENSG00000125538;ENSG00000115414	IL1B;FN1
GO Biological Processes	GO:0070670	response to interleukin-4	-1.05479	-0.00104908	1/5	ENSG00000105639	JAK3
GO Biological Processes	GO:0070988	demethylation	-1.05479	-0.00104908	1/5	ENSG00000132763	MMACHC
GO Biological Processes	GO:0071205	protein localization to juxtaparanode region of axon	-1.05479	-0.00104908	1/5	ENSG00000163531	NFASC
GO Biological Processes	GO:0071284	cellular response to lead ion	-1.05479	-0.00104908	1/5	ENSG00000073756	PTGS2
GO Biological Processes	GO:0071557	histone H3-K27 demethylation	-1.05479	-0.00104908	1/5	ENSG00000132510	KDM6B
GO Biological Processes	GO:0071672	negative regulation of smooth muscle cell chemotaxis	-1.05479	-0.00104908	1/5	ENSG00000145147	SLIT2
GO Biological Processes	GO:0072189	ureter development	-1.05479	-0.00104908	1/5	ENSG00000103241	FOXF1
GO Biological Processes	GO:0072332	intrinsic apoptotic signaling pathway by p53 class mediator	-1.08961	-0.00104908	2/26	ENSG00000189283;ENSG00000007968	FHIT;E2F2
GO Biological Processes	GO:0072656	maintenance of protein location in mitochondrion	-1.05479	-0.00104908	1/5	ENSG00000159399	HK2
GO Biological Processes	GO:0090131	mesenchyme migration	-1.05479	-0.00104908	1/5	ENSG00000103241	FOXF1
GO Biological Processes	GO:0090611	ubiquitin-independent protein catabolic process via the multivesicular body sorting pathway	-1.05479	-0.00104908	1/5	ENSG00000164695	CHMP4C
GO Biological Processes	GO:0097070	ductus arteriosus closure	-1.05479	-0.00104908	1/5	ENSG00000103241	FOXF1
GO Biological Processes	GO:0097114	NMDA glutamate receptor clustering	-1.05479	-0.00104908	1/5	ENSG00000189056	RELN
GO Biological Processes	GO:0098735	positive regulation of the force of heart contraction	-1.05479	-0.00104908	1/5	ENSG00000111245	MYL2
GO Biological Processes	GO:1900015	regulation of cytokine production involved in inflammatory response	-1.05479	-0.00104908	1/5	ENSG00000179094	PER1
GO Biological Processes	GO:1900452	regulation of long-term synaptic depression	-1.05479	-0.00104908	1/5	ENSG00000198576	ARC
GO Biological Processes	GO:1901797	negative regulation of signal transduction by p53 class mediator	-1.05479	-0.00104908	1/5	ENSG00000128886	ELL3
GO Biological Processes	GO:1901798	positive regulation of signal transduction by p53 class mediator	-1.05479	-0.00104908	1/5	ENSG00000116254	CHD5
GO Biological Processes	GO:1902074	response to salt	-1.05479	-0.00104908	1/5	ENSG00000170615	SLC26A5
GO Biological Processes	GO:1902219	negative regulation of intrinsic apoptotic signaling pathway in response to osmotic stress	-1.05479	-0.00104908	1/5	ENSG00000073756	PTGS2
GO Biological Processes	GO:1902513	regulation of organelle transport along microtubule	-1.05479	-0.00104908	1/5	ENSG00000078018	MAP2
GO Biological Processes	GO:1902617	response to fluoride	-1.05479	-0.00104908	1/5	ENSG00000108821	COL1A1
GO Biological Processes	GO:1903025	regulation of RNA polymerase II regulatory region sequence-specific DNA binding	-1.05479	-0.00104908	1/5	ENSG00000128342	LIF
GO Biological Processes	GO:1903142	positive regulation of establishment of endothelial barrier	-1.05479	-0.00104908	1/5	ENSG00000184113	CLDN5
GO Biological Processes	GO:1903307	positive regulation of regulated secretory pathway	-1.05479	-0.00104908	1/5	ENSG00000105649	RAB3A
GO Biological Processes	GO:1903936	cellular response to sodium arsenite	-1.05479	-0.00104908	1/5	ENSG00000185122	HSF1
GO Biological Processes	GO:1904714	regulation of chaperone-mediated autophagy	-1.05479	-0.00104908	1/5	ENSG00000131095	GFAP
GO Biological Processes	GO:1904925	positive regulation of autophagy of mitochondrion in response to mitochondrial depolarization	-1.05479	-0.00104908	1/5	ENSG00000159399	HK2
GO Biological Processes	GO:1904951	positive regulation of establishment of protein localization	-1.05479	-0.00104908	1/5	ENSG00000184489	PTP4A3
GO Biological Processes	GO:1990776	response to angiotensin	-1.05479	-0.00104908	1/5	ENSG00000073756	PTGS2
GO Biological Processes	GO:1990910	response to hypobaric hypoxia	-1.05479	-0.00104908	1/5	ENSG00000185122	HSF1
GO Biological Processes	GO:2000117	negative regulation of cysteine-type endopeptidase activity	-1.05479	-0.00104908	1/5	ENSG00000012223	LTF
GO Biological Processes	GO:2000171	negative regulation of dendrite development	-1.05479	-0.00104908	1/5	ENSG00000137261	KIAA0319
GO Biological Processes	GO:2000288	positive regulation of myoblast proliferation	-1.05479	-0.00104908	1/5	ENSG00000129194	SOX15
GO Biological Processes	GO:2000321	positive regulation of T-helper 17 cell differentiation	-1.05479	-0.00104908	1/5	ENSG00000144802	NFKBIZ
GO Biological Processes	GO:2000343	positive regulation of chemokine (C-X-C motif) ligand 2 production	-1.05479	-0.00104908	1/5	ENSG00000019582	CD74
GO Biological Processes	GO:2000535	regulation of entry of bacterium into host cell	-1.05479	-0.00104908	1/5	ENSG00000169429	CXCL8
GO Biological Processes	GO:2000660	negative regulation of interleukin-1-mediated signaling pathway	-1.05479	-0.00104908	1/5	ENSG00000136244	IL6
GO Biological Processes	GO:2000736	regulation of stem cell differentiation	-1.05479	-0.00104908	1/5	ENSG00000115548	KDM3A
GO Biological Processes	GO:2001181	positive regulation of interleukin-10 secretion	-1.05479	-0.00104908	1/5	ENSG00000120217	CD274
GO Biological Processes	GO:2001234	negative regulation of apoptotic signaling pathway	-1.08961	-0.00104908	2/26	ENSG00000183691;ENSG00000135472	NOG;FAIM2
GO Biological Processes	GO:0000045	autophagosome assembly	-0.186478	0	1/57	ENSG00000170296	GABARAP
GO Biological Processes	GO:0000050	urea cycle	-0.735801	0	1/11	ENSG00000081181	ARG2
GO Biological Processes	GO:0000060	protein import into nucleus, translocation	-0.461013	0	1/23	ENSG00000113916	BCL6
GO Biological Processes	GO:0000076	DNA replication checkpoint	-0.862442	0	1/8	ENSG00000075131	TIPIN
GO Biological Processes	GO:0000077	DNA damage checkpoint	-0.331474	0	1/34	ENSG00000075131	TIPIN
GO Biological Processes	GO:0000079	regulation of cyclin-dependent protein serine/threonine kinase activity	-1.01223	0	3/60	ENSG00000164045;ENSG00000175305;ENSG00000105173	CDC25A;CCNE2;CCNE1
GO Biological Processes	GO:0000086	G2/M transition of mitotic cell cycle	-0.707203	0	4/125	ENSG00000132688;ENSG00000164045;ENSG00000145604;ENSG00000174672	NES;CDC25A;SKP2;BRSK2
GO Biological Processes	GO:0000147	actin cortical patch assembly	-0.979545	0	1/6	ENSG00000179886	TIGD5
GO Biological Processes	GO:0000183	chromatin silencing at rDNA	-0.833813	0	2/37	ENSG00000178409;ENSG00000158406	BEND3;HIST1H4H
GO Biological Processes	GO:0000188	inactivation of MAPK activity	-0.41888	0	1/26	ENSG00000138166	DUSP5
GO Biological Processes	GO:0000209	protein polyubiquitination	-0.576518	0	5/189	ENSG00000244687;ENSG00000156804;ENSG00000169139;ENSG00000145604;ENSG00000197579	UBE2V1;FBXO32;UBE2V2;SKP2;TOPORS
GO Biological Processes	GO:0000226	microtubule cytoskeleton organization	-0.183157	0	2/122	ENSG00000078018;ENSG00000170296	MAP2;GABARAP
GO Biological Processes	GO:0000278	mitotic cell cycle	-0.0863978	0	2/170	ENSG00000175305;ENSG00000105173	CCNE2;CCNE1
GO Biological Processes	GO:0000288	nuclear-transcribed mRNA catabolic process, deadenylation-dependent decay	-0.773319	0	1/10	ENSG00000128016	ZFP36
GO Biological Processes	GO:0000289	nuclear-transcribed mRNA poly(A) tail shortening	-0.476589	0	1/22	ENSG00000128016	ZFP36
GO Biological Processes	GO:0000380	alternative mRNA splicing, via spliceosome	-0.569738	0	1/17	ENSG00000103067	ESRP2
GO Biological Processes	GO:0000422	autophagy of mitochondrion	-0.313805	0	1/36	ENSG00000170296	GABARAP
GO Biological Processes	GO:0000492	box C/D snoRNP assembly	-0.815189	0	1/9	ENSG00000273841	TAF9
GO Biological Processes	GO:0000712	resolution of meiotic recombination intermediates	-0.548704	0	1/18	ENSG00000165181	C9orf84
GO Biological Processes	GO:0000723	telomere maintenance	-0.659707	0	2/48	ENSG00000175305;ENSG00000105173	CCNE2;CCNE1
GO Biological Processes	GO:0000724	double-strand break repair via homologous recombination	-0.107879	0	1/82	ENSG00000168496	FEN1
GO Biological Processes	GO:0000729	DNA double-strand break processing	-0.61648	0	1/15	ENSG00000169139	UBE2V2
GO Biological Processes	GO:0000904	cell morphogenesis involved in differentiation	-0.916522	0	1/7	ENSG00000189056	RELN
GO Biological Processes	GO:0001504	neurotransmitter uptake	-0.916522	0	1/7	ENSG00000079215	SLC1A3
GO Biological Processes	GO:0001514	selenocysteine incorporation	-0.862442	0	1/8	ENSG00000211448	DIO2
GO Biological Processes	GO:0001558	regulation of cell growth	-0.359081	0	2/81	ENSG00000146674;ENSG00000101349	IGFBP3;PAK5
GO Biological Processes	GO:0001568	blood vessel development	-0.53241	0	2/59	ENSG00000108821;ENSG00000103241	COL1A1;FOXF1
GO Biological Processes	GO:0001569	branching involved in blood vessel morphogenesis	-1.03422	0	2/28	ENSG00000004399;ENSG00000170381	PLXND1;SEMA3E
GO Biological Processes	GO:0001570	vasculogenesis	-0.1741	0	1/60	ENSG00000103241	FOXF1
GO Biological Processes	GO:0001574	ganglioside biosynthetic process	-0.773319	0	1/10	ENSG00000160408	ST6GALNAC6
GO Biological Processes	GO:0001578	microtubule bundle formation	-1.03422	0	2/28	ENSG00000078018;ENSG00000077274	MAP2;CAPN6
GO Biological Processes	GO:0001655	urogenital system development	-0.569738	0	1/17	ENSG00000183691	NOG
GO Biological Processes	GO:0001656	metanephros development	-0.313805	0	1/36	ENSG00000166147	FBN1
GO Biological Processes	GO:0001658	branching involved in ureteric bud morphogenesis	-0.254794	0	1/44	ENSG00000158955	WNT9B
GO Biological Processes	GO:0001662	behavioral fear response	-0.959532	0	2/31	ENSG00000069696;ENSG00000176533	DRD4;GNG7
GO Biological Processes	GO:0001676	long-chain fatty acid metabolic process	-0.461013	0	1/23	ENSG00000100344	PNPLA3
GO Biological Processes	GO:0001701	in utero embryonic development	-0.302453	0	4/200	ENSG00000103241;ENSG00000158955;ENSG00000185122;ENSG00000183691	FOXF1;WNT9B;HSF1;NOG
GO Biological Processes	GO:0001706	endoderm formation	-0.773319	0	1/10	ENSG00000183691	NOG
GO Biological Processes	GO:0001707	mesoderm formation	-0.872705	0	2/35	ENSG00000183691;ENSG00000119508	NOG;NR4A3
GO Biological Processes	GO:0001763	morphogenesis of a branching structure	-0.773319	0	1/10	ENSG00000103241	FOXF1
GO Biological Processes	GO:0001775	cell activation	-0.701875	0	1/12	ENSG00000174125	TLR1
GO Biological Processes	GO:0001816	cytokine production	-0.371379	0	1/30	ENSG00000010610	CD4
GO Biological Processes	GO:0001819	positive regulation of cytokine production	-0.959532	0	2/31	ENSG00000273777;ENSG00000135077	CEACAM20;HAVCR2
GO Biological Processes	GO:0001835	blastocyst hatching	-0.394043	0	1/28	ENSG00000119698	PPP4R4
GO Biological Processes	GO:0001837	epithelial to mesenchymal transition	-0.305465	0	1/37	ENSG00000183691	NOG
GO Biological Processes	GO:0001843	neural tube closure	-0.341127	0	2/84	ENSG00000139174;ENSG00000183691	PRICKLE1;NOG
GO Biological Processes	GO:0001867	complement activation, lectin pathway	-0.735801	0	1/11	ENSG00000009724	MASP2
GO Biological Processes	GO:0001889	liver development	-0.32974	0	2/86	ENSG00000105699;ENSG00000275410	LSR;HNF1B
GO Biological Processes	GO:0001890	placenta development	-0.248498	0	1/45	ENSG00000182459	TEX19
GO Biological Processes	GO:0001892	embryonic placenta development	-0.461013	0	1/23	ENSG00000185122	HSF1
GO Biological Processes	GO:0001895	retina homeostasis	-0.7975	0	2/39	ENSG00000062038;ENSG00000012223	CDH3;LTF
GO Biological Processes	GO:0001916	positive regulation of T cell mediated cytotoxicity	-0.510488	0	1/20	ENSG00000204642	HLA-F
GO Biological Processes	GO:0001932	regulation of protein phosphorylation	-0.53241	0	2/59	ENSG00000158955;ENSG00000115414	WNT9B;FN1
GO Biological Processes	GO:0001933	negative regulation of protein phosphorylation	-0.813142	0	3/74	ENSG00000145147;ENSG00000146674;ENSG00000158125	SLIT2;IGFBP3;XDH
GO Biological Processes	GO:0001934	positive regulation of protein phosphorylation	-0.995136	0	6/174	ENSG00000064042;ENSG00000125538;ENSG00000184381;ENSG00000154310;ENSG00000019582;ENSG00000010610	LIMCH1;IL1B;PLA2G6;TNIK;CD74;CD4
GO Biological Processes	GO:0001937	negative regulation of endothelial cell proliferation	-0.833813	0	2/37	ENSG00000158125;ENSG00000171951	XDH;SCG2
GO Biological Processes	GO:0001955	blood vessel maturation	-0.862442	0	1/8	ENSG00000175197	DDIT3
GO Biological Processes	GO:0001957	intramembranous ossification	-0.979545	0	1/6	ENSG00000108821	COL1A1
GO Biological Processes	GO:0001961	positive regulation of cytokine-mediated signaling pathway	-0.773319	0	1/10	ENSG00000019582	CD74
GO Biological Processes	GO:0001974	blood vessel remodeling	-0.936576	0	2/32	ENSG00000128342;ENSG00000075223	LIF;SEMA3C
GO Biological Processes	GO:0001975	response to amphetamine	-0.872705	0	2/35	ENSG00000048052;ENSG00000069696	HDAC9;DRD4
GO Biological Processes	GO:0002003	angiotensin maturation	-0.735801	0	1/11	ENSG00000163751	CPA3
GO Biological Processes	GO:0002028	regulation of sodium ion transport	-0.510488	0	1/20	ENSG00000179094	PER1
GO Biological Processes	GO:0002040	sprouting angiogenesis	-0.36077	0	1/31	ENSG00000170381	SEMA3E
GO Biological Processes	GO:0002043	blood vessel endothelial cell proliferation involved in sprouting angiogenesis	-0.916522	0	1/7	ENSG00000112902	SEMA5A
GO Biological Processes	GO:0002052	positive regulation of neuroblast proliferation	-0.461013	0	1/23	ENSG00000082014	SMARCD3
GO Biological Processes	GO:0002053	positive regulation of mesenchymal cell proliferation	-0.432221	0	1/25	ENSG00000103241	FOXF1
GO Biological Processes	GO:0002092	positive regulation of receptor internalization	-0.461013	0	1/23	ENSG00000185652	NTF3
GO Biological Processes	GO:0002218	activation of innate immune response	-0.432221	0	1/25	ENSG00000091106	NLRC4
GO Biological Processes	GO:0002237	response to molecule of bacterial origin	-0.701875	0	1/12	ENSG00000169429	CXCL8
GO Biological Processes	GO:0002244	hematopoietic progenitor cell differentiation	-0.427597	0	2/71	ENSG00000179922;ENSG00000135253	ZNF784;KCP
GO Biological Processes	GO:0002250	adaptive immune response	-0.42688	0	8/373	ENSG00000105639;ENSG00000081181;ENSG00000019582;ENSG00000010610;ENSG00000102010;ENSG00000007312;ENSG00000171564;ENSG00000135077	JAK3;ARG2;CD74;CD4;BMX;CD79B;FGB;HAVCR2
GO Biological Processes	GO:0002260	lymphocyte homeostasis	-0.773319	0	1/10	ENSG00000183018	SPNS2
GO Biological Processes	GO:0002262	myeloid cell homeostasis	-0.815189	0	1/9	ENSG00000123338	NCKAP1L
GO Biological Processes	GO:0002281	macrophage activation involved in immune response	-0.735801	0	1/11	ENSG00000135077	HAVCR2
GO Biological Processes	GO:0002315	marginal zone B cell differentiation	-0.815189	0	1/9	ENSG00000079112	CDH17
GO Biological Processes	GO:0002437	inflammatory response to antigenic stimulus	-0.642617	0	1/14	ENSG00000132510	KDM6B
GO Biological Processes	GO:0002446	neutrophil mediated immunity	-0.862442	0	1/8	ENSG00000136244	IL6
GO Biological Processes	GO:0002467	germinal center formation	-0.862442	0	1/8	ENSG00000113916	BCL6
GO Biological Processes	GO:0002474	antigen processing and presentation of peptide antigen via MHC class I	-0.41888	0	1/26	ENSG00000204642	HLA-F
GO Biological Processes	GO:0002479	antigen processing and presentation of exogenous peptide antigen via MHC class I, TAP-dependent	-0.446246	0	1/24	ENSG00000204642	HLA-F
GO Biological Processes	GO:0002480	antigen processing and presentation of exogenous peptide antigen via MHC class I, TAP-independent	-0.916522	0	1/7	ENSG00000204642	HLA-F
GO Biological Processes	GO:0002504	antigen processing and presentation of peptide or polysaccharide antigen via MHC class II	-0.642617	0	1/14	ENSG00000204257	HLA-DMA
GO Biological Processes	GO:0002526	acute inflammatory response	-0.642617	0	1/14	ENSG00000148344	PTGES
GO Biological Processes	GO:0002544	chronic inflammatory response	-0.862442	0	1/8	ENSG00000148344	PTGES
GO Biological Processes	GO:0002606	positive regulation of dendritic cell antigen processing and presentation	-0.916522	0	1/7	ENSG00000019582	CD74
GO Biological Processes	GO:0002675	positive regulation of acute inflammatory response	-0.642617	0	1/14	ENSG00000136244	IL6
GO Biological Processes	GO:0002686	negative regulation of leukocyte migration	-0.979545	0	1/6	ENSG00000122592	HOXA7
GO Biological Processes	GO:0002690	positive regulation of leukocyte chemotaxis	-0.701875	0	1/12	ENSG00000136244	IL6
GO Biological Processes	GO:0002755	MyD88-dependent toll-like receptor signaling pathway	-0.893213	0	2/34	ENSG00000172936;ENSG00000174125	MYD88;TLR1
GO Biological Processes	GO:0002830	positive regulation of type 2 immune response	-0.979545	0	1/6	ENSG00000019582	CD74
GO Biological Processes	GO:0002903	negative regulation of B cell apoptotic process	-0.916522	0	1/7	ENSG00000113916	BCL6
GO Biological Processes	GO:0003007	heart morphogenesis	-0.609106	0	2/52	ENSG00000082014;ENSG00000111245	SMARCD3;MYL2
GO Biological Processes	GO:0003016	respiratory system process	-0.701875	0	1/12	ENSG00000105649	RAB3A
GO Biological Processes	GO:0003073	regulation of systemic arterial blood pressure	-0.61648	0	1/15	ENSG00000133110	POSTN
GO Biological Processes	GO:0003081	regulation of systemic arterial blood pressure by renin-angiotensin	-0.916522	0	1/7	ENSG00000007952	NOX1
GO Biological Processes	GO:0003084	positive regulation of systemic arterial blood pressure	-0.773319	0	1/10	ENSG00000134548	SPX
GO Biological Processes	GO:0003139	secondary heart field specification	-0.815189	0	1/9	ENSG00000082014	SMARCD3
GO Biological Processes	GO:0003149	membranous septum morphogenesis	-0.773319	0	1/10	ENSG00000183691	NOG
GO Biological Processes	GO:0003181	atrioventricular valve morphogenesis	-0.735801	0	1/11	ENSG00000184347	SLIT3
GO Biological Processes	GO:0003184	pulmonary valve morphogenesis	-0.642617	0	1/14	ENSG00000145147	SLIT2
GO Biological Processes	GO:0003197	endocardial cushion development	-0.701875	0	1/12	ENSG00000103241	FOXF1
GO Biological Processes	GO:0003203	endocardial cushion morphogenesis	-0.569738	0	1/17	ENSG00000183691	NOG
GO Biological Processes	GO:0003209	cardiac atrium morphogenesis	-0.916522	0	1/7	ENSG00000101331	CCM2L
GO Biological Processes	GO:0003214	cardiac left ventricle morphogenesis	-0.773319	0	1/10	ENSG00000103241	FOXF1
GO Biological Processes	GO:0003215	cardiac right ventricle morphogenesis	-0.701875	0	1/12	ENSG00000075223	SEMA3C
GO Biological Processes	GO:0003222	ventricular trabecula myocardium morphogenesis	-0.592265	0	1/16	ENSG00000101331	CCM2L
GO Biological Processes	GO:0003223	ventricular compact myocardium morphogenesis	-0.916522	0	1/7	ENSG00000183691	NOG
GO Biological Processes	GO:0003279	cardiac septum development	-0.569738	0	1/17	ENSG00000004399	PLXND1
GO Biological Processes	GO:0003309	type B pancreatic cell differentiation	-0.916522	0	1/7	ENSG00000163623	NKX6-1
GO Biological Processes	GO:0003323	type B pancreatic cell development	-0.670964	0	1/13	ENSG00000163623	NKX6-1
GO Biological Processes	GO:0003334	keratinocyte development	-0.815189	0	1/9	ENSG00000110723	EXPH5
GO Biological Processes	GO:0003341	cilium movement	-0.340844	0	1/33	ENSG00000105479	CCDC114
GO Biological Processes	GO:0003376	sphingosine-1-phosphate receptor signaling pathway	-0.773319	0	1/10	ENSG00000183018	SPNS2
GO Biological Processes	GO:0003429	growth plate cartilage chondrocyte morphogenesis	-0.548704	0	1/18	ENSG00000132561	MATN2
GO Biological Processes	GO:0005975	carbohydrate metabolic process	-0.385406	0	5/230	ENSG00000188501;ENSG00000121578;ENSG00000159399;ENSG00000004799;ENSG00000104808	LCTL;B4GALT4;HK2;PDK4;DHDH
GO Biological Processes	GO:0005978	glycogen biosynthetic process	-0.476589	0	1/22	ENSG00000126368	NR1D1
GO Biological Processes	GO:0006006	glucose metabolic process	-0.512845	0	2/61	ENSG00000159399;ENSG00000004799	HK2;PDK4
GO Biological Processes	GO:0006027	glycosaminoglycan catabolic process	-0.41888	0	1/26	ENSG00000133800	LYVE1
GO Biological Processes	GO:0006081	cellular aldehyde metabolic process	-0.773319	0	1/10	ENSG00000165092	ALDH1A1
GO Biological Processes	GO:0006082	organic acid metabolic process	-0.476589	0	1/22	ENSG00000155016	CYP2U1
GO Biological Processes	GO:0006091	generation of precursor metabolites and energy	-0.214673	0	1/51	ENSG00000010310	GIPR
GO Biological Processes	GO:0006094	gluconeogenesis	-0.254794	0	1/44	ENSG00000162772	ATF3
GO Biological Processes	GO:0006096	glycolytic process	-0.297431	0	1/38	ENSG00000159399	HK2
GO Biological Processes	GO:0006098	pentose-phosphate shunt	-0.670964	0	1/13	ENSG00000023697	DERA
GO Biological Processes	GO:0006120	mitochondrial electron transport, NADH to ubiquinone	-0.254794	0	1/44	ENSG00000178127	NDUFV2
GO Biological Processes	GO:0006163	purine nucleotide metabolic process	-0.979545	0	1/6	ENSG00000189283	FHIT
GO Biological Processes	GO:0006195	purine nucleotide catabolic process	-0.670964	0	1/13	ENSG00000158125	XDH
GO Biological Processes	GO:0006198	cAMP catabolic process	-0.815189	0	1/9	ENSG00000171408	PDE7B
GO Biological Processes	GO:0006260	DNA replication	-0.263535	0	3/156	ENSG00000168496;ENSG00000104738;ENSG00000181938	FEN1;MCM4;GINS3
GO Biological Processes	GO:0006268	DNA unwinding involved in DNA replication	-0.735801	0	1/11	ENSG00000104738	MCM4
GO Biological Processes	GO:0006271	DNA strand elongation involved in DNA replication	-0.862442	0	1/8	ENSG00000181938	GINS3
GO Biological Processes	GO:0006281	DNA repair	-0.0389703	0	4/376	ENSG00000253251;ENSG00000168496;ENSG00000076248;ENSG00000185122	SHLD3;FEN1;UNG;HSF1
GO Biological Processes	GO:0006284	base-excision repair	-0.852918	0	2/36	ENSG00000168496;ENSG00000076248	FEN1;UNG
GO Biological Processes	GO:0006302	double-strand break repair	-0.15219	0	1/66	ENSG00000168496	FEN1
GO Biological Processes	GO:0006303	double-strand break repair via nonhomologous end joining	-0.48519	0	2/64	ENSG00000169139;ENSG00000158406	UBE2V2;HIST1H4H
GO Biological Processes	GO:0006309	apoptotic DNA fragmentation	-0.569738	0	1/17	ENSG00000168496	FEN1
GO Biological Processes	GO:0006310	DNA recombination	-0.0715927	0	1/102	ENSG00000269964	MEI4
GO Biological Processes	GO:0006325	chromatin organization	-0.895544	0	10/360	ENSG00000178409;ENSG00000129194;ENSG00000048052;ENSG00000132510;ENSG00000183741;ENSG00000080839;ENSG00000082014;ENSG00000100429;ENSG00000116254;ENSG00000115548	BEND3;SOX15;HDAC9;KDM6B;CBX6;RBL1;SMARCD3;HDAC10;CHD5;KDM3A
GO Biological Processes	GO:0006334	nucleosome assembly	-0.214926	0	2/112	ENSG00000158406;ENSG00000124635	HIST1H4H;HIST1H2BJ
GO Biological Processes	GO:0006335	DNA replication-dependent nucleosome assembly	-0.350601	0	1/32	ENSG00000158406	HIST1H4H
GO Biological Processes	GO:0006336	DNA replication-independent nucleosome assembly	-0.41888	0	1/26	ENSG00000158406	HIST1H4H
GO Biological Processes	GO:0006337	nucleosome disassembly	-0.529	0	1/19	ENSG00000082014	SMARCD3
GO Biological Processes	GO:0006338	chromatin remodeling	-0.61598	0	3/93	ENSG00000132510;ENSG00000082014;ENSG00000114166	KDM6B;SMARCD3;KAT2B
GO Biological Processes	GO:0006351	transcription, DNA-templated	-0.667253	0	4/130	ENSG00000134668;ENSG00000082014;ENSG00000165030;ENSG00000197579	SPOCD1;SMARCD3;NFIL3;TOPORS
GO Biological Processes	GO:0006352	DNA-templated transcription, initiation	-0.747294	0	2/42	ENSG00000158406;ENSG00000273841	HIST1H4H;TAF9
GO Biological Processes	GO:0006364	rRNA processing	-0.0223203	0	1/162	ENSG00000177971	IMP3
GO Biological Processes	GO:0006366	transcription by RNA polymerase II	-0.818373	0	8/284	ENSG00000146592;ENSG00000165030;ENSG00000120738;ENSG00000170345;ENSG00000128886;ENSG00000125740;ENSG00000273841;ENSG00000163623	CREB5;NFIL3;EGR1;FOS;ELL3;FOSB;TAF9;NKX6-1
GO Biological Processes	GO:0006368	transcription elongation from RNA polymerase II promoter	-0.130622	0	1/73	ENSG00000128886	ELL3
GO Biological Processes	GO:0006396	RNA processing	-0.0841782	0	1/94	ENSG00000159374	M1AP
GO Biological Processes	GO:0006397	mRNA processing	-0.00332571	0	2/376	ENSG00000103067;ENSG00000185122	ESRP2;HSF1
GO Biological Processes	GO:0006400	tRNA modification	-0.432221	0	1/25	ENSG00000168806	LCMT2
GO Biological Processes	GO:0006412	translation	-0.00116567	0	1/320	ENSG00000131067	GGT7
GO Biological Processes	GO:0006417	regulation of translation	-0.032078	0	1/143	ENSG00000124374	PAIP2B
GO Biological Processes	GO:0006464	cellular protein modification process	-0.0610215	0	1/110	ENSG00000175536	LIPT2
GO Biological Processes	GO:0006469	negative regulation of protein kinase activity	-0.36531	0	2/80	ENSG00000197045;ENSG00000100034	GMFB;PPM1F
GO Biological Processes	GO:0006470	protein dephosphorylation	-0.532917	0	5/197	ENSG00000138166;ENSG00000164045;ENSG00000184489;ENSG00000100034;ENSG00000155367	DUSP5;CDC25A;PTP4A3;PPM1F;PPM1J
GO Biological Processes	GO:0006473	protein acetylation	-0.642617	0	1/14	ENSG00000114166	KAT2B
GO Biological Processes	GO:0006476	protein deacetylation	-0.670964	0	1/13	ENSG00000100429	HDAC10
GO Biological Processes	GO:0006486	protein glycosylation	-0.213867	0	3/172	ENSG00000156966;ENSG00000121578;ENSG00000160408	B3GNT7;B4GALT4;ST6GALNAC6
GO Biological Processes	GO:0006497	protein lipidation	-0.735801	0	1/11	ENSG00000138823	MTTP
GO Biological Processes	GO:0006508	proteolysis	-0.949524	0	18/717	ENSG00000163751;ENSG00000146856;ENSG00000138134;ENSG00000162174;ENSG00000154734;ENSG00000173531;ENSG00000135678;ENSG00000109758;ENSG00000131067;ENSG00000182326;ENSG00000100902;ENSG00000077274;ENSG00000127951;ENSG00000099953;ENSG00000189056;ENSG00000012223;ENSG00000256713;ENSG00000009724	CPA3;AGBL3;STAMBPL1;ASRGL1;ADAMTS1;MST1;CPM;HGFAC;GGT7;C1S;PSMA6;CAPN6;FGL2;MMP11;RELN;LTF;PGA5;MASP2
GO Biological Processes	GO:0006511	ubiquitin-dependent protein catabolic process	-0.0445115	0	3/291	ENSG00000145604;ENSG00000100902;ENSG00000197579	SKP2;PSMA6;TOPORS
GO Biological Processes	GO:0006513	protein monoubiquitination	-0.350601	0	1/32	ENSG00000197579	TOPORS
GO Biological Processes	GO:0006518	peptide metabolic process	-0.61648	0	1/15	ENSG00000135678	CPM
GO Biological Processes	GO:0006520	cellular amino acid metabolic process	-0.230789	0	1/48	ENSG00000131067	GGT7
GO Biological Processes	GO:0006537	glutamate biosynthetic process	-0.979545	0	1/6	ENSG00000079215	SLC1A3
GO Biological Processes	GO:0006541	glutamine metabolic process	-0.493052	0	1/21	ENSG00000166840	GLYATL1
GO Biological Processes	GO:0006548	histidine catabolic process	-0.862442	0	1/8	ENSG00000139344	AMDHD1
GO Biological Processes	GO:0006554	lysine catabolic process	-0.815189	0	1/9	ENSG00000188266	HYKK
GO Biological Processes	GO:0006590	thyroid hormone generation	-0.701875	0	1/12	ENSG00000211448	DIO2
GO Biological Processes	GO:0006595	polyamine metabolic process	-0.862442	0	1/8	ENSG00000130066	SAT1
GO Biological Processes	GO:0006596	polyamine biosynthetic process	-0.701875	0	1/12	ENSG00000130066	SAT1
GO Biological Processes	GO:0006605	protein targeting	-0.701562	0	2/45	ENSG00000198774;ENSG00000170296	RASSF9;GABARAP
GO Biological Processes	GO:0006606	protein import into nucleus	-0.864312	0	3/70	ENSG00000204569;ENSG00000139174;ENSG00000265972	PPP1R10;PRICKLE1;TXNIP
GO Biological Processes	GO:0006607	NLS-bearing protein import into nucleus	-0.406169	0	1/27	ENSG00000114423	CBLB
GO Biological Processes	GO:0006637	acyl-CoA metabolic process	-0.36077	0	1/31	ENSG00000005187	ACSM3
GO Biological Processes	GO:0006641	triglyceride metabolic process	-0.305465	0	1/37	ENSG00000138823	MTTP
GO Biological Processes	GO:0006646	phosphatidylethanolamine biosynthetic process	-0.61648	0	1/15	ENSG00000100288	CHKB
GO Biological Processes	GO:0006650	glycerophospholipid metabolic process	-0.862442	0	1/8	ENSG00000100344	PNPLA3
GO Biological Processes	GO:0006654	phosphatidic acid biosynthetic process	-0.780225	0	2/40	ENSG00000163898;ENSG00000100344	LIPH;PNPLA3
GO Biological Processes	GO:0006656	phosphatidylcholine biosynthetic process	-0.983415	0	2/30	ENSG00000204385;ENSG00000100288	SLC44A4;CHKB
GO Biological Processes	GO:0006657	CDP-choline pathway	-0.916522	0	1/7	ENSG00000100288	CHKB
GO Biological Processes	GO:0006661	phosphatidylinositol biosynthetic process	-0.1664	0	1/62	ENSG00000102010	BMX
GO Biological Processes	GO:0006665	sphingolipid metabolic process	-0.289685	0	1/39	ENSG00000183018	SPNS2
GO Biological Processes	GO:0006687	glycosphingolipid metabolic process	-0.340844	0	1/33	ENSG00000160408	ST6GALNAC6
GO Biological Processes	GO:0006694	steroid biosynthetic process	-0.522509	0	2/60	ENSG00000079459;ENSG00000184860	FDFT1;SDR42E1
GO Biological Processes	GO:0006695	cholesterol biosynthetic process	-0.275	0	1/41	ENSG00000079459	FDFT1
GO Biological Processes	GO:0006730	one-carbon metabolic process	-0.493052	0	1/21	ENSG00000144908	ALDH1L1
GO Biological Processes	GO:0006739	NADP metabolic process	-0.815189	0	1/9	ENSG00000007952	NOX1
GO Biological Processes	GO:0006771	riboflavin metabolic process	-0.916522	0	1/7	ENSG00000102575	ACP5
GO Biological Processes	GO:0006782	protoporphyrinogen IX biosynthetic process	-0.815189	0	1/9	ENSG00000158578	ALAS2
GO Biological Processes	GO:0006783	heme biosynthetic process	-0.493052	0	1/21	ENSG00000158578	ALAS2
GO Biological Processes	GO:0006807	nitrogen compound metabolic process	-0.510488	0	1/20	ENSG00000100024	UPB1
GO Biological Processes	GO:0006809	nitric oxide biosynthetic process	-0.670964	0	1/13	ENSG00000081181	ARG2
GO Biological Processes	GO:0006812	cation transport	-0.359081	0	2/81	ENSG00000213199;ENSG00000164037	ASIC3;SLC9B1
GO Biological Processes	GO:0006813	potassium ion transport	-0.574572	0	4/143	ENSG00000104783;ENSG00000170049;ENSG00000089558;ENSG00000171385	KCNN4;KCNAB3;KCNH4;KCND3
GO Biological Processes	GO:0006814	sodium ion transport	-0.637098	0	4/134	ENSG00000213199;ENSG00000111319;ENSG00000007216;ENSG00000164037	ASIC3;SCNN1A;SLC13A2;SLC9B1
GO Biological Processes	GO:0006821	chloride transport	-0.112514	0	1/80	ENSG00000145217	SLC26A1
GO Biological Processes	GO:0006826	iron ion transport	-0.529	0	1/19	ENSG00000089472	HEPH
GO Biological Processes	GO:0006828	manganese ion transport	-0.773319	0	1/10	ENSG00000133107	TRPC4
GO Biological Processes	GO:0006829	zinc ion transport	-0.432221	0	1/25	ENSG00000112473	SLC39A7
GO Biological Processes	GO:0006835	dicarboxylic acid transport	-0.979545	0	1/6	ENSG00000007216	SLC13A2
GO Biological Processes	GO:0006836	neurotransmitter transport	-0.701562	0	2/45	ENSG00000197106;ENSG00000108576	SLC6A17;SLC6A4
GO Biological Processes	GO:0006839	mitochondrial transport	-0.529	0	1/19	ENSG00000175564	UCP3
GO Biological Processes	GO:0006865	amino acid transport	-0.214673	0	1/51	ENSG00000079215	SLC1A3
GO Biological Processes	GO:0006874	cellular calcium ion homeostasis	-0.542887	0	3/102	ENSG00000198838;ENSG00000064270;ENSG00000069696	RYR3;ATP2C2;DRD4
GO Biological Processes	GO:0006879	cellular iron ion homeostasis	-1.02886	0	3/59	ENSG00000047457;ENSG00000089472;ENSG00000158578	CP;HEPH;ALAS2
GO Biological Processes	GO:0006882	cellular zinc ion homeostasis	-0.394043	0	1/28	ENSG00000112473	SLC39A7
GO Biological Processes	GO:0006884	cell volume homeostasis	-0.446246	0	1/24	ENSG00000104783	KCNN4
GO Biological Processes	GO:0006885	regulation of pH	-0.510488	0	1/20	ENSG00000004799	PDK4
GO Biological Processes	GO:0006886	intracellular protein transport	-0.109736	0	5/354	ENSG00000064300;ENSG00000155961;ENSG00000110723;ENSG00000019582;ENSG00000105649	NGFR;RAB39B;EXPH5;CD74;RAB3A
GO Biological Processes	GO:0006888	ER to Golgi vesicle-mediated transport	-0.312782	0	4/197	ENSG00000029534;ENSG00000143786;ENSG00000258881;ENSG00000137877	ANK1;CNIH3;AC007040.2;SPTBN5
GO Biological Processes	GO:0006893	Golgi to plasma membrane transport	-0.406169	0	1/27	ENSG00000168952	STXBP6
GO Biological Processes	GO:0006897	endocytosis	-0.178229	0	3/186	ENSG00000198576;ENSG00000179886;ENSG00000205744	ARC;TIGD5;DENND1C
GO Biological Processes	GO:0006898	receptor-mediated endocytosis	-0.0568508	0	2/197	ENSG00000108679;ENSG00000099994	LGALS3BP;SUSD2
GO Biological Processes	GO:0006904	vesicle docking involved in exocytosis	-0.340844	0	1/33	ENSG00000105649	RAB3A
GO Biological Processes	GO:0006909	phagocytosis	-0.919765	0	3/66	ENSG00000125810;ENSG00000144366;ENSG00000105376	CD93;GULP1;ICAM5
GO Biological Processes	GO:0006911	phagocytosis, engulfment	-0.0776076	0	1/98	ENSG00000144366	GULP1
GO Biological Processes	GO:0006914	autophagy	-0.231265	0	3/166	ENSG00000165507;ENSG00000155961;ENSG00000170296	DEPP1;RAB39B;GABARAP
GO Biological Processes	GO:0006919	activation of cysteine-type endopeptidase activity involved in apoptotic process	-0.68097	0	3/86	ENSG00000158125;ENSG00000064300;ENSG00000091106	XDH;NGFR;NLRC4
GO Biological Processes	GO:0006929	substrate-dependent cell migration	-0.979545	0	1/6	ENSG00000184922	FMNL1
GO Biological Processes	GO:0006942	regulation of striated muscle contraction	-0.862442	0	1/8	ENSG00000111245	MYL2
GO Biological Processes	GO:0006953	acute-phase response	-0.833813	0	2/37	ENSG00000136244;ENSG00000115414	IL6;FN1
GO Biological Processes	GO:0006956	complement activation	-0.341127	0	2/84	ENSG00000182326;ENSG00000009724	C1S;MASP2
GO Biological Processes	GO:0006958	complement activation, classical pathway	-0.13154	0	2/143	ENSG00000182326;ENSG00000009724	C1S;MASP2
GO Biological Processes	GO:0006959	humoral immune response	-1.02886	0	3/59	ENSG00000136244;ENSG00000108691;ENSG00000012223	IL6;CCL2;LTF
GO Biological Processes	GO:0006968	cellular defense response	-0.597286	0	2/53	ENSG00000108679;ENSG00000205809	LGALS3BP;KLRC2
GO Biological Processes	GO:0006970	response to osmotic stress	-0.493052	0	1/21	ENSG00000157514	TSC22D3
GO Biological Processes	GO:0006974	cellular response to DNA damage stimulus	-0.395406	0	10/488	ENSG00000253251;ENSG00000175197;ENSG00000168496;ENSG00000113916;ENSG00000076248;ENSG00000185122;ENSG00000197579;ENSG00000092470;ENSG00000273841;ENSG00000075131	SHLD3;DDIT3;FEN1;BCL6;UNG;HSF1;TOPORS;WDR76;TAF9;TIPIN
GO Biological Processes	GO:0006977	DNA damage response, signal transduction by p53 class mediator resulting in cell cycle arrest	-0.190843	0	1/56	ENSG00000198176	TFDP1
GO Biological Processes	GO:0006979	response to oxidative stress	-0.682922	0	4/128	ENSG00000073756;ENSG00000095303;ENSG00000265972;ENSG00000211445	PTGS2;PTGS1;TXNIP;GPX3
GO Biological Processes	GO:0006983	ER overload response	-0.735801	0	1/11	ENSG00000175197	DDIT3
GO Biological Processes	GO:0006986	response to unfolded protein	-0.877754	0	3/69	ENSG00000204390;ENSG00000157613;ENSG00000175197	HSPA1L;CREB3L1;DDIT3
GO Biological Processes	GO:0006995	cellular response to nitrogen starvation	-0.701875	0	1/12	ENSG00000170296	GABARAP
GO Biological Processes	GO:0006997	nucleus organization	-0.432221	0	1/25	ENSG00000164695	CHMP4C
GO Biological Processes	GO:0006998	nuclear envelope organization	-0.529	0	1/19	ENSG00000164744	SUN3
GO Biological Processes	GO:0007005	mitochondrion organization	-0.28836	0	2/94	ENSG00000112414;ENSG00000105649	ADGRG6;RAB3A
GO Biological Processes	GO:0007015	actin filament organization	-0.0622458	0	1/109	ENSG00000075618	FSCN1
GO Biological Processes	GO:0007017	microtubule-based process	-0.282213	0	1/40	ENSG00000117245	KIF17
GO Biological Processes	GO:0007018	microtubule-based movement	-0.112514	0	1/80	ENSG00000117245	KIF17
GO Biological Processes	GO:0007030	Golgi organization	-0.0510916	0	1/119	ENSG00000137877	SPTBN5
GO Biological Processes	GO:0007032	endosome organization	-0.282213	0	1/40	ENSG00000265190	ANXA8
GO Biological Processes	GO:0007034	vacuolar transport	-0.569738	0	1/17	ENSG00000164695	CHMP4C
GO Biological Processes	GO:0007041	lysosomal transport	-0.670964	0	1/13	ENSG00000137877	SPTBN5
GO Biological Processes	GO:0007049	cell cycle	-0.852824	0	16/647	ENSG00000134508;ENSG00000137193;ENSG00000133134;ENSG00000175197;ENSG00000104738;ENSG00000164045;ENSG00000080839;ENSG00000175305;ENSG00000114166;ENSG00000265972;ENSG00000121101;ENSG00000105173;ENSG00000007968;ENSG00000198176;ENSG00000174672;ENSG00000075131	CABLES1;PIM1;BEX2;DDIT3;MCM4;CDC25A;RBL1;CCNE2;KAT2B;TXNIP;TEX14;CCNE1;E2F2;TFDP1;BRSK2;TIPIN
GO Biological Processes	GO:0007050	cell cycle arrest	-0.959087	0	5/138	ENSG00000175197;ENSG00000128482;ENSG00000114166;ENSG00000152332;ENSG00000169429	DDIT3;RNF112;KAT2B;UHMK1;CXCL8
GO Biological Processes	GO:0007080	mitotic metaphase plate congression	-0.313805	0	1/36	ENSG00000164695	CHMP4C
GO Biological Processes	GO:0007088	regulation of mitotic nuclear division	-0.780225	0	2/40	ENSG00000175305;ENSG00000105173	CCNE2;CCNE1
GO Biological Processes	GO:0007094	mitotic spindle assembly checkpoint	-0.446246	0	1/24	ENSG00000121101	TEX14
GO Biological Processes	GO:0007131	reciprocal meiotic recombination	-0.36077	0	1/31	ENSG00000182459	TEX19
GO Biological Processes	GO:0007143	female meiotic nuclear division	-0.773319	0	1/10	ENSG00000185122	HSF1
GO Biological Processes	GO:0007154	cell communication	-0.236504	0	1/47	ENSG00000147481	SNTG1
GO Biological Processes	GO:0007163	establishment or maintenance of cell polarity	-0.297431	0	1/38	ENSG00000075618	FSCN1
GO Biological Processes	GO:0007168	receptor guanylyl cyclase signaling pathway	-0.735801	0	1/11	ENSG00000176533	GNG7
GO Biological Processes	GO:0007169	transmembrane receptor protein tyrosine kinase signaling pathway	-0.48621	0	3/110	ENSG00000170873;ENSG00000010610;ENSG00000185652	MTSS1;CD4;NTF3
GO Biological Processes	GO:0007175	negative regulation of epidermal growth factor-activated receptor activity	-0.642617	0	1/14	ENSG00000114423	CBLB
GO Biological Processes	GO:0007179	transforming growth factor beta receptor signaling pathway	-0.55049	0	3/101	ENSG00000184113;ENSG00000164404;ENSG00000170345	CLDN5;GDF9;FOS
GO Biological Processes	GO:0007186	G protein-coupled receptor signaling pathway	-0.226733	0	20/1132	ENSG00000170214;ENSG00000171408;ENSG00000175591;ENSG00000164270;ENSG00000150681;ENSG00000112414;ENSG00000171860;ENSG00000134830;ENSG00000171388;ENSG00000139874;ENSG00000108691;ENSG00000121797;ENSG00000010310;ENSG00000184194;ENSG00000069696;ENSG00000115009;ENSG00000119714;ENSG00000176533;ENSG00000169429;ENSG00000119737	ADRA1B;PDE7B;P2RY2;HTR4;RGS18;ADGRG6;C3AR1;C5AR2;APLN;SSTR1;CCL2;CCRL2;GIPR;GPR173;DRD4;CCL20;GPR68;GNG7;CXCL8;GPR75
GO Biological Processes	GO:0007188	adenylate cyclase-modulating G protein-coupled receptor signaling pathway	-0.182236	0	1/58	ENSG00000170214	ADRA1B
GO Biological Processes	GO:0007189	adenylate cyclase-activating G protein-coupled receptor signaling pathway	-0.0701694	0	1/103	ENSG00000112414	ADGRG6
GO Biological Processes	GO:0007190	activation of adenylate cyclase activity	-0.350601	0	1/32	ENSG00000010310	GIPR
GO Biological Processes	GO:0007193	adenylate cyclase-inhibiting G protein-coupled receptor signaling pathway	-0.170197	0	1/61	ENSG00000113389	NPR3
GO Biological Processes	GO:0007194	negative regulation of adenylate cyclase activity	-0.510488	0	1/20	ENSG00000113389	NPR3
GO Biological Processes	GO:0007195	adenylate cyclase-inhibiting dopamine receptor signaling pathway	-0.773319	0	1/10	ENSG00000069696	DRD4
GO Biological Processes	GO:0007205	protein kinase C-activating G protein-coupled receptor signaling pathway	-0.394043	0	1/28	ENSG00000058866	DGKG
GO Biological Processes	GO:0007212	dopamine receptor signaling pathway	-0.548704	0	1/18	ENSG00000069696	DRD4
GO Biological Processes	GO:0007215	glutamate receptor signaling pathway	-0.61648	0	1/15	ENSG00000139874	SSTR1
GO Biological Processes	GO:0007218	neuropeptide signaling pathway	-0.0701694	0	1/103	ENSG00000139874	SSTR1
GO Biological Processes	GO:0007224	smoothened signaling pathway	-0.427597	0	2/71	ENSG00000103241;ENSG00000163623	FOXF1;NKX6-1
GO Biological Processes	GO:0007229	integrin-mediated signaling pathway	-0.61598	0	3/93	ENSG00000123560;ENSG00000154734;ENSG00000079112	PLP1;ADAMTS1;CDH17
GO Biological Processes	GO:0007249	I-kappaB kinase/NF-kappaB signaling	-0.159106	0	1/64	ENSG00000104856	RELB
GO Biological Processes	GO:0007254	JNK cascade	-0.609106	0	2/52	ENSG00000172936;ENSG00000244687	MYD88;UBE2V1
GO Biological Processes	GO:0007256	activation of JNKK activity	-0.735801	0	1/11	ENSG00000154310	TNIK
GO Biological Processes	GO:0007259	JAK-STAT cascade	-0.394043	0	1/28	ENSG00000108691	CCL2
GO Biological Processes	GO:0007265	Ras protein signal transduction	-0.142472	0	1/69	ENSG00000146094	DOK3
GO Biological Processes	GO:0007266	Rho protein signal transduction	-0.398453	0	2/75	ENSG00000113916;ENSG00000064300	BCL6;NGFR
GO Biological Processes	GO:0007267	cell-cell signaling	-0.869332	0	7/232	ENSG00000170214;ENSG00000125538;ENSG00000158955;ENSG00000112902;ENSG00000115009;ENSG00000185652;ENSG00000123610	ADRA1B;IL1B;WNT9B;SEMA5A;CCL20;NTF3;TNFAIP6
GO Biological Processes	GO:0007270	neuron-neuron synaptic transmission	-0.815189	0	1/9	ENSG00000128872	TMOD2
GO Biological Processes	GO:0007274	neuromuscular synaptic transmission	-0.983415	0	2/30	ENSG00000134769;ENSG00000105649	DTNA;RAB3A
GO Biological Processes	GO:0007286	spermatid development	-0.335377	0	2/85	ENSG00000163596;ENSG00000160188	ICA1L;RSPH1
GO Biological Processes	GO:0007288	sperm axoneme assembly	-0.701875	0	1/12	ENSG00000206530	CFAP44
GO Biological Processes	GO:0007338	single fertilization	-0.378157	0	2/78	ENSG00000188488;ENSG00000164037	SERPINA5;SLC9B1
GO Biological Processes	GO:0007339	binding of sperm to zona pellucida	-0.289685	0	1/39	ENSG00000204390	HSPA1L
GO Biological Processes	GO:0007368	determination of left/right symmetry	-0.133474	0	1/72	ENSG00000103241	FOXF1
GO Biological Processes	GO:0007369	gastrulation	-0.893213	0	2/34	ENSG00000171388;ENSG00000119508	APLN;NR4A3
GO Biological Processes	GO:0007389	pattern specification process	-0.148866	0	1/67	ENSG00000183691	NOG
GO Biological Processes	GO:0007405	neuroblast proliferation	-0.529	0	1/19	ENSG00000117407	ARTN
GO Biological Processes	GO:0007413	axonal fasciculation	-0.510488	0	1/20	ENSG00000112902	SEMA5A
GO Biological Processes	GO:0007417	central nervous system development	-1.03054	0	5/131	ENSG00000132688;ENSG00000129194;ENSG00000183691;ENSG00000189056;ENSG00000135472	NES;SOX15;NOG;RELN;FAIM2
GO Biological Processes	GO:0007420	brain development	-0.497546	0	6/253	ENSG00000132688;ENSG00000197106;ENSG00000168209;ENSG00000108576;ENSG00000183691;ENSG00000189056	NES;SLC6A17;DDIT4;SLC6A4;NOG;RELN
GO Biological Processes	GO:0007494	midgut development	-0.773319	0	1/10	ENSG00000103241	FOXF1
GO Biological Processes	GO:0007498	mesoderm development	-0.833813	0	2/37	ENSG00000103241;ENSG00000102010	FOXF1;BMX
GO Biological Processes	GO:0007507	heart development	-0.862505	0	7/233	ENSG00000103241;ENSG00000048052;ENSG00000166147;ENSG00000114166;ENSG00000118257;ENSG00000111245;ENSG00000075223	FOXF1;HDAC9;FBN1;KAT2B;NRP2;MYL2;SEMA3C
GO Biological Processes	GO:0007512	adult heart development	-0.61648	0	1/15	ENSG00000159307	SCUBE1
GO Biological Processes	GO:0007517	muscle organ development	-0.25276	0	2/102	ENSG00000165887;ENSG00000196557	ANKRD2;CACNA1H
GO Biological Processes	GO:0007519	skeletal muscle tissue development	-0.186478	0	1/57	ENSG00000165887	ANKRD2
GO Biological Processes	GO:0007520	myoblast fusion	-0.493052	0	1/21	ENSG00000196557	CACNA1H
GO Biological Processes	GO:0007528	neuromuscular junction development	-0.350601	0	1/32	ENSG00000182389	CACNB4
GO Biological Processes	GO:0007565	female pregnancy	-0.274391	0	2/97	ENSG00000170345;ENSG00000125740	FOS;FOSB
GO Biological Processes	GO:0007568	aging	-0.92701	0	6/182	ENSG00000140379;ENSG00000204880;ENSG00000073756;ENSG00000175564;ENSG00000170345;ENSG00000132386	BCL2A1;KRTAP4-8;PTGS2;UCP3;FOS;SERPINF1
GO Biological Processes	GO:0007585	respiratory gaseous exchange	-0.305465	0	1/37	ENSG00000175564	UCP3
GO Biological Processes	GO:0007586	digestion	-0.959532	0	2/31	ENSG00000187134;ENSG00000256713	AKR1C1;PGA5
GO Biological Processes	GO:0007588	excretion	-0.305465	0	1/37	ENSG00000110628	SLC22A18
GO Biological Processes	GO:0007601	visual perception	-0.497519	0	5/204	ENSG00000162496;ENSG00000108821;ENSG00000214140;ENSG00000135437;ENSG00000062038	DHRS3;COL1A1;PRCD;RDH5;CDH3
GO Biological Processes	GO:0007602	phototransduction	-0.36077	0	1/31	ENSG00000021300	PLEKHB1
GO Biological Processes	GO:0007611	learning or memory	-0.552955	0	2/57	ENSG00000128872;ENSG00000126583	TMOD2;PRKCG
GO Biological Processes	GO:0007614	short-term memory	-0.773319	0	1/10	ENSG00000132386	SERPINF1
GO Biological Processes	GO:0007616	long-term memory	-0.914487	0	2/33	ENSG00000198576;ENSG00000189056	ARC;RELN
GO Biological Processes	GO:0007631	feeding behavior	-0.331474	0	1/34	ENSG00000171388	APLN
GO Biological Processes	GO:0008015	blood circulation	-0.297431	0	1/38	ENSG00000171860	C3AR1
GO Biological Processes	GO:0008016	regulation of heart contraction	-0.833813	0	2/37	ENSG00000148408;ENSG00000196557	CACNA1B;CACNA1H
GO Biological Processes	GO:0008033	tRNA processing	-0.0972021	0	1/87	ENSG00000168806	LCMT2
GO Biological Processes	GO:0008037	cell recognition	-0.735801	0	1/11	ENSG00000147408	CSGALNACT1
GO Biological Processes	GO:0008063	Toll signaling pathway	-0.979545	0	1/6	ENSG00000172936	MYD88
GO Biological Processes	GO:0008064	regulation of actin polymerization or depolymerization	-0.670964	0	1/13	ENSG00000133789	SWAP70
GO Biological Processes	GO:0008104	protein localization	-0.112514	0	1/80	ENSG00000113916	BCL6
GO Biological Processes	GO:0008152	metabolic process	-0.570875	0	5/190	ENSG00000100024;ENSG00000159399;ENSG00000008118;ENSG00000079459;ENSG00000077264	UPB1;HK2;CAMK1G;FDFT1;PAK3
GO Biological Processes	GO:0008202	steroid metabolic process	-0.41882	0	3/121	ENSG00000088002;ENSG00000079459;ENSG00000187134	SULT2B1;FDFT1;AKR1C1
GO Biological Processes	GO:0008203	cholesterol metabolic process	-0.63376	0	3/91	ENSG00000088002;ENSG00000166035;ENSG00000079459	SULT2B1;LIPC;FDFT1
GO Biological Processes	GO:0008286	insulin receptor signaling pathway	-0.107879	0	1/82	ENSG00000004799	PDK4
GO Biological Processes	GO:0008299	isoprenoid biosynthetic process	-0.592265	0	1/16	ENSG00000079459	FDFT1
GO Biological Processes	GO:0008306	associative learning	-0.371379	0	1/30	ENSG00000189056	RELN
GO Biological Processes	GO:0008344	adult locomotory behavior	-0.199957	0	1/54	ENSG00000069696	DRD4
GO Biological Processes	GO:0008347	glial cell migration	-0.773319	0	1/10	ENSG00000132561	MATN2
GO Biological Processes	GO:0008380	RNA splicing	-0.00211284	0	1/288	ENSG00000103067	ESRP2
GO Biological Processes	GO:0008543	fibroblast growth factor receptor signaling pathway	-0.36531	0	2/80	ENSG00000126500;ENSG00000103067	FLRT1;ESRP2
GO Biological Processes	GO:0008544	epidermis development	-0.0634966	0	1/108	ENSG00000198176	TFDP1
GO Biological Processes	GO:0008584	male gonad development	-0.506636	0	3/107	ENSG00000129194;ENSG00000182459;ENSG00000106013	SOX15;TEX19;ANKRD7
GO Biological Processes	GO:0008593	regulation of Notch signaling pathway	-0.569738	0	1/17	ENSG00000133110	POSTN
GO Biological Processes	GO:0008608	attachment of spindle microtubules to kinetochore	-0.815189	0	1/9	ENSG00000121101	TEX14
GO Biological Processes	GO:0008610	lipid biosynthetic process	-0.510488	0	1/20	ENSG00000079459	FDFT1
GO Biological Processes	GO:0008625	extrinsic apoptotic signaling pathway via death domain receptors	-0.340844	0	1/33	ENSG00000170296	GABARAP
GO Biological Processes	GO:0008630	intrinsic apoptotic signaling pathway in response to DNA damage	-0.633715	0	2/50	ENSG00000140379;ENSG00000197579	BCL2A1;TOPORS
GO Biological Processes	GO:0008637	apoptotic mitochondrial changes	-0.510488	0	1/20	ENSG00000159399	HK2
GO Biological Processes	GO:0008652	cellular amino acid biosynthetic process	-0.254794	0	1/44	ENSG00000167701	GPT
GO Biological Processes	GO:0008654	phospholipid biosynthetic process	-0.563618	0	2/56	ENSG00000100344;ENSG00000100288	PNPLA3;CHKB
GO Biological Processes	GO:0009072	aromatic amino acid family metabolic process	-0.815189	0	1/9	ENSG00000158104	HPD
GO Biological Processes	GO:0009100	glycoprotein metabolic process	-0.670964	0	1/13	ENSG00000160408	ST6GALNAC6
GO Biological Processes	GO:0009117	nucleotide metabolic process	-0.914487	0	2/33	ENSG00000133805;ENSG00000189283	AMPD3;FHIT
GO Biological Processes	GO:0009168	purine ribonucleoside monophosphate biosynthetic process	-0.592265	0	1/16	ENSG00000133805	AMPD3
GO Biological Processes	GO:0009235	cobalamin metabolic process	-0.493052	0	1/21	ENSG00000132763	MMACHC
GO Biological Processes	GO:0009249	protein lipoylation	-0.916522	0	1/7	ENSG00000175536	LIPT2
GO Biological Processes	GO:0009266	response to temperature stimulus	-0.815189	0	1/9	ENSG00000187688	TRPV2
GO Biological Processes	GO:0009267	cellular response to starvation	-0.443143	0	2/69	ENSG00000158955;ENSG00000004799	WNT9B;PDK4
GO Biological Processes	GO:0009299	mRNA transcription	-0.979545	0	1/6	ENSG00000185122	HSF1
GO Biological Processes	GO:0009312	oligosaccharide biosynthetic process	-0.61648	0	1/15	ENSG00000160408	ST6GALNAC6
GO Biological Processes	GO:0009314	response to radiation	-0.852918	0	2/36	ENSG00000164045;ENSG00000073756	CDC25A;PTGS2
GO Biological Processes	GO:0009395	phospholipid catabolic process	-0.61648	0	1/15	ENSG00000101670	LIPG
GO Biological Processes	GO:0009409	response to cold	-0.7975	0	2/39	ENSG00000175564;ENSG00000170345	UCP3;FOS
GO Biological Processes	GO:0009411	response to UV	-0.236504	0	1/47	ENSG00000075131	TIPIN
GO Biological Processes	GO:0009615	response to virus	-0.0622458	0	1/109	ENSG00000172936	MYD88
GO Biological Processes	GO:0009617	response to bacterium	-0.814632	0	4/113	ENSG00000108691;ENSG00000273777;ENSG00000091986;ENSG00000007312	CCL2;CEACAM20;CCDC80;CD79B
GO Biological Processes	GO:0009629	response to gravity	-0.815189	0	1/9	ENSG00000170345	FOS
GO Biological Processes	GO:0009636	response to toxic substance	-0.590405	0	3/96	ENSG00000100867;ENSG00000108576;ENSG00000170345	DHRS2;SLC6A4;FOS
GO Biological Processes	GO:0009649	entrainment of circadian clock	-0.862442	0	1/8	ENSG00000179094	PER1
GO Biological Processes	GO:0009792	embryo development ending in birth or egg hatching	-0.476589	0	1/22	ENSG00000116833	NR5A2
GO Biological Processes	GO:0009838	abscission	-0.979545	0	1/6	ENSG00000164695	CHMP4C
GO Biological Processes	GO:0009887	animal organ morphogenesis	-0.786117	0	4/116	ENSG00000184347;ENSG00000103241;ENSG00000108691;ENSG00000163623	SLIT3;FOXF1;CCL2;NKX6-1
GO Biological Processes	GO:0009952	anterior/posterior pattern specification	-0.907729	0	4/104	ENSG00000198576;ENSG00000122592;ENSG00000275410;ENSG00000278500	ARC;HOXA7;HNF1B;AC009336.2
GO Biological Processes	GO:0009953	dorsal/ventral pattern formation	-0.275	0	1/41	ENSG00000183691	NOG
GO Biological Processes	GO:0009987	cellular process	-0.642617	0	1/14	ENSG00000184922	FMNL1
GO Biological Processes	GO:0009988	cell-cell recognition	-0.979545	0	1/6	ENSG00000160408	ST6GALNAC6
GO Biological Processes	GO:0010033	response to organic substance	-0.61598	0	3/93	ENSG00000073756;ENSG00000108576;ENSG00000118785	PTGS2;SLC6A4;SPP1
GO Biological Processes	GO:0010042	response to manganese ion	-0.916522	0	1/7	ENSG00000073756	PTGS2
GO Biological Processes	GO:0010226	response to lithium ion	-0.815189	0	1/9	ENSG00000073756	PTGS2
GO Biological Processes	GO:0010243	response to organonitrogen compound	-0.872705	0	2/35	ENSG00000073756;ENSG00000185122	PTGS2;HSF1
GO Biological Processes	GO:0010265	SCF complex assembly	-0.979545	0	1/6	ENSG00000144712	CAND2
GO Biological Processes	GO:0010459	negative regulation of heart rate	-0.701875	0	1/12	ENSG00000134548	SPX
GO Biological Processes	GO:0010467	gene expression	-0.735801	0	1/11	ENSG00000248905	FMN1
GO Biological Processes	GO:0010468	regulation of gene expression	-0.613857	0	6/229	ENSG00000172936;ENSG00000132510;ENSG00000189056;ENSG00000170345;ENSG00000115548;ENSG00000111837	MYD88;KDM6B;RELN;FOS;KDM3A;MAK
GO Biological Processes	GO:0010498	proteasomal protein catabolic process	-0.893213	0	2/34	ENSG00000126368;ENSG00000100902	NR1D1;PSMA6
GO Biological Processes	GO:0010499	proteasomal ubiquitin-independent protein catabolic process	-0.432221	0	1/25	ENSG00000100902	PSMA6
GO Biological Processes	GO:0010506	regulation of autophagy	-0.459394	0	2/67	ENSG00000165507;ENSG00000155961	DEPP1;RAB39B
GO Biological Processes	GO:0010510	regulation of acetyl-CoA biosynthetic process from pyruvate	-0.862442	0	1/8	ENSG00000004799	PDK4
GO Biological Processes	GO:0010524	positive regulation of calcium ion transport into cytosol	-0.670964	0	1/13	ENSG00000010610	CD4
GO Biological Processes	GO:0010529	negative regulation of transposition	-0.548704	0	1/18	ENSG00000182459	TEX19
GO Biological Processes	GO:0010569	regulation of double-strand break repair via homologous recombination	-0.510488	0	1/20	ENSG00000253251	SHLD3
GO Biological Processes	GO:0010592	positive regulation of lamellipodium assembly	-0.510488	0	1/20	ENSG00000075618	FSCN1
GO Biological Processes	GO:0010593	negative regulation of lamellipodium assembly	-0.979545	0	1/6	ENSG00000145147	SLIT2
GO Biological Processes	GO:0010595	positive regulation of endothelial cell migration	-0.214673	0	1/51	ENSG00000118257	NRP2
GO Biological Processes	GO:0010608	posttranscriptional regulation of gene expression	-0.446246	0	1/24	ENSG00000179094	PER1
GO Biological Processes	GO:0010613	positive regulation of cardiac muscle hypertrophy	-0.432221	0	1/25	ENSG00000119508	NR4A3
GO Biological Processes	GO:0010634	positive regulation of epithelial cell migration	-0.313805	0	1/36	ENSG00000100034	PPM1F
GO Biological Processes	GO:0010667	negative regulation of cardiac muscle cell apoptotic process	-0.872705	0	2/35	ENSG00000204569;ENSG00000185122	PPP1R10;HSF1
GO Biological Processes	GO:0010717	regulation of epithelial to mesenchymal transition	-0.670964	0	1/13	ENSG00000128886	ELL3
GO Biological Processes	GO:0010718	positive regulation of epithelial to mesenchymal transition	-0.701562	0	2/45	ENSG00000108821;ENSG00000125538	COL1A1;IL1B
GO Biological Processes	GO:0010719	negative regulation of epithelial to mesenchymal transition	-0.406169	0	1/27	ENSG00000197380	DACT3
GO Biological Processes	GO:0010759	positive regulation of macrophage chemotaxis	-0.642617	0	1/14	ENSG00000171860	C3AR1
GO Biological Processes	GO:0010763	positive regulation of fibroblast migration	-0.701875	0	1/12	ENSG00000077264	PAK3
GO Biological Processes	GO:0010801	negative regulation of peptidyl-threonine phosphorylation	-0.592265	0	1/16	ENSG00000168209	DDIT4
GO Biological Processes	GO:0010804	negative regulation of tumor necrosis factor-mediated signaling pathway	-0.476589	0	1/22	ENSG00000124635	HIST1H2BJ
GO Biological Processes	GO:0010812	negative regulation of cell-substrate adhesion	-0.548704	0	1/18	ENSG00000108821	COL1A1
GO Biological Processes	GO:0010824	regulation of centrosome duplication	-0.493052	0	1/21	ENSG00000164695	CHMP4C
GO Biological Processes	GO:0010828	positive regulation of glucose transmembrane transport	-0.916522	0	1/7	ENSG00000119508	NR4A3
GO Biological Processes	GO:0010835	regulation of protein ADP-ribosylation	-0.979545	0	1/6	ENSG00000114166	KAT2B
GO Biological Processes	GO:0010838	positive regulation of keratinocyte proliferation	-0.773319	0	1/10	ENSG00000062038	CDH3
GO Biological Processes	GO:0010839	negative regulation of keratinocyte proliferation	-0.670964	0	1/13	ENSG00000119138	KLF9
GO Biological Processes	GO:0010842	retina layer formation	-0.476589	0	1/22	ENSG00000197579	TOPORS
GO Biological Processes	GO:0010862	positive regulation of pathway-restricted SMAD protein phosphorylation	-0.230789	0	1/48	ENSG00000164404	GDF9
GO Biological Processes	GO:0010863	positive regulation of phospholipase C activity	-0.670964	0	1/13	ENSG00000185652	NTF3
GO Biological Processes	GO:0010888	negative regulation of lipid storage	-0.815189	0	1/9	ENSG00000136244	IL6
GO Biological Processes	GO:0010923	negative regulation of phosphatase activity	-0.633715	0	2/50	ENSG00000134668;ENSG00000142235	SPOCD1;LMTK3
GO Biological Processes	GO:0010942	positive regulation of cell death	-0.209621	0	1/52	ENSG00000073756	PTGS2
GO Biological Processes	GO:0010952	positive regulation of peptidase activity	-0.642617	0	1/14	ENSG00000115414	FN1
GO Biological Processes	GO:0010971	positive regulation of G2/M transition of mitotic cell cycle	-1.03422	0	2/28	ENSG00000164045;ENSG00000082014	CDC25A;SMARCD3
GO Biological Processes	GO:0010975	regulation of neuron projection development	-0.959532	0	2/31	ENSG00000077264;ENSG00000174672	PAK3;BRSK2
GO Biological Processes	GO:0010976	positive regulation of neuron projection development	-0.814632	0	4/113	ENSG00000169139;ENSG00000189056;ENSG00000058404;ENSG00000132386	UBE2V2;RELN;CAMK2B;SERPINF1
GO Biological Processes	GO:0010977	negative regulation of neuron projection development	-0.15219	0	1/66	ENSG00000131095	GFAP
GO Biological Processes	GO:0010983	positive regulation of high-density lipoprotein particle clearance	-0.979545	0	1/6	ENSG00000101670	LIPG
GO Biological Processes	GO:0010996	response to auditory stimulus	-0.773319	0	1/10	ENSG00000170615	SLC26A5
GO Biological Processes	GO:0014003	oligodendrocyte development	-0.41888	0	1/26	ENSG00000100429	HDAC10
GO Biological Processes	GO:0014037	Schwann cell differentiation	-0.815189	0	1/9	ENSG00000112414	ADGRG6
GO Biological Processes	GO:0014068	positive regulation of phosphatidylinositol 3-kinase signaling	-0.661594	0	3/88	ENSG00000199161;ENSG00000189056;ENSG00000185652	MIR126;RELN;NTF3
GO Biological Processes	GO:0014850	response to muscle activity	-0.476589	0	1/22	ENSG00000133110	POSTN
GO Biological Processes	GO:0014894	response to denervation involved in regulation of muscle adaptation	-0.735801	0	1/11	ENSG00000156804	FBXO32
GO Biological Processes	GO:0014911	positive regulation of smooth muscle cell migration	-0.548704	0	1/18	ENSG00000133110	POSTN
GO Biological Processes	GO:0015014	heparan sulfate proteoglycan biosynthetic process, polysaccharide chain biosynthetic process	-0.862442	0	1/8	ENSG00000147408	CSGALNACT1
GO Biological Processes	GO:0015031	protein transport	-0.0408154	0	8/652	ENSG00000108821;ENSG00000175970;ENSG00000164695;ENSG00000117245;ENSG00000146966;ENSG00000155961;ENSG00000105649;ENSG00000170296	COL1A1;UNC119B;CHMP4C;KIF17;DENND2A;RAB39B;RAB3A;GABARAP
GO Biological Processes	GO:0015074	DNA integration	-0.773319	0	1/10	ENSG00000184619	KRBA2
GO Biological Processes	GO:0015695	organic cation transport	-0.735801	0	1/11	ENSG00000110628	SLC22A18
GO Biological Processes	GO:0015696	ammonium transport	-0.916522	0	1/7	ENSG00000188672	RHCE
GO Biological Processes	GO:0015711	organic anion transport	-0.735801	0	1/11	ENSG00000111700	SLCO1B3
GO Biological Processes	GO:0015718	monocarboxylic acid transport	-0.642617	0	1/14	ENSG00000163053	SLC16A14
GO Biological Processes	GO:0015804	neutral amino acid transport	-0.642617	0	1/14	ENSG00000197106	SLC6A17
GO Biological Processes	GO:0015813	L-glutamate transmembrane transport	-0.61648	0	1/15	ENSG00000079215	SLC1A3
GO Biological Processes	GO:0015816	glycine transport	-0.815189	0	1/9	ENSG00000197106	SLC6A17
GO Biological Processes	GO:0015824	proline transport	-0.862442	0	1/8	ENSG00000197106	SLC6A17
GO Biological Processes	GO:0015844	monoamine transport	-0.815189	0	1/9	ENSG00000108576	SLC6A4
GO Biological Processes	GO:0015871	choline transport	-0.815189	0	1/9	ENSG00000204385	SLC44A4
GO Biological Processes	GO:0015884	folic acid transport	-0.862442	0	1/8	ENSG00000110203	FOLR3
GO Biological Processes	GO:0015893	drug transport	-0.916522	0	1/7	ENSG00000110628	SLC22A18
GO Biological Processes	GO:0015914	phospholipid transport	-0.248498	0	1/45	ENSG00000138823	MTTP
GO Biological Processes	GO:0015991	ATP hydrolysis coupled proton transport	-0.371379	0	1/30	ENSG00000205464	ATP6AP1L
GO Biological Processes	GO:0016032	viral process	-0.334559	0	9/459	ENSG00000125810;ENSG00000131242;ENSG00000135480;ENSG00000080839;ENSG00000076248;ENSG00000145604;ENSG00000114166;ENSG00000118257;ENSG00000010610	CD93;RAB11FIP4;KRT7;RBL1;UNG;SKP2;KAT2B;NRP2;CD4
GO Biological Processes	GO:0016043	cellular component organization	-0.815189	0	1/9	ENSG00000184922	FMNL1
GO Biological Processes	GO:0016045	detection of bacterium	-0.815189	0	1/9	ENSG00000091106	NLRC4
GO Biological Processes	GO:0016055	Wnt signaling pathway	-0.408824	0	5/224	ENSG00000175197;ENSG00000158955;ENSG00000197380;ENSG00000154310;ENSG00000105173	DDIT3;WNT9B;DACT3;TNIK;CCNE1
GO Biological Processes	GO:0016126	sterol biosynthetic process	-0.36077	0	1/31	ENSG00000079459	FDFT1
GO Biological Processes	GO:0016188	synaptic vesicle maturation	-0.773319	0	1/10	ENSG00000105649	RAB3A
GO Biological Processes	GO:0016192	vesicle-mediated transport	-0.127993	0	4/276	ENSG00000168952;ENSG00000117245;ENSG00000155961;ENSG00000143786	STXBP6;KIF17;RAB39B;CNIH3
GO Biological Processes	GO:0016197	endosomal transport	-0.813142	0	3/74	ENSG00000164695;ENSG00000265190;ENSG00000198774	CHMP4C;ANXA8;RASSF9
GO Biological Processes	GO:0016233	telomere capping	-0.394043	0	1/28	ENSG00000158406	HIST1H4H
GO Biological Processes	GO:0016236	macroautophagy	-0.68097	0	3/86	ENSG00000164695;ENSG00000100429;ENSG00000170296	CHMP4C;HDAC10;GABARAP
GO Biological Processes	GO:0016311	dephosphorylation	-0.197792	0	3/178	ENSG00000102575;ENSG00000138166;ENSG00000184489	ACP5;DUSP5;PTP4A3
GO Biological Processes	GO:0016338	calcium-independent cell-cell adhesion via plasma membrane cell-adhesion molecules	-0.493052	0	1/21	ENSG00000184113	CLDN5
GO Biological Processes	GO:0016446	somatic hypermutation of immunoglobulin genes	-0.701875	0	1/12	ENSG00000076248	UNG
GO Biological Processes	GO:0016485	protein processing	-0.1741	0	1/60	ENSG00000135678	CPM
GO Biological Processes	GO:0016525	negative regulation of angiogenesis	-0.192122	0	2/119	ENSG00000170381;ENSG00000132386	SEMA3E;SERPINF1
GO Biological Processes	GO:0016567	protein ubiquitination	-0.16056	0	9/557	ENSG00000156804;ENSG00000128482;ENSG00000144712;ENSG00000169139;ENSG00000145604;ENSG00000239388;ENSG00000110042;ENSG00000124635;ENSG00000114423	FBXO32;RNF112;CAND2;UBE2V2;SKP2;ASB14;DTX4;HIST1H2BJ;CBLB
GO Biological Processes	GO:0016573	histone acetylation	-0.199957	0	1/54	ENSG00000114166	KAT2B
GO Biological Processes	GO:0016575	histone deacetylation	-0.621244	0	2/51	ENSG00000048052;ENSG00000100429	HDAC9;HDAC10
GO Biological Processes	GO:0016579	protein deubiquitination	-0.152002	0	4/261	ENSG00000138134;ENSG00000164045;ENSG00000145604;ENSG00000100902	STAMBPL1;CDC25A;SKP2;PSMA6
GO Biological Processes	GO:0016925	protein sumoylation	-0.815352	0	2/38	ENSG00000177688;ENSG00000197579	SUMO4;TOPORS
GO Biological Processes	GO:0017157	regulation of exocytosis	-0.936576	0	2/32	ENSG00000186472;ENSG00000105649	PCLO;RAB3A
GO Biological Processes	GO:0018022	peptidyl-lysine methylation	-0.642617	0	1/14	ENSG00000150756	FAM173B
GO Biological Processes	GO:0018026	peptidyl-lysine monomethylation	-0.815189	0	1/9	ENSG00000103037	SETD6
GO Biological Processes	GO:0018105	peptidyl-serine phosphorylation	-0.304446	0	3/145	ENSG00000152332;ENSG00000126583;ENSG00000174672	UHMK1;PRKCG;BRSK2
GO Biological Processes	GO:0018108	peptidyl-tyrosine phosphorylation	-0.0799513	0	2/175	ENSG00000105639;ENSG00000189056	JAK3;RELN
GO Biological Processes	GO:0018146	keratan sulfate biosynthetic process	-1.03422	0	2/28	ENSG00000156966;ENSG00000121578	B3GNT7;B4GALT4
GO Biological Processes	GO:0018149	peptide cross-linking	-0.204718	0	1/53	ENSG00000115414	FN1
GO Biological Processes	GO:0018393	internal peptidyl-lysine acetylation	-0.979545	0	1/6	ENSG00000114166	KAT2B
GO Biological Processes	GO:0019058	viral life cycle	-0.371379	0	1/30	ENSG00000164695	CHMP4C
GO Biological Processes	GO:0019064	fusion of virus membrane with host plasma membrane	-0.916522	0	1/7	ENSG00000010610	CD4
GO Biological Processes	GO:0019079	viral genome replication	-0.642617	0	1/14	ENSG00000108691	CCL2
GO Biological Processes	GO:0019216	regulation of lipid metabolic process	-1.03947	0	4/93	ENSG00000126368;ENSG00000105699;ENSG00000082014;ENSG00000079459	NR1D1;LSR;SMARCD3;FDFT1
GO Biological Processes	GO:0019226	transmission of nerve impulse	-0.510488	0	1/20	ENSG00000163531	NFASC
GO Biological Processes	GO:0019228	neuronal action potential	-0.382458	0	1/29	ENSG00000196557	CACNA1H
GO Biological Processes	GO:0019229	regulation of vasoconstriction	-0.461013	0	1/23	ENSG00000170214	ADRA1B
GO Biological Processes	GO:0019233	sensory perception of pain	-0.195334	0	1/55	ENSG00000073756	PTGS2
GO Biological Processes	GO:0019344	cysteine biosynthetic process	-0.916522	0	1/7	ENSG00000131067	GGT7
GO Biological Processes	GO:0019372	lipoxygenase pathway	-0.61648	0	1/15	ENSG00000073756	PTGS2
GO Biological Processes	GO:0019432	triglyceride biosynthetic process	-0.548704	0	1/18	ENSG00000100344	PNPLA3
GO Biological Processes	GO:0019722	calcium-mediated signaling	-0.313473	0	2/89	ENSG00000121797;ENSG00000169429	CCRL2;CXCL8
GO Biological Processes	GO:0019725	cellular homeostasis	-0.670964	0	1/13	ENSG00000108691	CCL2
GO Biological Processes	GO:0019730	antimicrobial humoral response	-0.199957	0	1/54	ENSG00000012223	LTF
GO Biological Processes	GO:0019827	stem cell population maintenance	-0.552955	0	2/57	ENSG00000128342;ENSG00000103037	LIF;SETD6
GO Biological Processes	GO:0019852	L-ascorbic acid metabolic process	-0.815189	0	1/9	ENSG00000065621	GSTO2
GO Biological Processes	GO:0019886	antigen processing and presentation of exogenous peptide antigen via MHC class II	-0.283617	0	2/95	ENSG00000019582;ENSG00000204257	CD74;HLA-DMA
GO Biological Processes	GO:0019933	cAMP-mediated signaling	-1.00829	0	2/29	ENSG00000186472;ENSG00000112414	PCLO;ADGRG6
GO Biological Processes	GO:0019953	sexual reproduction	-0.735801	0	1/11	ENSG00000081051	AFP
GO Biological Processes	GO:0021510	spinal cord development	-0.331474	0	1/34	ENSG00000183691	NOG
GO Biological Processes	GO:0021516	dorsal spinal cord development	-0.862442	0	1/8	ENSG00000165606	DRGX
GO Biological Processes	GO:0021517	ventral spinal cord development	-0.916522	0	1/7	ENSG00000189056	RELN
GO Biological Processes	GO:0021542	dentate gyrus development	-0.569738	0	1/17	ENSG00000137343	ATAT1
GO Biological Processes	GO:0021549	cerebellum development	-0.597286	0	2/53	ENSG00000139874;ENSG00000135472	SSTR1;FAIM2
GO Biological Processes	GO:0021559	trigeminal nerve development	-0.916522	0	1/7	ENSG00000165606	DRGX
GO Biological Processes	GO:0021680	cerebellar Purkinje cell layer development	-0.670964	0	1/13	ENSG00000135472	FAIM2
GO Biological Processes	GO:0021702	cerebellar Purkinje cell differentiation	-0.735801	0	1/11	ENSG00000135472	FAIM2
GO Biological Processes	GO:0021762	substantia nigra development	-0.254794	0	1/44	ENSG00000123560	PLP1
GO Biological Processes	GO:0021785	branchiomotor neuron axon guidance	-0.979545	0	1/6	ENSG00000221866	PLXNA4
GO Biological Processes	GO:0021819	layer formation in cerebral cortex	-0.670964	0	1/13	ENSG00000189056	RELN
GO Biological Processes	GO:0021895	cerebral cortex neuron differentiation	-0.642617	0	1/14	ENSG00000116254	CHD5
GO Biological Processes	GO:0021915	neural tube development	-0.67326	0	2/47	ENSG00000183691;ENSG00000075223	NOG;SEMA3C
GO Biological Processes	GO:0021953	central nervous system neuron differentiation	-0.815189	0	1/9	ENSG00000163623	NKX6-1
GO Biological Processes	GO:0021954	central nervous system neuron development	-0.61648	0	1/15	ENSG00000078018	MAP2
GO Biological Processes	GO:0021983	pituitary gland development	-1.00829	0	2/29	ENSG00000143178;ENSG00000183691	TBX19;NOG
GO Biological Processes	GO:0021987	cerebral cortex development	-0.384782	0	2/77	ENSG00000140379;ENSG00000189056	BCL2A1;RELN
GO Biological Processes	GO:0022008	neurogenesis	-0.170197	0	1/61	ENSG00000163623	NKX6-1
GO Biological Processes	GO:0022010	central nervous system myelination	-0.735801	0	1/11	ENSG00000123560	PLP1
GO Biological Processes	GO:0022011	myelination in peripheral nervous system	-0.548704	0	1/18	ENSG00000112414	ADGRG6
GO Biological Processes	GO:0022405	hair cycle process	-0.979545	0	1/6	ENSG00000062038	CDH3
GO Biological Processes	GO:0022407	regulation of cell-cell adhesion	-0.735801	0	1/11	ENSG00000128567	PODXL
GO Biological Processes	GO:0022408	negative regulation of cell-cell adhesion	-0.61648	0	1/15	ENSG00000128567	PODXL
GO Biological Processes	GO:0022604	regulation of cell morphogenesis	-0.406169	0	1/27	ENSG00000198576	ARC
GO Biological Processes	GO:0022617	extracellular matrix disassembly	-0.53241	0	2/59	ENSG00000159307;ENSG00000099953	SCUBE1;MMP11
GO Biological Processes	GO:0022900	electron transport chain	-0.590405	0	3/96	ENSG00000162496;ENSG00000158125;ENSG00000104808	DHRS3;XDH;DHDH
GO Biological Processes	GO:0030001	metal ion transport	-0.382458	0	1/29	ENSG00000112473	SLC39A7
GO Biological Processes	GO:0030010	establishment of cell polarity	-0.852918	0	2/36	ENSG00000078018;ENSG00000174672	MAP2;BRSK2
GO Biological Processes	GO:0030011	maintenance of cell polarity	-0.916522	0	1/7	ENSG00000123338	NCKAP1L
GO Biological Processes	GO:0030030	cell projection organization	-0.0653614	0	2/188	ENSG00000175970;ENSG00000117245	UNC119B;KIF17
GO Biological Processes	GO:0030031	cell projection assembly	-0.510488	0	1/20	ENSG00000123338	NCKAP1L
GO Biological Processes	GO:0030033	microvillus assembly	-0.735801	0	1/11	ENSG00000154310	TNIK
GO Biological Processes	GO:0030036	actin cytoskeleton organization	-0.738177	0	5/164	ENSG00000170873;ENSG00000113916;ENSG00000075618;ENSG00000184922;ENSG00000137877	MTSS1;BCL6;FSCN1;FMNL1;SPTBN5
GO Biological Processes	GO:0030048	actin filament-based movement	-0.510488	0	1/20	ENSG00000179886	TIGD5
GO Biological Processes	GO:0030049	muscle filament sliding	-0.297431	0	1/38	ENSG00000111245	MYL2
GO Biological Processes	GO:0030073	insulin secretion	-0.914487	0	2/33	ENSG00000186472;ENSG00000275410	PCLO;HNF1B
GO Biological Processes	GO:0030097	hemopoiesis	-0.127841	0	1/74	ENSG00000149571	KIRREL3
GO Biological Processes	GO:0030098	lymphocyte differentiation	-0.815189	0	1/9	ENSG00000104856	RELB
GO Biological Processes	GO:0030101	natural killer cell activation	-0.432221	0	1/25	ENSG00000115604	IL18R1
GO Biological Processes	GO:0030111	regulation of Wnt signaling pathway	-0.936576	0	2/32	ENSG00000275410;ENSG00000197380	HNF1B;DACT3
GO Biological Processes	GO:0030155	regulation of cell adhesion	-0.248498	0	1/45	ENSG00000169429	CXCL8
GO Biological Processes	GO:0030157	pancreatic juice secretion	-0.979545	0	1/6	ENSG00000113389	NPR3
GO Biological Processes	GO:0030163	protein catabolic process	-0.214673	0	1/51	ENSG00000256713	PGA5
GO Biological Processes	GO:0030166	proteoglycan biosynthetic process	-0.61648	0	1/15	ENSG00000147408	CSGALNACT1
GO Biological Processes	GO:0030178	negative regulation of Wnt signaling pathway	-0.204718	0	1/53	ENSG00000197380	DACT3
GO Biological Processes	GO:0030199	collagen fibril organization	-0.701562	0	2/45	ENSG00000108821;ENSG00000099953	COL1A1;MMP11
GO Biological Processes	GO:0030210	heparin biosynthetic process	-0.862442	0	1/8	ENSG00000147408	CSGALNACT1
GO Biological Processes	GO:0030213	hyaluronan biosynthetic process	-0.916522	0	1/7	ENSG00000125538	IL1B
GO Biological Processes	GO:0030214	hyaluronan catabolic process	-0.592265	0	1/16	ENSG00000133800	LYVE1
GO Biological Processes	GO:0030216	keratinocyte differentiation	-0.125128	0	1/75	ENSG00000265972	TXNIP
GO Biological Processes	GO:0030217	T cell differentiation	-0.7975	0	2/39	ENSG00000120738;ENSG00000010610	EGR1;CD4
GO Biological Processes	GO:0030218	erythrocyte differentiation	-0.67326	0	2/47	ENSG00000105639;ENSG00000158578	JAK3;ALAS2
GO Biological Processes	GO:0030239	myofibril assembly	-0.670964	0	1/13	ENSG00000128872	TMOD2
GO Biological Processes	GO:0030240	skeletal muscle thin filament assembly	-0.642617	0	1/14	ENSG00000101605	MYOM1
GO Biological Processes	GO:0030241	skeletal muscle myosin thick filament assembly	-0.735801	0	1/11	ENSG00000101605	MYOM1
GO Biological Processes	GO:0030278	regulation of ossification	-0.670964	0	1/13	ENSG00000162496	DHRS3
GO Biological Processes	GO:0030282	bone mineralization	-0.275	0	1/41	ENSG00000073756	PTGS2
GO Biological Processes	GO:0030299	intestinal cholesterol absorption	-0.815189	0	1/9	ENSG00000187134	AKR1C1
GO Biological Processes	GO:0030301	cholesterol transport	-0.394043	0	1/28	ENSG00000166035	LIPC
GO Biological Processes	GO:0030307	positive regulation of cell growth	-0.346993	0	2/83	ENSG00000204385;ENSG00000273841	SLC44A4;TAF9
GO Biological Processes	GO:0030311	poly-N-acetyllactosamine biosynthetic process	-0.773319	0	1/10	ENSG00000156966	B3GNT7
GO Biological Processes	GO:0030317	flagellated sperm motility	-0.476394	0	2/65	ENSG00000173531;ENSG00000164037	MST1;SLC9B1
GO Biological Processes	GO:0030322	stabilization of membrane potential	-0.569738	0	1/17	ENSG00000104783	KCNN4
GO Biological Processes	GO:0030323	respiratory tube development	-0.916522	0	1/7	ENSG00000103241	FOXF1
GO Biological Processes	GO:0030324	lung development	-1.01385	0	4/95	ENSG00000103241;ENSG00000128342;ENSG00000105649;ENSG00000103196	FOXF1;LIF;RAB3A;CRISPLD2
GO Biological Processes	GO:0030334	regulation of cell migration	-0.598788	0	3/95	ENSG00000221866;ENSG00000004399;ENSG00000154133	PLXNA4;PLXND1;ROBO4
GO Biological Processes	GO:0030336	negative regulation of cell migration	-0.587866	0	4/141	ENSG00000145147;ENSG00000064042;ENSG00000144339;ENSG00000183691	SLIT2;LIMCH1;TMEFF2;NOG
GO Biological Processes	GO:0030431	sleep	-0.735801	0	1/11	ENSG00000170345	FOS
GO Biological Processes	GO:0030449	regulation of complement activation	-0.55049	0	3/101	ENSG00000171860;ENSG00000134830;ENSG00000182326	C3AR1;C5AR2;C1S
GO Biological Processes	GO:0030488	tRNA methylation	-0.331474	0	1/34	ENSG00000168806	LCMT2
GO Biological Processes	GO:0030509	BMP signaling pathway	-0.68097	0	3/86	ENSG00000164404;ENSG00000183691;ENSG00000120738	GDF9;NOG;EGR1
GO Biological Processes	GO:0030510	regulation of BMP signaling pathway	-0.773319	0	1/10	ENSG00000183691	NOG
GO Biological Processes	GO:0030513	positive regulation of BMP signaling pathway	-0.340844	0	1/33	ENSG00000135253	KCP
GO Biological Processes	GO:0030514	negative regulation of BMP signaling pathway	-0.219881	0	1/50	ENSG00000183691	NOG
GO Biological Processes	GO:0030516	regulation of axon extension	-0.670964	0	1/13	ENSG00000163623	NKX6-1
GO Biological Processes	GO:0030521	androgen receptor signaling pathway	-0.687205	0	2/46	ENSG00000115548;ENSG00000105173	KDM3A;CCNE1
GO Biological Processes	GO:0030539	male genitalia development	-0.529	0	1/19	ENSG00000158955	WNT9B
GO Biological Processes	GO:0030574	collagen catabolic process	-0.305465	0	1/37	ENSG00000099953	MMP11
GO Biological Processes	GO:0030595	leukocyte chemotaxis	-0.446246	0	1/24	ENSG00000169429	CXCL8
GO Biological Processes	GO:0030641	regulation of cellular pH	-0.916522	0	1/7	ENSG00000205464	ATP6AP1L
GO Biological Processes	GO:0030833	regulation of actin filament polymerization	-1.00829	0	2/29	ENSG00000124143;ENSG00000077264	ARHGAP40;PAK3
GO Biological Processes	GO:0030836	positive regulation of actin filament depolymerization	-0.815189	0	1/9	ENSG00000112902	SEMA5A
GO Biological Processes	GO:0030837	negative regulation of actin filament polymerization	-0.569738	0	1/17	ENSG00000145147	SLIT2
GO Biological Processes	GO:0030855	epithelial cell differentiation	-0.398453	0	2/75	ENSG00000116833;ENSG00000187134	NR5A2;AKR1C1
GO Biological Processes	GO:0030856	regulation of epithelial cell differentiation	-0.862442	0	1/8	ENSG00000158125	XDH
GO Biological Processes	GO:0030879	mammary gland development	-0.331474	0	1/34	ENSG00000173531	MST1
GO Biological Processes	GO:0030900	forebrain development	-0.435285	0	2/70	ENSG00000139874;ENSG00000189056	SSTR1;RELN
GO Biological Processes	GO:0030902	hindbrain development	-0.493052	0	1/21	ENSG00000275410	HNF1B
GO Biological Processes	GO:0030913	paranodal junction assembly	-0.916522	0	1/7	ENSG00000163531	NFASC
GO Biological Processes	GO:0030949	positive regulation of vascular endothelial growth factor receptor signaling pathway	-0.529	0	1/19	ENSG00000125538	IL1B
GO Biological Processes	GO:0031032	actomyosin structure organization	-0.41888	0	1/26	ENSG00000064042	LIMCH1
GO Biological Processes	GO:0031053	primary miRNA processing	-0.773319	0	1/10	ENSG00000128191	DGCR8
GO Biological Processes	GO:0031065	positive regulation of histone deacetylation	-0.735801	0	1/11	ENSG00000113916	BCL6
GO Biological Processes	GO:0031076	embryonic camera-type eye development	-0.670964	0	1/13	ENSG00000132688	NES
GO Biological Processes	GO:0031100	animal organ regeneration	-0.242404	0	1/46	ENSG00000119508	NR4A3
GO Biological Processes	GO:0031113	regulation of microtubule polymerization	-0.773319	0	1/10	ENSG00000078018	MAP2
GO Biological Processes	GO:0031115	negative regulation of microtubule polymerization	-0.701875	0	1/12	ENSG00000078018	MAP2
GO Biological Processes	GO:0031146	SCF-dependent proteasomal ubiquitin-dependent protein catabolic process	-0.248498	0	1/45	ENSG00000145604	SKP2
GO Biological Processes	GO:0031214	biomineral tissue development	-0.305465	0	1/37	ENSG00000118785	SPP1
GO Biological Processes	GO:0031223	auditory behavior	-0.979545	0	1/6	ENSG00000079215	SLC1A3
GO Biological Processes	GO:0031290	retinal ganglion cell axon guidance	-0.529	0	1/19	ENSG00000145147	SLIT2
GO Biological Processes	GO:0031293	membrane protein intracellular domain proteolysis	-0.701875	0	1/12	ENSG00000064300	NGFR
GO Biological Processes	GO:0031295	T cell costimulation	-0.609106	0	2/52	ENSG00000120217;ENSG00000077264	CD274;PAK3
GO Biological Processes	GO:0031397	negative regulation of protein ubiquitination	-0.209621	0	1/52	ENSG00000126583	PRKCG
GO Biological Processes	GO:0031398	positive regulation of protein ubiquitination	-0.155602	0	1/65	ENSG00000139174	PRICKLE1
GO Biological Processes	GO:0031424	keratinization	-0.527709	0	5/198	ENSG00000204880;ENSG00000135480;ENSG00000185640;ENSG00000062038;ENSG00000197915	KRTAP4-8;KRT7;KRT79;CDH3;HRNR
GO Biological Processes	GO:0031497	chromatin assembly	-0.862442	0	1/8	ENSG00000159374	M1AP
GO Biological Processes	GO:0031532	actin cytoskeleton reorganization	-0.585773	0	2/54	ENSG00000154310;ENSG00000174672	TNIK;BRSK2
GO Biological Processes	GO:0031573	intra-S DNA damage checkpoint	-0.642617	0	1/14	ENSG00000075131	TIPIN
GO Biological Processes	GO:0031623	receptor internalization	-0.282213	0	1/40	ENSG00000169429	CXCL8
GO Biological Processes	GO:0031640	killing of cells of other organism	-0.780225	0	2/40	ENSG00000124635;ENSG00000012223	HIST1H2BJ;LTF
GO Biological Processes	GO:0031665	negative regulation of lipopolysaccharide-mediated signaling pathway	-0.735801	0	1/11	ENSG00000012223	LTF
GO Biological Processes	GO:0031667	response to nutrient levels	-0.1741	0	1/60	ENSG00000108821	COL1A1
GO Biological Processes	GO:0031668	cellular response to extracellular stimulus	-0.548704	0	1/18	ENSG00000170345	FOS
GO Biological Processes	GO:0031915	positive regulation of synaptic plasticity	-0.773319	0	1/10	ENSG00000073756	PTGS2
GO Biological Processes	GO:0031960	response to corticosteroid	-0.916522	0	1/7	ENSG00000108821	COL1A1
GO Biological Processes	GO:0032007	negative regulation of TOR signaling	-0.340844	0	1/33	ENSG00000168209	DDIT4
GO Biological Processes	GO:0032008	positive regulation of TOR signaling	-0.350601	0	1/32	ENSG00000189056	RELN
GO Biological Processes	GO:0032012	regulation of ARF protein signal transduction	-0.548704	0	1/18	ENSG00000059915	PSD
GO Biological Processes	GO:0032049	cardiolipin biosynthetic process	-0.916522	0	1/7	ENSG00000184381	PLA2G6
GO Biological Processes	GO:0032088	negative regulation of NF-kappaB transcription factor activity	-0.346993	0	2/83	ENSG00000103037;ENSG00000135077	SETD6;HAVCR2
GO Biological Processes	GO:0032091	negative regulation of protein binding	-0.82556	0	3/73	ENSG00000132688;ENSG00000101331;ENSG00000121101	NES;CCM2L;TEX14
GO Biological Processes	GO:0032092	positive regulation of protein binding	-0.145628	0	1/68	ENSG00000004399	PLXND1
GO Biological Processes	GO:0032099	negative regulation of appetite	-0.773319	0	1/10	ENSG00000134548	SPX
GO Biological Processes	GO:0032147	activation of protein kinase activity	-1.03947	0	4/93	ENSG00000123338;ENSG00000154310;ENSG00000077264;ENSG00000101349	NCKAP1L;TNIK;PAK3;PAK5
GO Biological Processes	GO:0032148	activation of protein kinase B activity	-0.331474	0	1/34	ENSG00000185652	NTF3
GO Biological Processes	GO:0032200	telomere organization	-0.406169	0	1/27	ENSG00000158406	HIST1H4H
GO Biological Processes	GO:0032201	telomere maintenance via semi-conservative replication	-0.510488	0	1/20	ENSG00000168496	FEN1
GO Biological Processes	GO:0032206	positive regulation of telomere maintenance	-0.773319	0	1/10	ENSG00000204569	PPP1R10
GO Biological Processes	GO:0032233	positive regulation of actin filament bundle assembly	-0.670964	0	1/13	ENSG00000133789	SWAP70
GO Biological Processes	GO:0032259	methylation	-0.146599	0	3/201	ENSG00000150756;ENSG00000103037;ENSG00000168806	FAM173B;SETD6;LCMT2
GO Biological Processes	GO:0032308	positive regulation of prostaglandin secretion	-0.916522	0	1/7	ENSG00000125538	IL1B
GO Biological Processes	GO:0032364	oxygen homeostasis	-0.916522	0	1/7	ENSG00000158578	ALAS2
GO Biological Processes	GO:0032435	negative regulation of proteasomal ubiquitin-dependent protein catabolic process	-0.983415	0	2/30	ENSG00000189283;ENSG00000273841	FHIT;TAF9
GO Biological Processes	GO:0032436	positive regulation of proteasomal ubiquitin-dependent protein catabolic process	-0.420074	0	2/72	ENSG00000169139;ENSG00000139174	UBE2V2;PRICKLE1
GO Biological Processes	GO:0032456	endocytic recycling	-0.959532	0	2/31	ENSG00000131242;ENSG00000205744	RAB11FIP4;DENND1C
GO Biological Processes	GO:0032465	regulation of cytokinesis	-0.282213	0	1/40	ENSG00000131242	RAB11FIP4
GO Biological Processes	GO:0032479	regulation of type I interferon production	-0.670964	0	1/13	ENSG00000110042	DTX4
GO Biological Processes	GO:0032480	negative regulation of type I interferon production	-0.350601	0	1/32	ENSG00000135077	HAVCR2
GO Biological Processes	GO:0032481	positive regulation of type I interferon production	-0.322469	0	1/35	ENSG00000172936	MYD88
GO Biological Processes	GO:0032482	Rab protein signal transduction	-0.427597	0	2/71	ENSG00000155961;ENSG00000105649	RAB39B;RAB3A
GO Biological Processes	GO:0032508	DNA duplex unwinding	-0.190843	0	1/56	ENSG00000104738	MCM4
GO Biological Processes	GO:0032515	negative regulation of phosphoprotein phosphatase activity	-0.621244	0	2/51	ENSG00000119698;ENSG00000204569	PPP4R4;PPP1R10
GO Biological Processes	GO:0032526	response to retinoic acid	-0.67326	0	2/47	ENSG00000158955;ENSG00000148344	WNT9B;PTGES
GO Biological Processes	GO:0032635	interleukin-6 production	-0.916522	0	1/7	ENSG00000125538	IL1B
GO Biological Processes	GO:0032675	regulation of interleukin-6 production	-0.916522	0	1/7	ENSG00000172936	MYD88
GO Biological Processes	GO:0032688	negative regulation of interferon-beta production	-0.701875	0	1/12	ENSG00000104856	RELB
GO Biological Processes	GO:0032689	negative regulation of interferon-gamma production	-1.03422	0	2/28	ENSG00000120217;ENSG00000135077	CD274;HAVCR2
GO Biological Processes	GO:0032691	negative regulation of interleukin-1 beta production	-0.773319	0	1/10	ENSG00000102575	ACP5
GO Biological Processes	GO:0032700	negative regulation of interleukin-17 production	-0.642617	0	1/14	ENSG00000123338	NCKAP1L
GO Biological Processes	GO:0032703	negative regulation of interleukin-2 production	-0.61648	0	1/15	ENSG00000135077	HAVCR2
GO Biological Processes	GO:0032715	negative regulation of interleukin-6 production	-1.00829	0	2/29	ENSG00000123338;ENSG00000135077	NCKAP1L;HAVCR2
GO Biological Processes	GO:0032725	positive regulation of granulocyte macrophage colony-stimulating factor production	-0.735801	0	1/11	ENSG00000125538	IL1B
GO Biological Processes	GO:0032740	positive regulation of interleukin-17 production	-0.670964	0	1/13	ENSG00000172936	MYD88
GO Biological Processes	GO:0032753	positive regulation of interleukin-4 production	-0.510488	0	1/20	ENSG00000135077	HAVCR2
GO Biological Processes	GO:0032755	positive regulation of interleukin-6 production	-1.02886	0	3/59	ENSG00000172936;ENSG00000136244;ENSG00000125538	MYD88;IL6;IL1B
GO Biological Processes	GO:0032760	positive regulation of tumor necrosis factor production	-0.214673	0	1/51	ENSG00000172936	MYD88
GO Biological Processes	GO:0032780	negative regulation of ATPase activity	-0.670964	0	1/13	ENSG00000012223	LTF
GO Biological Processes	GO:0032781	positive regulation of ATPase activity	-0.275	0	1/41	ENSG00000105649	RAB3A
GO Biological Processes	GO:0032786	positive regulation of DNA-templated transcription, elongation	-0.670964	0	1/13	ENSG00000128886	ELL3
GO Biological Processes	GO:0032792	negative regulation of CREB transcription factor activity	-0.979545	0	1/6	ENSG00000175197	DDIT3
GO Biological Processes	GO:0032793	positive regulation of CREB transcription factor activity	-0.548704	0	1/18	ENSG00000189056	RELN
GO Biological Processes	GO:0032808	lacrimal gland development	-0.916522	0	1/7	ENSG00000143061	IGSF3
GO Biological Processes	GO:0032868	response to insulin	-0.405507	0	2/74	ENSG00000175564;ENSG00000120738	UCP3;EGR1
GO Biological Processes	GO:0032869	cellular response to insulin stimulus	-0.283617	0	2/95	ENSG00000048052;ENSG00000114166	HDAC9;KAT2B
GO Biological Processes	GO:0032880	regulation of protein localization	-0.182236	0	1/58	ENSG00000133789	SWAP70
GO Biological Processes	GO:0032914	positive regulation of transforming growth factor beta1 production	-0.979545	0	1/6	ENSG00000166396	SERPINB7
GO Biological Processes	GO:0032956	regulation of actin cytoskeleton organization	-0.864312	0	3/70	ENSG00000124143;ENSG00000077264;ENSG00000075618	ARHGAP40;PAK3;FSCN1
GO Biological Processes	GO:0032964	collagen biosynthetic process	-0.815189	0	1/9	ENSG00000108821	COL1A1
GO Biological Processes	GO:0032966	negative regulation of collagen biosynthetic process	-0.569738	0	1/17	ENSG00000136244	IL6
GO Biological Processes	GO:0032981	mitochondrial respiratory chain complex I assembly	-0.159106	0	1/64	ENSG00000178127	NDUFV2
GO Biological Processes	GO:0033129	positive regulation of histone phosphorylation	-0.862442	0	1/8	ENSG00000125538	IL1B
GO Biological Processes	GO:0033141	positive regulation of peptidyl-serine phosphorylation of STAT protein	-0.493052	0	1/21	ENSG00000128342	LIF
GO Biological Processes	GO:0033148	positive regulation of intracellular estrogen receptor signaling pathway	-0.670964	0	1/13	ENSG00000145604	SKP2
GO Biological Processes	GO:0033169	histone H3-K9 demethylation	-0.61648	0	1/15	ENSG00000115548	KDM3A
GO Biological Processes	GO:0033194	response to hydroperoxide	-0.735801	0	1/11	ENSG00000128482	RNF112
GO Biological Processes	GO:0033198	response to ATP	-0.548704	0	1/18	ENSG00000125538	IL1B
GO Biological Processes	GO:0033344	cholesterol efflux	-0.461013	0	1/23	ENSG00000172350	ABCG4
GO Biological Processes	GO:0033574	response to testosterone	-0.331474	0	1/34	ENSG00000185122	HSF1
GO Biological Processes	GO:0033601	positive regulation of mammary gland epithelial cell proliferation	-0.815189	0	1/9	ENSG00000173531	MST1
GO Biological Processes	GO:0033627	cell adhesion mediated by integrin	-0.476589	0	1/22	ENSG00000166147	FBN1
GO Biological Processes	GO:0033630	positive regulation of cell adhesion mediated by integrin	-0.642617	0	1/14	ENSG00000123338	NCKAP1L
GO Biological Processes	GO:0033634	positive regulation of cell-cell adhesion mediated by integrin	-0.979545	0	1/6	ENSG00000128567	PODXL
GO Biological Processes	GO:0033690	positive regulation of osteoblast proliferation	-0.773319	0	1/10	ENSG00000012223	LTF
GO Biological Processes	GO:0033993	response to lipid	-0.432221	0	1/25	ENSG00000126368	NR1D1
GO Biological Processes	GO:0034080	CENP-A containing nucleosome assembly	-0.254794	0	1/44	ENSG00000158406	HIST1H4H
GO Biological Processes	GO:0034113	heterotypic cell-cell adhesion	-0.394043	0	1/28	ENSG00000163531	NFASC
GO Biological Processes	GO:0034137	positive regulation of toll-like receptor 2 signaling pathway	-0.979545	0	1/6	ENSG00000174125	TLR1
GO Biological Processes	GO:0034138	toll-like receptor 3 signaling pathway	-0.773319	0	1/10	ENSG00000135077	HAVCR2
GO Biological Processes	GO:0034144	negative regulation of toll-like receptor 4 signaling pathway	-0.815189	0	1/9	ENSG00000126368	NR1D1
GO Biological Processes	GO:0034145	positive regulation of toll-like receptor 4 signaling pathway	-0.815189	0	1/9	ENSG00000012223	LTF
GO Biological Processes	GO:0034198	cellular response to amino acid starvation	-0.254794	0	1/44	ENSG00000162772	ATF3
GO Biological Processes	GO:0034260	negative regulation of GTPase activity	-0.22525	0	1/49	ENSG00000145147	SLIT2
GO Biological Processes	GO:0034351	negative regulation of glial cell apoptotic process	-0.916522	0	1/7	ENSG00000108691	CCL2
GO Biological Processes	GO:0034356	NAD biosynthesis via nicotinamide riboside salvage pathway	-0.61648	0	1/15	ENSG00000073756	PTGS2
GO Biological Processes	GO:0034372	very-low-density lipoprotein particle remodeling	-0.815189	0	1/9	ENSG00000166035	LIPC
GO Biological Processes	GO:0034374	low-density lipoprotein particle remodeling	-0.642617	0	1/14	ENSG00000166035	LIPC
GO Biological Processes	GO:0034378	chylomicron assembly	-0.773319	0	1/10	ENSG00000138823	MTTP
GO Biological Processes	GO:0034379	very-low-density lipoprotein particle assembly	-0.735801	0	1/11	ENSG00000138823	MTTP
GO Biological Processes	GO:0034382	chylomicron remnant clearance	-0.862442	0	1/8	ENSG00000166035	LIPC
GO Biological Processes	GO:0034389	lipid droplet organization	-0.529	0	1/19	ENSG00000100344	PNPLA3
GO Biological Processes	GO:0034446	substrate adhesion-dependent cell spreading	-0.282213	0	1/40	ENSG00000115414	FN1
GO Biological Processes	GO:0034453	microtubule anchoring	-0.61648	0	1/15	ENSG00000188659	SAXO2
GO Biological Processes	GO:0034599	cellular response to oxidative stress	-0.308257	0	2/90	ENSG00000100867;ENSG00000211445	DHRS2;GPX3
GO Biological Processes	GO:0034612	response to tumor necrosis factor	-0.382458	0	1/29	ENSG00000073756	PTGS2
GO Biological Processes	GO:0034614	cellular response to reactive oxygen species	-0.313805	0	1/36	ENSG00000170345	FOS
GO Biological Processes	GO:0034641	cellular nitrogen compound metabolic process	-0.815189	0	1/9	ENSG00000175536	LIPT2
GO Biological Processes	GO:0034644	cellular response to UV	-0.609106	0	2/52	ENSG00000164045;ENSG00000073756	CDC25A;PTGS2
GO Biological Processes	GO:0034773	histone H4-K20 trimethylation	-0.979545	0	1/6	ENSG00000178409	BEND3
GO Biological Processes	GO:0034968	histone lysine methylation	-0.394043	0	1/28	ENSG00000103037	SETD6
GO Biological Processes	GO:0034976	response to endoplasmic reticulum stress	-0.732526	0	3/81	ENSG00000175197;ENSG00000184381;ENSG00000169429	DDIT3;PLA2G6;CXCL8
GO Biological Processes	GO:0035019	somatic stem cell population maintenance	-0.214673	0	1/51	ENSG00000183691	NOG
GO Biological Processes	GO:0035023	regulation of Rho protein signal transduction	-0.0952117	0	1/88	ENSG00000153404	PLEKHG4B
GO Biological Processes	GO:0035024	negative regulation of Rho protein signal transduction	-0.493052	0	1/21	ENSG00000113916	BCL6
GO Biological Processes	GO:0035036	sperm-egg recognition	-0.569738	0	1/17	ENSG00000110203	FOLR3
GO Biological Processes	GO:0035066	positive regulation of histone acetylation	-0.548704	0	1/18	ENSG00000125538	IL1B
GO Biological Processes	GO:0035082	axoneme assembly	-0.529	0	1/19	ENSG00000160188	RSPH1
GO Biological Processes	GO:0035093	spermatogenesis, exchange of chromosomal proteins	-0.815189	0	1/9	ENSG00000116254	CHD5
GO Biological Processes	GO:0035094	response to nicotine	-0.268034	0	1/42	ENSG00000163623	NKX6-1
GO Biological Processes	GO:0035136	forelimb morphogenesis	-0.735801	0	1/11	ENSG00000248905	FMN1
GO Biological Processes	GO:0035137	hindlimb morphogenesis	-0.735801	0	1/11	ENSG00000248905	FMN1
GO Biological Processes	GO:0035195	gene silencing by miRNA	-0.00870773	0	1/212	ENSG00000199161	MIR126
GO Biological Processes	GO:0035249	synaptic transmission, glutamatergic	-0.382458	0	1/29	ENSG00000143786	CNIH3
GO Biological Processes	GO:0035278	miRNA mediated inhibition of translation	-0.107879	0	1/82	ENSG00000128016	ZFP36
GO Biological Processes	GO:0035335	peptidyl-tyrosine dephosphorylation	-0.542887	0	3/102	ENSG00000138166;ENSG00000164045;ENSG00000184489	DUSP5;CDC25A;PTP4A3
GO Biological Processes	GO:0035542	regulation of SNARE complex assembly	-0.916522	0	1/7	ENSG00000168952	STXBP6
GO Biological Processes	GO:0035584	calcium-mediated signaling using intracellular calcium source	-0.461013	0	1/23	ENSG00000115009	CCL20
GO Biological Processes	GO:0035589	G protein-coupled purinergic nucleotide receptor signaling pathway	-0.61648	0	1/15	ENSG00000175591	P2RY2
GO Biological Processes	GO:0035655	interleukin-18-mediated signaling pathway	-0.916522	0	1/7	ENSG00000115604	IL18R1
GO Biological Processes	GO:0035672	oligopeptide transmembrane transport	-0.916522	0	1/7	ENSG00000079112	CDH17
GO Biological Processes	GO:0035725	sodium ion transmembrane transport	-0.838223	0	3/72	ENSG00000213199;ENSG00000111319;ENSG00000164037	ASIC3;SCNN1A;SLC9B1
GO Biological Processes	GO:0035726	common myeloid progenitor cell proliferation	-0.916522	0	1/7	ENSG00000119508	NR4A3
GO Biological Processes	GO:0035735	intraciliary transport involved in cilium assembly	-0.282213	0	1/40	ENSG00000117245	KIF17
GO Biological Processes	GO:0035767	endothelial cell chemotaxis	-0.862442	0	1/8	ENSG00000123358	NR4A1
GO Biological Processes	GO:0035810	positive regulation of urine volume	-0.642617	0	1/14	ENSG00000113389	NPR3
GO Biological Processes	GO:0035845	photoreceptor cell outer segment organization	-0.773319	0	1/10	ENSG00000197579	TOPORS
GO Biological Processes	GO:0035902	response to immobilization stress	-0.446246	0	1/24	ENSG00000170345	FOS
GO Biological Processes	GO:0035924	cellular response to vascular endothelial growth factor stimulus	-0.331474	0	1/34	ENSG00000123358	NR4A1
GO Biological Processes	GO:0035987	endodermal cell differentiation	-0.382458	0	1/29	ENSG00000115414	FN1
GO Biological Processes	GO:0035994	response to muscle stretch	-0.592265	0	1/16	ENSG00000170345	FOS
GO Biological Processes	GO:0036151	phosphatidylcholine acyl-chain remodeling	-0.406169	0	1/27	ENSG00000184381	PLA2G6
GO Biological Processes	GO:0036152	phosphatidylethanolamine acyl-chain remodeling	-0.41888	0	1/26	ENSG00000184381	PLA2G6
GO Biological Processes	GO:0036155	acylglycerol acyl-chain remodeling	-0.916522	0	1/7	ENSG00000100344	PNPLA3
GO Biological Processes	GO:0036158	outer dynein arm assembly	-0.569738	0	1/17	ENSG00000105479	CCDC114
GO Biological Processes	GO:0036258	multivesicular body assembly	-0.371379	0	1/30	ENSG00000164695	CHMP4C
GO Biological Processes	GO:0036465	synaptic vesicle recycling	-0.916522	0	1/7	ENSG00000105649	RAB3A
GO Biological Processes	GO:0036500	ATF6-mediated unfolded protein response	-0.815189	0	1/9	ENSG00000175197	DDIT3
GO Biological Processes	GO:0036503	ERAD pathway	-0.61648	0	1/15	ENSG00000174672	BRSK2
GO Biological Processes	GO:0038026	reelin-mediated signaling pathway	-0.916522	0	1/7	ENSG00000189056	RELN
GO Biological Processes	GO:0038061	NIK/NF-kappaB signaling	-0.41888	0	1/26	ENSG00000104856	RELB
GO Biological Processes	GO:0038063	collagen-activated tyrosine kinase receptor signaling pathway	-0.773319	0	1/10	ENSG00000108821	COL1A1
GO Biological Processes	GO:0038066	p38MAPK cascade	-0.916522	0	1/7	ENSG00000128016	ZFP36
GO Biological Processes	GO:0038083	peptidyl-tyrosine autophosphorylation	-0.350601	0	1/32	ENSG00000102010	BMX
GO Biological Processes	GO:0038084	vascular endothelial growth factor signaling pathway	-0.592265	0	1/16	ENSG00000118257	NRP2
GO Biological Processes	GO:0038095	Fc-epsilon receptor signaling pathway	-0.0575006	0	1/113	ENSG00000170345	FOS
GO Biological Processes	GO:0038096	Fc-gamma receptor signaling pathway involved in phagocytosis	-0.171889	0	2/126	ENSG00000123338;ENSG00000184381	NCKAP1L;PLA2G6
GO Biological Processes	GO:0038110	interleukin-2-mediated signaling pathway	-0.735801	0	1/11	ENSG00000105639	JAK3
GO Biological Processes	GO:0038111	interleukin-7-mediated signaling pathway	-0.371379	0	1/30	ENSG00000105639	JAK3
GO Biological Processes	GO:0038113	interleukin-9-mediated signaling pathway	-0.815189	0	1/9	ENSG00000105639	JAK3
GO Biological Processes	GO:0038114	interleukin-21-mediated signaling pathway	-0.862442	0	1/8	ENSG00000105639	JAK3
GO Biological Processes	GO:0038180	nerve growth factor signaling pathway	-0.701875	0	1/12	ENSG00000185652	NTF3
GO Biological Processes	GO:0039702	viral budding via host ESCRT complex	-0.510488	0	1/20	ENSG00000164695	CHMP4C
GO Biological Processes	GO:0040008	regulation of growth	-0.378157	0	2/78	ENSG00000146674;ENSG00000137103	IGFBP3;TMEM8B
GO Biological Processes	GO:0040018	positive regulation of multicellular organism growth	-0.313805	0	1/36	ENSG00000185122	HSF1
GO Biological Processes	GO:0042026	protein refolding	-0.322469	0	1/35	ENSG00000204390	HSPA1L
GO Biological Processes	GO:0042053	regulation of dopamine metabolic process	-0.773319	0	1/10	ENSG00000069696	DRD4
GO Biological Processes	GO:0042073	intraciliary transport	-0.461013	0	1/23	ENSG00000111837	MAK
GO Biological Processes	GO:0042088	T-helper 1 type immune response	-0.773319	0	1/10	ENSG00000104856	RELB
GO Biological Processes	GO:0042110	T cell activation	-0.236504	0	1/47	ENSG00000010610	CD4
GO Biological Processes	GO:0042113	B cell activation	-0.350601	0	1/32	ENSG00000048052	HDAC9
GO Biological Processes	GO:0042118	endothelial cell activation	-0.773319	0	1/10	ENSG00000178878	APOLD1
GO Biological Processes	GO:0042119	neutrophil activation	-0.735801	0	1/11	ENSG00000169429	CXCL8
GO Biological Processes	GO:0042130	negative regulation of T cell proliferation	-0.763499	0	2/41	ENSG00000120217;ENSG00000135077	CD274;HAVCR2
GO Biological Processes	GO:0042136	neurotransmitter biosynthetic process	-0.642617	0	1/14	ENSG00000108576	SLC6A4
GO Biological Processes	GO:0042138	meiotic DNA double-strand break formation	-0.979545	0	1/6	ENSG00000269964	MEI4
GO Biological Processes	GO:0042147	retrograde transport, endosome to Golgi	-0.119898	0	1/77	ENSG00000146966	DENND2A
GO Biological Processes	GO:0042177	negative regulation of protein catabolic process	-0.297431	0	1/38	ENSG00000126583	PRKCG
GO Biological Processes	GO:0042254	ribosome biogenesis	-0.0791959	0	1/97	ENSG00000177971	IMP3
GO Biological Processes	GO:0042297	vocal learning	-0.979545	0	1/6	ENSG00000110076	NRXN2
GO Biological Processes	GO:0042304	regulation of fatty acid biosynthetic process	-0.773319	0	1/10	ENSG00000004799	PDK4
GO Biological Processes	GO:0042307	positive regulation of protein import into nucleus	-0.350601	0	1/32	ENSG00000073756	PTGS2
GO Biological Processes	GO:0042310	vasoconstriction	-0.569738	0	1/17	ENSG00000108576	SLC6A4
GO Biological Processes	GO:0042327	positive regulation of phosphorylation	-0.983415	0	2/30	ENSG00000123338;ENSG00000171388	NCKAP1L;APLN
GO Biological Processes	GO:0042391	regulation of membrane potential	-0.824402	0	4/112	ENSG00000170615;ENSG00000089558;ENSG00000196557;ENSG00000143786	SLC26A5;KCNH4;CACNA1H;CNIH3
GO Biological Processes	GO:0042403	thyroid hormone metabolic process	-0.815189	0	1/9	ENSG00000211448	DIO2
GO Biological Processes	GO:0042417	dopamine metabolic process	-0.61648	0	1/15	ENSG00000069696	DRD4
GO Biological Processes	GO:0042446	hormone biosynthetic process	-0.701875	0	1/12	ENSG00000211448	DIO2
GO Biological Processes	GO:0042472	inner ear morphogenesis	-0.476394	0	2/65	ENSG00000091536;ENSG00000119508	MYO15A;NR4A3
GO Biological Processes	GO:0042474	middle ear morphogenesis	-0.510488	0	1/20	ENSG00000183691	NOG
GO Biological Processes	GO:0042531	positive regulation of tyrosine phosphorylation of STAT protein	-0.851138	0	3/71	ENSG00000136244;ENSG00000185122;ENSG00000128342	IL6;HSF1;LIF
GO Biological Processes	GO:0042535	positive regulation of tumor necrosis factor biosynthetic process	-0.670964	0	1/13	ENSG00000174125	TLR1
GO Biological Processes	GO:0042554	superoxide anion generation	-0.642617	0	1/14	ENSG00000007952	NOX1
GO Biological Processes	GO:0042574	retinal metabolic process	-0.642617	0	1/14	ENSG00000187134	AKR1C1
GO Biological Processes	GO:0042592	homeostatic process	-0.701875	0	1/12	ENSG00000116833	NR5A2
GO Biological Processes	GO:0042593	glucose homeostasis	-0.824402	0	4/112	ENSG00000170214;ENSG00000064300;ENSG00000004799;ENSG00000124160	ADRA1B;NGFR;PDK4;NCOA5
GO Biological Processes	GO:0042634	regulation of hair cycle	-0.979545	0	1/6	ENSG00000179094	PER1
GO Biological Processes	GO:0042692	muscle cell differentiation	-0.642617	0	1/14	ENSG00000082014	SMARCD3
GO Biological Processes	GO:0042698	ovulation cycle	-0.815189	0	1/9	ENSG00000132386	SERPINF1
GO Biological Processes	GO:0042733	embryonic digit morphogenesis	-0.182236	0	1/58	ENSG00000183691	NOG
GO Biological Processes	GO:0042738	exogenous drug catabolic process	-0.446246	0	1/24	ENSG00000155016	CYP2U1
GO Biological Processes	GO:0042742	defense response to bacterium	-0.582487	0	6/235	ENSG00000172936;ENSG00000180383;ENSG00000115009;ENSG00000124635;ENSG00000012223;ENSG00000091106	MYD88;DEFB124;CCL20;HIST1H2BJ;LTF;NLRC4
GO Biological Processes	GO:0042743	hydrogen peroxide metabolic process	-0.979545	0	1/6	ENSG00000007952	NOX1
GO Biological Processes	GO:0042744	hydrogen peroxide catabolic process	-0.394043	0	1/28	ENSG00000211445	GPX3
GO Biological Processes	GO:0042756	drinking behavior	-0.862442	0	1/8	ENSG00000171388	APLN
GO Biological Processes	GO:0042771	intrinsic apoptotic signaling pathway in response to DNA damage by p53 class mediator	-1.03422	0	2/28	ENSG00000168209;ENSG00000197579	DDIT4;TOPORS
GO Biological Processes	GO:0042789	mRNA transcription by RNA polymerase II	-0.529	0	1/19	ENSG00000175197	DDIT3
GO Biological Processes	GO:0042795	snRNA transcription by RNA polymerase II	-0.435285	0	2/70	ENSG00000128886;ENSG00000273841	ELL3;TAF9
GO Biological Processes	GO:0043010	camera-type eye development	-0.148866	0	1/67	ENSG00000166147	FBN1
GO Biological Processes	GO:0043030	regulation of macrophage activation	-0.735801	0	1/11	ENSG00000019582	CD74
GO Biological Processes	GO:0043032	positive regulation of macrophage activation	-0.569738	0	1/17	ENSG00000135077	HAVCR2
GO Biological Processes	GO:0043065	positive regulation of apoptotic process	-0.906663	0	10/358	ENSG00000145147;ENSG00000136244;ENSG00000123358;ENSG00000146674;ENSG00000113916;ENSG00000073756;ENSG00000064300;ENSG00000265972;ENSG00000090612;ENSG00000091106	SLIT2;IL6;NR4A1;IGFBP3;BCL6;PTGS2;NGFR;TXNIP;ZNF268;NLRC4
GO Biological Processes	GO:0043085	positive regulation of catalytic activity	-0.31879	0	2/88	ENSG00000197045;ENSG00000158955	GMFB;WNT9B
GO Biological Processes	GO:0043086	negative regulation of catalytic activity	-0.494193	0	2/63	ENSG00000132688;ENSG00000265972	NES;TXNIP
GO Biological Processes	GO:0043101	purine-containing compound salvage	-0.670964	0	1/13	ENSG00000133805	AMPD3
GO Biological Processes	GO:0043116	negative regulation of vascular permeability	-0.670964	0	1/13	ENSG00000145147	SLIT2
GO Biological Processes	GO:0043117	positive regulation of vascular permeability	-0.773319	0	1/10	ENSG00000184489	PTP4A3
GO Biological Processes	GO:0043122	regulation of I-kappaB kinase/NF-kappaB signaling	-0.548704	0	1/18	ENSG00000125538	IL1B
GO Biological Processes	GO:0043124	negative regulation of I-kappaB kinase/NF-kappaB signaling	-0.275	0	1/41	ENSG00000179094	PER1
GO Biological Processes	GO:0043152	induction of bacterial agglutination	-0.979545	0	1/6	ENSG00000171564	FGB
GO Biological Processes	GO:0043153	entrainment of circadian clock by photoperiod	-0.510488	0	1/20	ENSG00000179094	PER1
GO Biological Processes	GO:0043154	negative regulation of cysteine-type endopeptidase activity involved in apoptotic process	-0.851138	0	3/71	ENSG00000123358;ENSG00000073756;ENSG00000064300	NR4A1;PTGS2;NGFR
GO Biological Processes	GO:0043161	proteasome-mediated ubiquitin-dependent protein catabolic process	-0.423293	0	4/170	ENSG00000175197;ENSG00000145604;ENSG00000100902;ENSG00000197579	DDIT3;SKP2;PSMA6;TOPORS
GO Biological Processes	GO:0043200	response to amino acid	-0.322469	0	1/35	ENSG00000185122	HSF1
GO Biological Processes	GO:0043252	sodium-independent organic anion transport	-0.548704	0	1/18	ENSG00000111700	SLCO1B3
GO Biological Processes	GO:0043254	regulation of protein complex assembly	-0.61648	0	1/15	ENSG00000131095	GFAP
GO Biological Processes	GO:0043276	anoikis	-0.735801	0	1/11	ENSG00000198176	TFDP1
GO Biological Processes	GO:0043278	response to morphine	-1.00829	0	2/29	ENSG00000126583;ENSG00000125740	PRKCG;FOSB
GO Biological Processes	GO:0043280	positive regulation of cysteine-type endopeptidase activity involved in apoptotic process	-0.687205	0	2/46	ENSG00000100034;ENSG00000185122	PPM1F;HSF1
GO Biological Processes	GO:0043303	mast cell degranulation	-0.642617	0	1/14	ENSG00000119508	NR4A3
GO Biological Processes	GO:0043305	negative regulation of mast cell degranulation	-0.979545	0	1/6	ENSG00000103241	FOXF1
GO Biological Processes	GO:0043372	positive regulation of CD4-positive, alpha-beta T cell differentiation	-0.979545	0	1/6	ENSG00000123338	NCKAP1L
GO Biological Processes	GO:0043392	negative regulation of DNA binding	-0.340844	0	1/33	ENSG00000175197	DDIT3
GO Biological Processes	GO:0043393	regulation of protein binding	-0.476589	0	1/22	ENSG00000082014	SMARCD3
GO Biological Processes	GO:0043403	skeletal muscle tissue regeneration	-0.446246	0	1/24	ENSG00000129194	SOX15
GO Biological Processes	GO:0043407	negative regulation of MAP kinase activity	-0.282213	0	1/40	ENSG00000125538	IL1B
GO Biological Processes	GO:0043408	regulation of MAPK cascade	-0.964497	0	3/63	ENSG00000164404;ENSG00000077264;ENSG00000101349	GDF9;PAK3;PAK5
GO Biological Processes	GO:0043433	negative regulation of DNA-binding transcription factor activity	-0.420074	0	2/72	ENSG00000137193;ENSG00000175197	PIM1;DDIT3
GO Biological Processes	GO:0043434	response to peptide hormone	-0.585773	0	2/54	ENSG00000108821;ENSG00000119508	COL1A1;NR4A3
GO Biological Processes	GO:0043462	regulation of ATPase activity	-0.862442	0	1/8	ENSG00000174672	BRSK2
GO Biological Processes	GO:0043484	regulation of RNA splicing	-0.297431	0	1/38	ENSG00000103067	ESRP2
GO Biological Processes	GO:0043488	regulation of mRNA stability	-0.142472	0	1/69	ENSG00000128016	ZFP36
GO Biological Processes	GO:0043491	protein kinase B signaling	-0.815352	0	2/38	ENSG00000125538;ENSG00000108691	IL1B;CCL2
GO Biological Processes	GO:0043497	regulation of protein heterodimerization activity	-0.815189	0	1/9	ENSG00000185122	HSF1
GO Biological Processes	GO:0043507	positive regulation of JUN kinase activity	-0.289685	0	1/39	ENSG00000203727	SAMD5
GO Biological Processes	GO:0043518	negative regulation of DNA damage response, signal transduction by p53 class mediator	-0.61648	0	1/15	ENSG00000019582	CD74
GO Biological Processes	GO:0043523	regulation of neuron apoptotic process	-0.446246	0	1/24	ENSG00000135472	FAIM2
GO Biological Processes	GO:0043525	positive regulation of neuron apoptotic process	-0.659707	0	2/48	ENSG00000175197;ENSG00000077264	DDIT3;PAK3
GO Biological Processes	GO:0043547	positive regulation of GTPase activity	-0.545097	0	8/340	ENSG00000123338;ENSG00000150681;ENSG00000124143;ENSG00000108691;ENSG00000143248;ENSG00000165092;ENSG00000115009;ENSG00000076864	NCKAP1L;RGS18;ARHGAP40;CCL2;RGS5;ALDH1A1;CCL20;RAP1GAP
GO Biological Processes	GO:0043567	regulation of insulin-like growth factor receptor signaling pathway	-0.815189	0	1/9	ENSG00000146674	IGFBP3
GO Biological Processes	GO:0043576	regulation of respiratory gaseous exchange	-0.862442	0	1/8	ENSG00000171388	APLN
GO Biological Processes	GO:0043588	skin development	-0.242404	0	1/46	ENSG00000108821	COL1A1
GO Biological Processes	GO:0043589	skin morphogenesis	-0.815189	0	1/9	ENSG00000108821	COL1A1
GO Biological Processes	GO:0043615	astrocyte cell migration	-0.979545	0	1/6	ENSG00000108691	CCL2
GO Biological Processes	GO:0043619	regulation of transcription from RNA polymerase II promoter in response to oxidative stress	-0.979545	0	1/6	ENSG00000165887	ANKRD2
GO Biological Processes	GO:0043620	regulation of DNA-templated transcription in response to stress	-0.916522	0	1/7	ENSG00000175197	DDIT3
GO Biological Processes	GO:0043647	inositol phosphate metabolic process	-0.236504	0	1/47	ENSG00000100253	MIOX
GO Biological Processes	GO:0043666	regulation of phosphoprotein phosphatase activity	-0.230789	0	1/48	ENSG00000146674	IGFBP3
GO Biological Processes	GO:0043949	regulation of cAMP-mediated signaling	-0.979545	0	1/6	ENSG00000124678	TCP11
GO Biological Processes	GO:0043950	positive regulation of cAMP-mediated signaling	-0.510488	0	1/20	ENSG00000010310	GIPR
GO Biological Processes	GO:0044130	negative regulation of growth of symbiont in host	-0.61648	0	1/15	ENSG00000172936	MYD88
GO Biological Processes	GO:0044319	wound healing, spreading of cells	-0.642617	0	1/14	ENSG00000144339	TMEFF2
GO Biological Processes	GO:0044321	response to leptin	-0.735801	0	1/11	ENSG00000126368	NR1D1
GO Biological Processes	GO:0044387	negative regulation of protein kinase activity by regulation of protein phosphorylation	-0.862442	0	1/8	ENSG00000100034	PPM1F
GO Biological Processes	GO:0044539	long-chain fatty acid import	-0.773319	0	1/10	ENSG00000134548	SPX
GO Biological Processes	GO:0044597	daunorubicin metabolic process	-0.862442	0	1/8	ENSG00000187134	AKR1C1
GO Biological Processes	GO:0044598	doxorubicin metabolic process	-0.862442	0	1/8	ENSG00000187134	AKR1C1
GO Biological Processes	GO:0044770	cell cycle phase transition	-0.916522	0	1/7	ENSG00000075131	TIPIN
GO Biological Processes	GO:0044849	estrous cycle	-0.569738	0	1/17	ENSG00000120738	EGR1
GO Biological Processes	GO:0045008	depyrimidination	-0.862442	0	1/8	ENSG00000076248	UNG
GO Biological Processes	GO:0045010	actin nucleation	-0.701875	0	1/12	ENSG00000248905	FMN1
GO Biological Processes	GO:0045019	negative regulation of nitric oxide biosynthetic process	-0.569738	0	1/17	ENSG00000102575	ACP5
GO Biological Processes	GO:0045059	positive thymic T cell selection	-0.735801	0	1/11	ENSG00000019582	CD74
GO Biological Processes	GO:0045060	negative thymic T cell selection	-0.735801	0	1/11	ENSG00000019582	CD74
GO Biological Processes	GO:0045070	positive regulation of viral genome replication	-0.406169	0	1/27	ENSG00000116833	NR5A2
GO Biological Processes	GO:0045071	negative regulation of viral genome replication	-0.282213	0	1/40	ENSG00000012223	LTF
GO Biological Processes	GO:0045087	innate immune response	-0.870589	0	13/502	ENSG00000172936;ENSG00000105639;ENSG00000180383;ENSG00000205809;ENSG00000145604;ENSG00000081181;ENSG00000254415;ENSG00000182326;ENSG00000009724;ENSG00000174125;ENSG00000091106;ENSG00000171564;ENSG00000135077	MYD88;JAK3;DEFB124;KLRC2;SKP2;ARG2;SIGLEC14;C1S;MASP2;TLR1;NLRC4;FGB;HAVCR2
GO Biological Processes	GO:0045089	positive regulation of innate immune response	-0.446246	0	1/24	ENSG00000135077	HAVCR2
GO Biological Processes	GO:0045109	intermediate filament organization	-0.548704	0	1/18	ENSG00000131095	GFAP
GO Biological Processes	GO:0045124	regulation of bone resorption	-0.815189	0	1/9	ENSG00000004799	PDK4
GO Biological Processes	GO:0045162	clustering of voltage-gated sodium channels	-0.916522	0	1/7	ENSG00000163531	NFASC
GO Biological Processes	GO:0045165	cell fate commitment	-0.949267	0	3/64	ENSG00000132510;ENSG00000158955;ENSG00000143178	KDM6B;WNT9B;TBX19
GO Biological Processes	GO:0045190	isotype switching	-0.592265	0	1/16	ENSG00000133789	SWAP70
GO Biological Processes	GO:0045198	establishment of epithelial cell apical/basal polarity	-0.642617	0	1/14	ENSG00000103241	FOXF1
GO Biological Processes	GO:0045199	maintenance of epithelial cell apical/basal polarity	-0.773319	0	1/10	ENSG00000029534	ANK1
GO Biological Processes	GO:0045214	sarcomere organization	-0.268034	0	1/42	ENSG00000101605	MYOM1
GO Biological Processes	GO:0045332	phospholipid translocation	-0.432221	0	1/25	ENSG00000104783	KCNN4
GO Biological Processes	GO:0045333	cellular respiration	-0.461013	0	1/23	ENSG00000119508	NR4A3
GO Biological Processes	GO:0045429	positive regulation of nitric oxide biosynthetic process	-0.7975	0	2/39	ENSG00000125538;ENSG00000073756	IL1B;PTGS2
GO Biological Processes	GO:0045444	fat cell differentiation	-0.412713	0	2/73	ENSG00000123358;ENSG00000119508	NR4A1;NR4A3
GO Biological Processes	GO:0045453	bone resorption	-0.461013	0	1/23	ENSG00000102575	ACP5
GO Biological Processes	GO:0045454	cell redox homeostasis	-0.451178	0	2/68	ENSG00000211448;ENSG00000175197	DIO2;DDIT3
GO Biological Processes	GO:0045471	response to ethanol	-0.0563756	0	1/114	ENSG00000184113	CLDN5
GO Biological Processes	GO:0045475	locomotor rhythm	-0.735801	0	1/11	ENSG00000120738	EGR1
GO Biological Processes	GO:0045494	photoreceptor cell maintenance	-0.313805	0	1/36	ENSG00000111837	MAK
GO Biological Processes	GO:0045540	regulation of cholesterol biosynthetic process	-0.331474	0	1/34	ENSG00000079459	FDFT1
GO Biological Processes	GO:0045579	positive regulation of B cell differentiation	-0.701875	0	1/12	ENSG00000123338	NCKAP1L
GO Biological Processes	GO:0045581	negative regulation of T cell differentiation	-0.916522	0	1/7	ENSG00000019582	CD74
GO Biological Processes	GO:0045582	positive regulation of T cell differentiation	-0.548704	0	1/18	ENSG00000019582	CD74
GO Biological Processes	GO:0045591	positive regulation of regulatory T cell differentiation	-0.701875	0	1/12	ENSG00000113916	BCL6
GO Biological Processes	GO:0045596	negative regulation of cell differentiation	-0.48519	0	2/64	ENSG00000113916;ENSG00000183691	BCL6;NOG
GO Biological Processes	GO:0045597	positive regulation of cell differentiation	-0.230789	0	1/48	ENSG00000090612	ZNF268
GO Biological Processes	GO:0045600	positive regulation of fat cell differentiation	-0.585773	0	2/54	ENSG00000128016;ENSG00000102802	ZFP36;MEDAG
GO Biological Processes	GO:0045602	negative regulation of endothelial cell differentiation	-0.815189	0	1/9	ENSG00000158125	XDH
GO Biological Processes	GO:0045606	positive regulation of epidermal cell differentiation	-0.862442	0	1/8	ENSG00000088002	SULT2B1
GO Biological Processes	GO:0045617	negative regulation of keratinocyte differentiation	-0.916522	0	1/7	ENSG00000122592	HOXA7
GO Biological Processes	GO:0045638	negative regulation of myeloid cell differentiation	-0.529	0	1/19	ENSG00000128016	ZFP36
GO Biological Processes	GO:0045648	positive regulation of erythrocyte differentiation	-0.371379	0	1/30	ENSG00000123338	NCKAP1L
GO Biological Processes	GO:0045651	positive regulation of macrophage differentiation	-0.642617	0	1/14	ENSG00000128342	LIF
GO Biological Processes	GO:0045653	negative regulation of megakaryocyte differentiation	-0.548704	0	1/18	ENSG00000158406	HIST1H4H
GO Biological Processes	GO:0045663	positive regulation of myoblast differentiation	-0.476589	0	1/22	ENSG00000146674	IGFBP3
GO Biological Processes	GO:0045664	regulation of neuron differentiation	-0.36077	0	1/31	ENSG00000185652	NTF3
GO Biological Processes	GO:0045665	negative regulation of neuron differentiation	-0.48519	0	2/64	ENSG00000108576;ENSG00000076864	SLC6A4;RAP1GAP
GO Biological Processes	GO:0045666	positive regulation of neuron differentiation	-0.63376	0	3/91	ENSG00000128482;ENSG00000113916;ENSG00000163623	RNF112;BCL6;NKX6-1
GO Biological Processes	GO:0045668	negative regulation of osteoblast differentiation	-0.22525	0	1/49	ENSG00000183691	NOG
GO Biological Processes	GO:0045669	positive regulation of osteoblast differentiation	-0.522509	0	2/60	ENSG00000136244;ENSG00000012223	IL6;LTF
GO Biological Processes	GO:0045672	positive regulation of osteoclast differentiation	-0.493052	0	1/21	ENSG00000170345	FOS
GO Biological Processes	GO:0045721	negative regulation of gluconeogenesis	-0.592265	0	1/16	ENSG00000184163	C1QTNF12
GO Biological Processes	GO:0045727	positive regulation of translation	-0.412713	0	2/73	ENSG00000136244;ENSG00000144642	IL6;RBMS3
GO Biological Processes	GO:0045730	respiratory burst	-0.701875	0	1/12	ENSG00000007952	NOX1
GO Biological Processes	GO:0045736	negative regulation of cyclin-dependent protein serine/threonine kinase activity	-0.394043	0	1/28	ENSG00000114166	KAT2B
GO Biological Processes	GO:0045739	positive regulation of DNA repair	-0.350601	0	1/32	ENSG00000169139	UBE2V2
GO Biological Processes	GO:0045744	negative regulation of G protein-coupled receptor signaling pathway	-0.670964	0	1/13	ENSG00000169429	CXCL8
GO Biological Processes	GO:0045745	positive regulation of G protein-coupled receptor signaling pathway	-0.642617	0	1/14	ENSG00000128872	TMOD2
GO Biological Processes	GO:0045746	negative regulation of Notch signaling pathway	-0.297431	0	1/38	ENSG00000113916	BCL6
GO Biological Processes	GO:0045747	positive regulation of Notch signaling pathway	-0.646531	0	2/49	ENSG00000199161;ENSG00000114166	MIR126;KAT2B
GO Biological Processes	GO:0045765	regulation of angiogenesis	-0.872705	0	2/35	ENSG00000136244;ENSG00000004399	IL6;PLXND1
GO Biological Processes	GO:0045773	positive regulation of axon extension	-0.914487	0	2/33	ENSG00000115414;ENSG00000187688	FN1;TRPV2
GO Biological Processes	GO:0045776	negative regulation of blood pressure	-0.382458	0	1/29	ENSG00000171388	APLN
GO Biological Processes	GO:0045779	negative regulation of bone resorption	-0.670964	0	1/13	ENSG00000136244	IL6
GO Biological Processes	GO:0045780	positive regulation of bone resorption	-0.548704	0	1/18	ENSG00000118785	SPP1
GO Biological Processes	GO:0045786	negative regulation of cell cycle	-0.701562	0	2/45	ENSG00000123358;ENSG00000073756	NR4A1;PTGS2
GO Biological Processes	GO:0045793	positive regulation of cell size	-0.815189	0	1/9	ENSG00000170615	SLC26A5
GO Biological Processes	GO:0045814	negative regulation of gene expression, epigenetic	-0.214673	0	1/51	ENSG00000158406	HIST1H4H
GO Biological Processes	GO:0045815	positive regulation of gene expression, epigenetic	-0.350601	0	1/32	ENSG00000114166	KAT2B
GO Biological Processes	GO:0045820	negative regulation of glycolytic process	-0.701875	0	1/12	ENSG00000168209	DDIT4
[truncated: 489 more rows]
