# Supplementary material for: HIF-1α/JMJD1A signaling regulates inflammation and oxidative stress following hyperglycemia and hypoxia-induced vascular cell injury
Source: Cell Mol Biol Lett. 2021 Sep 3;26:40. doi: 10.1186/s11658-021-00283-8 (PMC8414688; doi:10.1186/s11658-021-00283-8)
Supplement: Supplementary file 5 — Additional file 5: Table S4. List of genes that are differentially expressed after JMJD1A knockdown of HUVECs exposed to high-glucose and hypoxia treatment (p < 0.05). [file 11658_2021_283_MOESM5_ESM.xlsx]

## Sheet: HG_HY-vs-shJMJD1A_HG_HY.DESeq2.
HIF-1α/JMJD1A signal pathway regulates inflammation and oxidative stress following hyperglycemia and hypoxia-induced vascular cell injury Molecular and Cellular Biochemistry Min Zhao1#, Shaoting Wang2#, Anna Zuo2#, Jiaxing Zhang2, Weiheng Wen1, Weiqiang Jiang1, Hong Chen1, Donghui Liang1, Jia Sun1*, Ming Wang1,2* 1 Zhujiang Hospital, Southern Medical University, Guangzhou, 510282, Guangdong, Chin…
Additional file 5: Supplementary Table S4. List of genes that are differentially expressed after JMJD1A-knockdown of HUVECs exposed to high-glucose and hypoxia treatment (p<0.05).
A-B. List of 1074 differentially expressed gene ( P-value<0.05) identified by DEseq2 between the control group and the high glucose and hypoxia group.
C. Con_Mean is the mean of normalized counts for shRNA-control samples.
D. HG_Hypoxia_Mean is the mean of normalized counts for shJMJD1A in high glucose and hypoxia samples.
E. baseMean is the mean of normalized counts for all samples.
F. log2Fold is the log-ratio of gene expression values in control and HG_Hypoxia group.
G. p-value is the result of Wald test for estimating which gene would be statistically significant. The data list is organized here from minimal to maximal p values.
Gene Symbol	GeneID	Con_Mean	HG_Hypoxia_Mean	baseMean	log2Fold	pvalue
FN1	ENSG00000115414	278.726	103.264	38427.5	-1.45888	0
PODXL	ENSG00000128567	80.5573	312.873	26355	1.92986	0
SWAP70	ENSG00000133789	14.499	48.1599	3322.85	1.70167	0
KRT7	ENSG00000135480	550.102	1295.45	35213	1.20814	0
IGFBP3	ENSG00000146674	157.904	51.3461	5538.21	-1.64771	0
SLC26A2	ENSG00000155850	6.51507	32.7382	3440.6	2.29589	0
FSCN1	ENSG00000075618	102.885	270.461	11274.4	1.36782	2.83e-277
FBN1	ENSG00000166147	44.7463	18.5449	8157.69	-1.29359	9.81e-263
CCDC80	ENSG00000091986	33.6054	16.5093	6824.67	-1.05334	1.27e-252
UNG	ENSG00000076248	12.5833	51.7633	1560.45	2.00862	3.64e-248
ALDH1A1	ENSG00000165092	101.534	41.4577	3303.25	-1.32149	5.42e-238
LGALS3BP	ENSG00000108679	41.0847	12.3142	1409.56	-1.76353	2.38e-225
RGS5	ENSG00000143248	31.4966	11.8639	2787.83	-1.44421	1.42e-210
ADAMTS1	ENSG00000154734	44.5288	19.4776	3641.76	-1.21668	2.87e-208
DHRS2	ENSG00000100867	18.0158	5.01243	1344.86	-1.8561	5.28e-181
CD93	ENSG00000125810	15.9594	38.576	3979.32	1.24698	6.58e-174
KDM3A	ENSG00000115548	25.904	12.9403	3719.41	-1.02898	1.6e-166
PPM1F	ENSG00000100034	18.3107	40.6368	3583.26	1.12255	8.32e-166
TSC22D3	ENSG00000157514	101.618	49.4825	3751.45	-1.06741	8.32e-162
SLIT2	ENSG00000145147	31.6415	14.6586	3242.09	-1.13255	1.59e-157
UHMK1	ENSG00000152332	7.41843	17.327	2281.6	1.19381	8.36e-144
HK2	ENSG00000159399	42.6629	21.387	4050.01	-1.02131	1.47e-143
ADGRG6	ENSG00000112414	17.3718	7.3916	1907.44	-1.25774	3.95e-142
GMFB	ENSG00000197045	2.2683	9.6054	865.984	2.042	2.86e-133
APLN	ENSG00000171388	34.1889	76.4033	3856.9	1.13173	2.52e-131
FEN1	ENSG00000168496	31.1257	78.2545	2731.06	1.29782	6.75e-126
PLXND1	ENSG00000004399	22.1015	46.0837	5264.77	1.03447	8.7e-122
SEMA3C	ENSG00000075223	32.0549	14.8461	2658.91	-1.14442	2.24e-121
LXN	ENSG00000079257	142.826	71.517	2620.43	-1.02791	2.56e-120
MCM4	ENSG00000104738	23.6139	51.5825	3422.24	1.09786	4.09e-115
FOSB	ENSG00000125740	5.83947	0.8506	277.765	-2.78899	3.3e-114
DUSP5	ENSG00000138166	67.4148	32.9985	2813.38	-1.05398	2.1e-106
PLXNA4	ENSG00000221866	4.2062	9.80503	2101.55	1.19498	8.71e-105
TXNIP	ENSG00000265972	9.24067	24.5612	1075.28	1.37754	4.77e-101
MATN2	ENSG00000132561	11.0534	3.48913	655.305	-1.68313	1.36e-100
TFDP1	ENSG00000198176	24.2509	53.4451	2238.22	1.10929	1.37e-98
EGR1	ENSG00000120738	6.69873	0.829033	259.886	-2.98758	5.84e-96
DGCR8	ENSG00000128191	5.59733	14.3609	1018.92	1.33715	2.7e-91
CBX6	ENSG00000183741	8.79967	19.3037	1871.94	1.10453	2.86e-90
SPOCD1	ENSG00000134668	21.9666	9.84997	1380.72	-1.18671	7.08e-90
NRP2	ENSG00000118257	19.7673	9.94723	2168.55	-1.0068	5.58e-89
ATF3	ENSG00000162772	37.1098	16.7518	1241.54	-1.17129	5.35e-86
CXCL8	ENSG00000169429	23.9472	8.52117	607.189	-1.54864	3.2e-80
CRISPLD2	ENSG00000103196	9.78333	4.08147	697.091	-1.29701	4.52e-74
SAT1	ENSG00000130066	69.404	30.3528	1240.74	-1.23042	4.57e-74
NR4A1	ENSG00000123358	8.51537	3.36543	630.247	-1.36199	1.37e-73
UNC119B	ENSG00000175970	3.6895	10.0214	656.332	1.41148	2.5e-72
STXBP6	ENSG00000168952	11.9294	5.0829	770.481	-1.25654	1.63e-71
POSTN	ENSG00000133110	3.3875	0.307967	137.201	-3.40377	1.02e-70
SELENOH	ENSG00000211450	32.3598	70.8467	1632.97	1.10669	1.05e-69
SBSN	ENSG00000189001	9.79163	2.31727	258.676	-2.09659	2.82e-68
B4GALT4	ENSG00000121578	7.91783	3.21693	707.219	-1.35163	4.37e-67
MT-TN	ENSG00000210135	642.271	1357.74	1588.56	1.04621	1.25e-65
CABLES1	ENSG00000134508	3.9969	9.97297	759.972	1.2885	1.83e-65
DDIT3	ENSG00000175197	44.5792	17.9169	731.202	-1.3606	5.9e-65
MTSS1	ENSG00000170873	12.2532	5.83857	980.073	-1.08189	9.1e-65
DEPP1	ENSG00000165507	26.8374	11.8994	900.278	-1.19135	3.9e-62
FAM111B	ENSG00000189057	0.7924	4.9003	215.291	2.60449	7.66e-60
PER1	ENSG00000179094	5.69423	1.93423	393.893	-1.58933	9.97e-60
PIM1	ENSG00000137193	24.3956	10.4493	1012.29	-1.24079	7.65e-58
GXYLT1	ENSG00000151233	4.40513	9.03913	1096.66	1.01049	5.04e-57
DERA	ENSG00000023697	11.8135	26.9558	719.062	1.15885	1.8e-55
ROBO4	ENSG00000154133	7.75053	15.7975	1207.41	1.00283	3.57e-55
RBMS3	ENSG00000144642	5.50163	2.58217	756.482	-1.12243	1.28e-54
NCOA5	ENSG00000124160	7.41677	17.1912	861.942	1.18149	3.27e-53
CDC25A	ENSG00000164045	1.55563	5.936	307.678	1.89521	1.22e-51
RBL1	ENSG00000080839	4.9047	10.7061	965.336	1.08869	3.66e-51
NCKAP1L	ENSG00000123338	2.07323	0.608167	265.312	-1.7962	8.61e-51
KDM6B	ENSG00000132510	8.84687	4.32	968.571	-1.04347	3.57e-50
TNIK	ENSG00000154310	7.96787	3.86093	903.393	-1.05452	4e-47
ZC3H6	ENSG00000188177	1.47163	0.4443	242.675	-1.7945	7.12e-46
CBLB	ENSG00000114423	5.56853	2.7533	618.149	-1.0394	7.98e-45
AC125807.2	ENSG00000250899	4.6941	10.9226	597.071	1.19611	8.34e-45
CHPF	ENSG00000123989	8.3076	2.87767	369.794	-1.56206	1.16e-44
ALDH1L1	ENSG00000144908	3.3605	0.988433	219.85	-1.78705	2.71e-44
BCL6	ENSG00000113916	8.77033	4.36477	601.251	-1.03434	1.91e-43
UBE2V2	ENSG00000169139	6.22783	2.61497	423.924	-1.29908	5.71e-43
FBXO28	ENSG00000143756	2.39217	5.8944	491.068	1.27236	1.67e-42
ZNF367	ENSG00000165244	4.20597	9.50407	543.696	1.14265	1.56e-40
MIR100HG	ENSG00000255248	18.837	9.55387	1047.73	-1.0213	2.88e-40
PTGS2	ENSG00000073756	5.20423	2.0977	361.493	-1.3522	7.09e-40
CCL2	ENSG00000108691	14.028	3.59553	192.752	-1.93423	4.39e-39
RELB	ENSG00000104856	6.09827	1.89433	201.25	-1.69504	5.27e-39
GINS3	ENSG00000181938	2.9098	7.72737	370.362	1.3807	1.56e-37
NFIL3	ENSG00000165030	20.4713	10.3885	704.755	-1.0053	2.35e-37
MYD88	ENSG00000172936	5.1841	11.0061	583.836	1.05832	4.51e-37
AC016831.7	ENSG00000285106	3.34193	1.10053	253.203	-1.59787	7.16e-37
SKP2	ENSG00000145604	4.04063	9.09997	537.354	1.14282	7.39e-37
KAT2B	ENSG00000114166	2.4305	6.19717	453.233	1.31293	1.67e-36
MT-TC	ENSG00000210140	267.835	582.115	610.523	1.10065	6.31e-36
SPP1	ENSG00000118785	11.6904	4.19567	290.006	-1.51562	2.88e-35
BCL2A1	ENSG00000140379	14.9968	5.65923	234.026	-1.43856	1.59e-34
FMN1	ENSG00000248905	2.44847	1.1878	539.113	-1.08192	1.95e-34
CC2D1B	ENSG00000154222	3.13097	6.39107	584.627	1.0059	2e-34
FILIP1L	ENSG00000168386	4.6424	2.03073	308.572	-1.22244	1.83e-31
TAF9	ENSG00000273841	4.086	0.518367	74.0408	-2.97812	2.57e-31
PRXL2B	ENSG00000157870	3.7252	8.84193	386.572	1.22438	4.56e-31
IMP3	ENSG00000177971	7.4521	16.3235	524.678	1.09571	1.01e-30
NFKBIZ	ENSG00000144802	7.236	3.62323	466.548	-1.0273	1.21e-30
TMEM8B	ENSG00000137103	1.13353	0.4325	242.315	-1.3867	3.93e-30
LIPG	ENSG00000101670	0.355367	1.20247	176.679	1.73661	2.61e-29
AC068647.2	ENSG00000250271	39.0864	15.5601	233.614	-1.3717	2.55e-28
TEX14	ENSG00000121101	3.81587	1.5929	292.285	-1.28444	1.07e-26
TCP11L2	ENSG00000166046	7.9312	3.62567	405.095	-1.14146	4.01e-26
AL355075.4	ENSG00000259001	82.3369	300.732	2653.56	1.83982	9.49e-26
P2RY2	ENSG00000175591	2.34447	6.0212	241.904	1.32561	1.18e-25
FOS	ENSG00000170345	4.87383	1.49847	150.972	-1.66043	1.8e-25
CD274	ENSG00000120217	4.59707	2.15767	269.723	-1.10807	1.53e-24
FAM222A	ENSG00000139438	0.712533	2.7778	124.862	1.95973	5.62e-24
NR1D1	ENSG00000126368	6.9687	3.38177	314.441	-1.06205	9.05e-24
WDR76	ENSG00000092470	2.63027	5.50593	352.26	1.03101	3.39e-23
RPSAP52	ENSG00000241749	35.436	12.0208	595.506	-1.59367	3.42e-23
SLC16A12	ENSG00000152779	1.3228	0.324433	83.5162	-2.04569	5.38e-23
AP002761.4	ENSG00000260401	0.758233	2.74267	127.79	1.82758	7.82e-23
KCNJ2-AS1	ENSG00000267365	4.9064	2.0523	186.258	-1.30795	1.69e-22
ZFP36	ENSG00000128016	8.8024	4.0507	251.53	-1.17263	3.1e-22
HIVEP2	ENSG00000010818	1.6385	0.7758	265.379	-1.08191	5.08e-22
PTGS1	ENSG00000095303	2.12967	0.780333	160.83	-1.45429	5.99e-22
CCNE1	ENSG00000105173	4.7355	9.93787	326.265	1.05836	6.57e-22
TCF19	ENSG00000137310	1.36053	3.69087	180.715	1.41895	1.09e-21
TMPPE	ENSG00000188167	1.7105	3.98403	245.369	1.1992	1.81e-21
LIMCH1	ENSG00000064042	0.5373	0.0561333	40.2467	-3.22393	4.47e-21
TOPORS	ENSG00000197579	1.67143	3.7659	242.38	1.15243	7.53e-21
NGFR	ENSG00000064300	0.9917	0.106033	41.2588	-3.22034	1.96e-20
SLFNL1-AS1	ENSG00000281207	2.2351	0.958467	168.014	-1.25618	1.18e-19
DHRS3	ENSG00000162496	8.02917	3.47293	217.164	-1.19165	1.28e-19
AC073130.1	ENSG00000237870	2.4162	6.3268	186.018	1.35015	4.85e-19
RELN	ENSG00000189056	0.7789	0.298367	136.678	-1.47175	1.07e-18
EFEMP2	ENSG00000172638	4.32073	1.65077	149.094	-1.37496	1.25e-18
AC025186.1	ENSG00000205644	3.65573	0.380233	38.631	-3.1413	2.57e-18
DTX4	ENSG00000110042	0.9487	2.19667	193.046	1.18911	4.54e-18
PTGES	ENSG00000148344	2.05253	0.429367	50.9364	-2.31339	5.41e-18
PCED1B	ENSG00000179715	3.20367	1.05617	108.776	-1.70156	2e-17
TMEFF2	ENSG00000144339	3.28437	1.5437	177.973	-1.12463	3.2e-17
LINC01605	ENSG00000253161	3.769	0.814933	55.0771	-2.19138	5.7e-17
AC092171.2	ENSG00000230733	2.05803	4.4149	228.98	1.08676	9.07e-17
FAM72B	ENSG00000188610	3.47843	1.34647	126.764	-1.39674	9.21e-17
TIPIN	ENSG00000075131	4.0186	8.50463	237.588	1.0575	1.63e-16
KLF9	ENSG00000119138	1.93953	0.835433	157.366	-1.22949	3.81e-16
ICAM5	ENSG00000105376	3.39307	1.5531	162.609	-1.17274	4.26e-16
PCLO	ENSG00000186472	0.609667	0.312833	205.424	-1.01435	4.34e-16
SERPINB7	ENSG00000166396	2.62667	0.8439	83.9138	-1.62945	5.68e-16
C11orf91	ENSG00000205177	2.18617	7.80867	88.0165	1.79312	5.86e-16
MIR99AHG	ENSG00000215386	1.77767	0.837533	164.658	-1.14776	6.44e-16
LINC02154	ENSG00000235385	3.94767	1.20237	84.6546	-1.67152	7.09e-16
DDIT4	ENSG00000168209	49.2158	23.6353	1395.69	-1.08114	7.29e-16
ENKUR	ENSG00000151023	1.75093	3.77583	203.428	1.09239	1.12e-15
KLHL4	ENSG00000102271	1.198	2.55457	237.493	1.04548	3.52e-15
PRKRA-AS1	ENSG00000223960	3.30087	6.89813	222.679	1.01762	9.9e-15
HES2	ENSG00000069812	0.559433	1.64057	101.912	1.51996	1.68e-14
SCUBE1	ENSG00000159307	0.334133	0.850933	126.373	1.34162	6.69e-14
SAMD5	ENSG00000203727	0.198533	0.8114	66.7215	1.97529	7.01e-14
HDAC9	ENSG00000048052	1.19567	0.578633	188.633	-1.0725	7.47e-14
LINC00052	ENSG00000259527	1.22377	0.190333	30.582	-2.77072	9.51e-14
TRPC4	ENSG00000133107	0.9099	0.209967	49.9093	-2.09996	1.34e-13
ARC	ENSG00000198576	3.0071	1.39593	142.225	-1.1626	3.25e-13
SFXN2	ENSG00000156398	0.541833	1.2766	135.77	1.20009	3.74e-13
SLC26A1	ENSG00000145217	1.35157	3.04023	174.943	1.16907	4.26e-13
ZNF784	ENSG00000179922	1.76413	4.24973	132.22	1.26479	5.77e-13
PLA2G6	ENSG00000184381	2.7161	1.3056	144.151	-1.08217	1.29e-12
ZNF587B	ENSG00000269343	1.391	3.04903	161.306	1.09967	1.35e-12
AC012513.3	ENSG00000279348	1.51377	3.6682	119.267	1.2429	1.41e-12
KRTAP4-8	ENSG00000204880	3.0224	0.759867	48.2116	-2.0109	1.48e-12
GREB1	ENSG00000196208	0.725733	0.291367	94.6615	-1.35281	1.66e-12
EXOC3L1	ENSG00000179044	1.1926	3.3084	122.938	1.4473	2e-12
CHAC2	ENSG00000143942	2.3265	5.9012	118.183	1.29905	2.62e-12
CICP14	ENSG00000281490	0.8506	2.30353	93.6688	1.41497	2.66e-12
TCAF2	ENSG00000170379	0.455567	1.23033	101.163	1.41611	2.76e-12
LINC02246	ENSG00000281903	5.59253	1.94463	81.8926	-1.63564	2.83e-12
JAK3	ENSG00000105639	1.14427	0.457933	95.3838	-1.36892	3.65e-12
MSLN	ENSG00000102854	2.03803	0.697	72.5614	-1.56513	3.98e-12
UBE2V1	ENSG00000244687	3.84943	1.85747	158.513	-1.06559	4.07e-12
FAM173B	ENSG00000150756	1.82337	4.41623	130.873	1.2317	9.22e-12
AC107308.1	ENSG00000277945	23.7601	10.3869	112.638	-1.24757	9.22e-12
NR5A2	ENSG00000116833	0.8718	0.301767	65.4826	-1.50288	2.2e-11
AC132938.5	ENSG00000279744	1.83497	0.440133	41.3711	-1.96417	2.88e-11
LINC01963	ENSG00000260804	1.43047	3.07293	154.208	1.05573	2.98e-11
UPB1	ENSG00000100024	0.832467	0.144767	33.876	-2.47362	4.34e-11
PLP1	ENSG00000123560	0.761333	0.167167	31.9695	-2.36252	4.94e-11
ARG2	ENSG00000081181	2.39287	0.920067	74.2764	-1.37839	6.18e-11
LINC02434	ENSG00000248370	12.3042	5.58273	132.699	-1.1169	6.55e-11
KCNN4	ENSG00000104783	3.33013	1.38767	116.035	-1.26747	8.11e-11
AC109326.1	ENSG00000279602	7.0912	3.42537	152.179	-1.02908	8.89e-11
BEND3	ENSG00000178409	0.671333	1.39053	149.305	1.0137	9.21e-11
TFPI2	ENSG00000105825	1.3435	0.396467	46.7041	-1.7238	1.01e-10
NTNG2	ENSG00000196358	1.6158	0.8181	127.76	-1.00887	1.24e-10
LIF	ENSG00000128342	1.52087	0.6939	96.3193	-1.17527	1.29e-10
CFAP44	ENSG00000206530	0.24	0.752467	76.2006	1.57883	1.31e-10
TMEM9B	ENSG00000175348	4.76157	13.2137	407.035	1.44361	1.83e-10
CCNE2	ENSG00000175305	0.928067	2.17007	112.187	1.17893	1.96e-10
ZNF551	ENSG00000204519	0.903333	1.94483	141.461	1.0867	2.4e-10
AC005077.4	ENSG00000230882	2.51507	1.21807	142.895	-1.09461	2.47e-10
GULP1	ENSG00000144366	0.7723	0.3273	89.5078	-1.28811	2.53e-10
MIR22HG	ENSG00000186594	0.211133	1.05993	36.2081	2.30719	2.61e-10
IL17RD	ENSG00000144730	0.688767	0.2979	94.2946	-1.18946	3.28e-10
LINC01133	ENSG00000224259	1.26883	0.334667	35.1468	-1.92997	5.95e-10
TMEM74B	ENSG00000125895	4.7297	2.17777	130.942	-1.16395	6.08e-10
CYP2B7P	ENSG00000256612	1.22903	2.72657	127.155	1.14278	8.83e-10
FTCDNL1	ENSG00000226124	0.656667	2.06007	58.9648	1.61501	9.61e-10
SLIT3	ENSG00000184347	0.2827	0.0731667	37.9339	-1.87843	1.03e-09
AC089983.1	ENSG00000257732	9.70037	4.62873	110.007	-1.11459	1.05e-09
PDZPH1P	ENSG00000226926	2.7148	1.0401	73.3949	-1.43507	1.12e-09
TENT5B	ENSG00000158246	1.6009	0.588933	56.8516	-1.46975	1.85e-09
RGMB-AS1	ENSG00000246763	3.10577	1.52627	103.211	-1.09012	2.2e-09
AC022601.1	ENSG00000268873	3.05637	0.373567	21.7692	-2.85642	2.25e-09
GPR68	ENSG00000119714	1.89547	0.863367	86.4327	-1.13615	2.49e-09
ADAT3	ENSG00000213638	2.0056	4.34587	111.993	1.0801	2.62e-09
RAB11FIP4	ENSG00000131242	0.1945	0.0270333	21.0198	-2.72384	2.8e-09
APOLD1	ENSG00000178878	0.919467	0.328167	64.6724	-1.44257	3.06e-09
MMACHC	ENSG00000132763	0.684	1.48237	124.825	1.06574	3.22e-09
AL589743.4	ENSG00000277128	0.988167	0.377567	63.3551	-1.42155	3.25e-09
LYRM9	ENSG00000232859	1.18067	0.378367	48.3203	-1.63267	4.38e-09
LSR	ENSG00000105699	0.560967	1.64013	59.3554	1.51839	4.4e-09
ODF3L1	ENSG00000182950	1.23797	0.144667	18.1715	-3.06638	4.67e-09
MMRN1	ENSG00000138722	0.6292	1.37357	113.761	1.1057	5.08e-09
CEACAM22P	ENSG00000230666	0.802767	0.2328	34.2685	-1.85203	6.91e-09
TM4SF1-AS1	ENSG00000240541	3.76137	1.11067	40.32	-1.75057	8.39e-09
FGG	ENSG00000171557	0.774267	0.1391	20.4107	-2.55364	1.13e-08
SLCO1B3	ENSG00000111700	0.7394	1.8169	78.98	1.25717	1.21e-08
NR4A3	ENSG00000119508	0.4686	0.146467	38.5177	-1.74557	1.29e-08
AL139352.1	ENSG00000132832	3.08563	1.21043	66.7164	-1.30335	1.39e-08
MUC15	ENSG00000169550	1.3302	0.524167	64.1558	-1.31028	1.41e-08
CCRL2	ENSG00000121797	0.6492	2.10967	53.8543	1.66744	1.61e-08
AC021087.2	ENSG00000250848	1.7072	0.447833	28.4496	-2.04113	2.81e-08
CCDC142	ENSG00000135637	0.4394	1.19743	60.5755	1.41913	3.18e-08
KPRP	ENSG00000203786	1.6601	0.7245	65.1173	-1.24641	3.59e-08
IL1A	ENSG00000115008	2.13353	1.012	73.1989	-1.14149	3.64e-08
SCNN1A	ENSG00000111319	1.1574	0.436633	60.8637	-1.34156	3.98e-08
PTP4A3	ENSG00000184489	1.9202	0.851733	84.6834	-1.17546	4.51e-08
LYSMD2	ENSG00000140280	2.17343	4.53707	128.509	1.01688	6.74e-08
TEX19	ENSG00000182459	1.05213	0.256267	27.8022	-2.04846	8.18e-08
AC009404.1	ENSG00000236255	0.744833	0.2424	33.4728	-1.71602	8.74e-08
PPM1J	ENSG00000155367	1.5666	0.701267	61.4979	-1.2368	9.01e-08
SPX	ENSG00000134548	1.0291	0.4978	79.1711	-1.05236	9.44e-08
SLC7A11-AS1	ENSG00000250033	0.720333	0.276933	50.9023	-1.36828	1.23e-07
ANKRD63	ENSG00000230778	0.184	1.5123	21.0273	2.96508	1.25e-07
FAM72A	ENSG00000196550	1.55993	0.689633	59.1363	-1.2362	1.59e-07
ASIC3	ENSG00000213199	1.76077	0.775533	62.0539	-1.19275	1.64e-07
HYKK	ENSG00000188266	0.840333	0.366567	54.2031	-1.26157	1.72e-07
ANKRD20A9P	ENSG00000206192	0.842633	0.281367	36.7239	-1.61456	2.01e-07
GPR173	ENSG00000184194	1.52623	0.7614	112.335	-1.04926	2.13e-07
MAGI1	ENSG00000151276	0.6548	0.305133	78.0318	-1.08268	2.14e-07
ERVK13-1	ENSG00000260565	0.453667	1.00663	88.5529	1.10088	2.22e-07
FAM72C	ENSG00000263513	1.12927	0.348733	37.3003	-1.6735	2.51e-07
NPR3	ENSG00000113389	0.757733	0.3898	92.2615	-1.00056	3.01e-07
AL133230.1	ENSG00000232043	0.413233	0.114733	26.5983	-1.85494	3.1e-07
ASRGL1	ENSG00000162174	0.7893	1.871	65.7224	1.229	3.18e-07
ZNF474	ENSG00000164185	0.460167	0.0355667	10.7077	-3.7538	3.61e-07
AC102953.2	ENSG00000273230	0.353533	1.0107	44.8685	1.50011	3.64e-07
TMPO-AS1	ENSG00000257167	0.4945	1.18867	61.4718	1.2378	3.91e-07
CAMK2B	ENSG00000058404	0.635933	0.245933	42.9835	-1.39932	5.49e-07
SMARCD3	ENSG00000082014	2.08017	1.04427	82.6677	-1.02631	5.59e-07
GSTO2	ENSG00000065621	0.704067	0.337833	73.3451	-1.06437	5.96e-07
AL049629.2	ENSG00000284969	1.06323	3.42487	38.4786	1.64392	6.18e-07
GGT7	ENSG00000131067	1.08447	0.413233	43.3955	-1.37575	6.22e-07
AC037198.1	ENSG00000276107	5.5803	2.64797	66.0565	-1.11053	6.42e-07
GIMAP4	ENSG00000133574	0.822	1.94527	61.9704	1.2241	6.72e-07
PRR22	ENSG00000212123	0.384	1.37637	31.3601	1.83453	6.75e-07
AL021368.2	ENSG00000272316	0.677433	0.291333	56.8621	-1.23632	6.87e-07
E2F2	ENSG00000007968	0.146367	0.481433	35.382	1.68836	8.01e-07
CASC15	ENSG00000272168	0.958867	0.451567	68.9549	-1.09521	8.56e-07
LYPD5	ENSG00000159871	0.368267	1.1111	40.1855	1.57149	9.26e-07
AMPD3	ENSG00000133805	0.954933	0.445567	61.3056	-1.10331	1.1e-06
CLEC2B	ENSG00000110852	2.94193	1.49887	82.6955	-1.00282	1.17e-06
ALMS1-IT1	ENSG00000230002	1.85923	0.882767	63.2033	-1.1455	1.27e-06
GBP2	ENSG00000162645	1.35553	0.653667	81.1731	-1.01759	1.44e-06
MST1	ENSG00000173531	0.858167	0.383333	56.5081	-1.13462	2.06e-06
LINC00707	ENSG00000238266	0.640633	0.220133	29.3268	-1.61715	2.18e-06
SLC22A18	ENSG00000110628	0.855167	0.3296	34.2419	-1.46327	2.47e-06
ARNTL2-AS1	ENSG00000245311	1.468	0.275533	15.4086	-2.31429	2.49e-06
MIR126	ENSG00000199161	2.73747	16.4818	17.7164	2.55781	2.9e-06
POLR2J4	ENSG00000272655	0.686633	1.90083	40.0015	1.46621	3.16e-06
RAB39B	ENSG00000155961	1.1776	0.576533	67.3675	-1.05664	3.55e-06
CACNA1H	ENSG00000196557	0.205133	0.0570333	23.636	-1.85166	3.61e-06
ATP6AP1L	ENSG00000205464	0.760833	0.315867	41.5624	-1.34824	4.36e-06
AL136452.1	ENSG00000228997	3.71857	8.57507	58.7257	1.17786	4.83e-06
C22orf23	ENSG00000128346	1.15643	2.42673	69.2887	1.03886	5.12e-06
BRSK2	ENSG00000174672	0.881233	0.4241	58.5038	-1.06051	5.13e-06
CFAP45	ENSG00000213085	0.896167	0.305533	26.0439	-1.65039	5.63e-06
CYP2U1	ENSG00000155016	0.383533	0.8296	65.2993	1.09722	5.97e-06
IGSF3	ENSG00000143061	0.141	0.0295	13.7319	-2.35271	6.28e-06
C6orf201	ENSG00000185689	0.8964	0.334633	33.7086	-1.45844	6.46e-06
MRPL23-AS1	ENSG00000226416	0.562233	0.0815333	13.271	-2.56144	6.5e-06
AC022107.1	ENSG00000280187	0.241533	0.7272	32.5587	1.55415	6.58e-06
OMG	ENSG00000126861	0.599133	0.2078	26.2378	-1.58323	7.14e-06
PDK4	ENSG00000004799	0.434833	0.123433	21.9129	-1.83126	7.19e-06
AP001033.2	ENSG00000273284	1.64107	0.4456	22.9773	-1.81259	7.7e-06
NUTM2D	ENSG00000214562	0.165433	0.4575	37.5565	1.47963	8.15e-06
FBXO32	ENSG00000156804	0.610667	0.298867	67.2127	-1.00861	8.6e-06
CCM2L	ENSG00000101331	0.8522	1.75167	71.5389	1.01506	8.84e-06
FAM72D	ENSG00000215784	1.47373	0.641533	55.5594	-1.14168	1.02e-05
PSMD10P2	ENSG00000226652	1.3456	0.312467	16.6566	-2.05313	1.06e-05
AL683813.1	ENSG00000232611	0.9393	0.4399	45.6004	-1.15477	1.16e-05
AC027228.2	ENSG00000261762	0.5195	1.38497	44.594	1.35437	1.17e-05
AC005326.1	ENSG00000226744	8.83397	2.1492	14.8284	-2.24057	1.17e-05
MMP11	ENSG00000099953	0.7701	0.325033	45.8887	-1.24326	1.27e-05
LMTK3	ENSG00000142235	0.711367	0.360167	60.0172	-1.07746	1.29e-05
ACSS1	ENSG00000154930	0.148433	0.4489	30.9452	1.5493	1.53e-05
FOXF1	ENSG00000103241	0.537633	1.10783	62.9498	1.01517	1.7e-05
SUN3	ENSG00000164744	1.93543	0.9148	45.4683	-1.18131	1.75e-05
CREB5	ENSG00000146592	0.135633	0.0372333	16.1975	-2.02282	1.82e-05
PLEKHB1	ENSG00000021300	0.774167	0.2779	27.4424	-1.512	1.94e-05
AC017100.1	ENSG00000259985	0.230967	1.1743	17.8266	2.26571	1.96e-05
PDXDC2P-NPIPB14P	ENSG00000196696	0.699333	0.3249	46.9621	-1.11859	2.18e-05
TRPV2	ENSG00000187688	0.513433	0.148833	20.433	-1.75795	2.18e-05
AC099792.1	ENSG00000231252	0.383233	0.0773667	11.8593	-2.38096	2.3e-05
CREB3L1	ENSG00000157613	0.483567	0.137867	18.3314	-1.80583	2.32e-05
CEACAM20	ENSG00000273777	0.3726	0.0669667	10.2363	-2.6422	2.33e-05
AP000866.2	ENSG00000250073	1.04643	2.39513	55.8915	1.20453	2.37e-05
SETD6	ENSG00000103037	0.179867	0.5746	28.0669	1.61407	2.44e-05
LINC02475	ENSG00000251350	0.477833	0.104233	16.7864	-2.03238	2.7e-05
IL6	ENSG00000136244	1.1625	0.447767	26.9629	-1.45573	2.87e-05
FOXD4	ENSG00000170122	0.109167	0.600633	15.1925	2.42332	3.21e-05
C4BPAP1	ENSG00000224462	0.787667	0.267067	21.8986	-1.75729	3.32e-05
CCDC81	ENSG00000149201	0.706933	0.249867	26.5344	-1.4643	3.44e-05
CASP17P	ENSG00000235505	0.6748	0.304833	37.902	-1.19637	3.46e-05
AC018695.4	ENSG00000270184	2.30093	0.841833	23.7524	-1.51487	3.68e-05
SLC9B1	ENSG00000164037	0.5408	0.123667	13.7145	-2.11441	3.72e-05
DISC1FP1	ENSG00000261645	1.18937	0.498967	32.089	-1.331	3.73e-05
AL031595.3	ENSG00000280434	0.179633	0.0704	39.0841	-1.30206	3.78e-05
DRD4	ENSG00000069696	0.459567	0.0387333	7.53738	-3.31962	4.04e-05
MAP2	ENSG00000078018	0.311567	0.160033	50.1636	-1.05744	4.17e-05
SCG2	ENSG00000171951	0.5749	0.2017	21.9515	-1.57439	4.3e-05
FAIM2	ENSG00000135472	0.423733	0.1735	30.4834	-1.31381	4.48e-05
YEATS2-AS1	ENSG00000233885	0.7367	0.250933	26.4475	-1.48117	4.56e-05
C1QTNF12	ENSG00000184163	0.8006	0.137733	10.683	-2.42157	4.62e-05
LCMT2	ENSG00000168806	0.130433	0.3547	36.7172	1.3811	5.04e-05
KLC3	ENSG00000104892	0.317333	0.0225333	7.51312	-3.5419	5.1e-05
SHLD3	ENSG00000253251	0.326967	1.01943	25.8207	1.6015	5.2e-05
MEI4	ENSG00000269964	0.447367	0.178967	36.3292	-1.31154	5.22e-05
LTF	ENSG00000012223	0.553367	1.14613	55.0935	1.017	5.28e-05
PXMP2	ENSG00000176894	1.02183	2.6268	38.0053	1.32789	5.3e-05
PRICKLE1	ENSG00000139174	0.183333	0.436	39.752	1.21799	5.32e-05
ZNF132	ENSG00000131849	0.2505	0.703433	31.4175	1.42742	5.69e-05
DEF6	ENSG00000023892	1.04113	0.4781	37.6546	-1.28229	6.1e-05
MT-TY	ENSG00000210144	0	7.6841	5.48173	5.35757	6.2e-05
CDK18	ENSG00000117266	0.372067	0.119067	20.2588	-1.64048	6.63e-05
SLC16A14	ENSG00000163053	0.184333	0.0402333	10.857	-2.37447	6.67e-05
AC090114.2	ENSG00000273270	0.143333	0.366433	39.1256	1.29283	7.09e-05
LCMT1-AS1	ENSG00000260448	3.60923	1.7151	44.665	-1.07137	7.2e-05
C1S	ENSG00000182326	0.305367	0.0683	12.632	-2.09173	7.3e-05
VSIG2	ENSG00000019102	0.268867	1.19957	19.0223	2.16928	7.63e-05
AC005674.2	ENSG00000261490	0.1707	0.5131	26.0666	1.5364	8.02e-05
HSF1	ENSG00000185122	26.3366	10.7349	1403.45	-1.32376	8.34e-05
LRRC71	ENSG00000160838	0.8379	1.7053	54.2138	1.00611	8.84e-05
LINC02167	ENSG00000261122	0.300367	1.0017	21.0648	1.71569	8.99e-05
RAB3A	ENSG00000105649	1.54407	0.7256	37.984	-1.12929	9.35e-05
LINC00624	ENSG00000278811	0.638567	0.2755	33.7758	-1.19362	9.56e-05
SEMA3E	ENSG00000170381	0.397467	0.198867	47.3709	-1.01441	0.00010577
AC090061.1	ENSG00000247363	0.9966	0.388067	26.3277	-1.36465	0.00010773
ATP6V0E2-AS1	ENSG00000204934	0.4464	0.977967	46.0862	1.11554	0.00010796
GPR137C	ENSG00000180998	0.215567	0.488533	41.4125	1.15701	0.00010826
FBXL19-AS1	ENSG00000260852	0.306533	0.695767	43.1091	1.14162	0.00010876
RNF112	ENSG00000128482	0.7661	0.358267	39.5569	-1.13429	0.00011255
RHCE	ENSG00000188672	0.979433	0.424	27.8478	-1.29217	0.00013044
AC105429.1	ENSG00000276337	0.313967	0.105767	18.4146	-1.66506	0.00013457
ACP5	ENSG00000102575	0.318033	0.9886	24.1253	1.59021	0.00014476
AKR1C1	ENSG00000187134	0.2524	0.0980333	25.7685	-1.35279	0.00014704
HTR4	ENSG00000164270	0.492433	0.189667	23.0406	-1.41436	0.00015987
AC012615.6	ENSG00000267244	1.09723	0.5323	42.7988	-1.19559	0.00016109
AL513165.1	ENSG00000234160	0.965133	3.97617	15.4951	2.02588	0.00017048
FAM96AP2	ENSG00000224566	2.23237	0.618333	14.9181	-1.80749	0.00017526
RIBC2	ENSG00000128408	0.583367	1.5054	33.5848	1.2992	0.00018109
PGBD4	ENSG00000182405	0.246967	0.514167	54.7655	1.0025	0.00018107
SLC25A25-AS1	ENSG00000234771	0.260333	0.5226	54.4613	1.00355	0.00018606
SEMA3G	ENSG00000010319	0.412533	0.167633	31.1578	-1.27677	0.00018881
AC009244.1	ENSG00000238072	5.63797	11.7818	48.9127	1.01046	0.00019056
AC007923.1	ENSG00000263567	1.88613	0.410733	12.7609	-2.04321	0.00021269
NRXN2	ENSG00000110076	0.0845333	0.0123	7.06331	-3.01811	0.00023081
AL356234.3	ENSG00000283265	1.17633	2.58017	47.3845	1.12696	0.00023086
ZNF268	ENSG00000090612	0.0716667	0.169867	35.3782	1.19767	0.00023447
ERVMER61-1	ENSG00000230426	0.497033	0.199867	24.6197	-1.36412	0.00024015
CHD5	ENSG00000116254	0.0293	0	3.11017	-5.58976	0.00025066
EXPH5	ENSG00000110723	0.113667	0.0393667	17.1012	-1.59633	0.00025999
GNG7	ENSG00000176533	0.225133	0.0621667	13.2754	-1.90062	0.00026759
TLR1	ENSG00000174125	0.311733	0.7909	34.1389	1.25799	0.00027047
NLRC4	ENSG00000091106	0.220433	0.0588667	10.9763	-2.12274	0.00027754
CSGALNACT1	ENSG00000147408	0.383367	0.142933	24.4464	-1.50462	0.00030502
CASC1	ENSG00000118307	0.6017	0.241633	22.6036	-1.40093	0.00031635
SMIM17	ENSG00000268182	0.9814	0.300067	15.131	-1.69096	0.00031671
AC073073.2	ENSG00000272604	0.0914333	0.3973	13.6775	2.11012	0.00032061
STAMBPL1	ENSG00000138134	0.217767	0.5067	32.9748	1.18823	0.00032791
AC090502.1	ENSG00000251138	1.3286	2.89493	44.3578	1.0661	0.00032878
HSPC324	ENSG00000228401	0.861333	2.57907	20.8277	1.5929	0.00033216
FSIP2	ENSG00000188738	0.0512333	0.0143667	14.955	-1.82593	0.00033687
TBX19	ENSG00000143178	0.7407	0.299367	32.1969	-1.26131	0.00036088
ZNF124	ENSG00000196418	0.669933	1.41057	50.7357	1.00851	0.00036925
KCCAT198	ENSG00000257642	1.16113	0.196833	8.19817	-2.51379	0.0003755
C19orf71	ENSG00000183397	1.5313	3.39853	36.1831	1.15406	0.00037658
PSMA6	ENSG00000100902	0.2819	0.574	44.0649	1.01274	0.00039602
RANP4	ENSG00000225125	1.38923	0.370733	12.6521	-1.8931	0.00040272
IL1B	ENSG00000125538	0.582867	0.171	13.5108	-1.83029	0.00041157
AL132780.2	ENSG00000258457	0.758067	1.8597	29.0772	1.26065	0.00041521
AC005972.3	ENSG00000283538	0.794533	0.340667	25.8886	-1.24684	0.00042995
AL354740.1	ENSG00000225339	0	0.0513	3.92357	4.90308	0.00046902
DOK3	ENSG00000146094	0.1615	0.541633	17.4939	1.7289	0.0004692
PWAR5	ENSG00000279192	3.0213	1.42647	154.93	-1.10028	0.00052101
AP001094.2	ENSG00000265413	0.3232	0.0728	10.058	-2.14329	0.00052304
HLA-DMA	ENSG00000204257	0.5215	0.124467	12.3395	-2.12275	0.00056074
AC026124.2	ENSG00000276853	0	0.551567	3.91494	4.85787	0.00059383
ATP2C2-AS1	ENSG00000261286	0.289533	0.0862	12.3603	-1.8795	0.00061481
AP001107.9	ENSG00000255468	0.755467	1.57347	38.1253	1.03982	0.0006261
HRNR	ENSG00000197915	0.0910667	0.209233	31.4239	1.15102	0.00066927
IGSF23	ENSG00000216588	1.8899	0.893167	30.1409	-1.12162	0.00067621
KIF17	ENSG00000117245	0.486967	0.211667	30.4006	-1.13121	0.00068264
CFL1P1	ENSG00000223820	0.298967	0.0475667	8.09255	-2.54512	0.00068648
AC022150.4	ENSG00000269825	0.343267	0.7499	33.8532	1.12486	0.00070833
IL18R1	ENSG00000115604	0.312133	0.645867	40.1696	1.04874	0.00075382
AC093525.9	ENSG00000279568	0.6991	0.228067	17.7443	-1.54527	0.00076368
AC145207.5	ENSG00000263731	0.291667	0.708	29.1444	1.20846	0.00077237
AC009139.1	ENSG00000260922	0.319933	1.0298	17.2717	1.63283	0.00079447
NARF-AS1	ENSG00000266445	1.1231	0.338567	13.443	-1.76524	0.00079886
LINC00511	ENSG00000227036	0.427633	0.161733	24.3397	-1.3437	0.00080443
AC005387.2	ENSG00000269191	0.971367	0.0814333	5.10589	-3.26388	0.00082441
ICA1L	ENSG00000163596	0.262767	0.1306	35.1118	-1.03272	0.00087705
AC011465.1	ENSG00000268764	1.66907	0.194633	6.7292	-2.90675	0.00093844
AC027612.1	ENSG00000223703	0.117767	0.417967	13.9416	1.82854	0.00094029
C1GALT1C1L	ENSG00000223658	0.5094	1.38743	24.1617	1.36404	0.00094605
TBC1D8-AS1	ENSG00000272902	0.465167	0.9702	38.712	1.06269	0.00097235
CLSTN2	ENSG00000158258	0.0994667	0.0440667	22.347	-1.33067	0.00098465
AC026412.1	ENSG00000188002	0.8487	0.447433	33.1783	-1.05127	0.00098594
USP46-AS1	ENSG00000248866	0.555633	1.43687	22.7003	1.38218	0.00098657
XDH	ENSG00000158125	0.279667	0.130833	25.579	-1.17571	0.00099685
AC123904.1	ENSG00000188646	2.05913	0.507833	10.3671	-1.96437	0.00100416
CD79B	ENSG00000007312	1.0558	0.421833	20.5654	-1.30986	0.00100472
ZNF860	ENSG00000197385	0.164467	0.4456	20.5357	1.4061	0.00105124
LINC02404	ENSG00000257893	0.905633	0.351467	16.3741	-1.46367	0.00107601
NRXN3	ENSG00000021645	0.100967	0.0324	12.451	-1.8002	0.00107701
LINC00476	ENSG00000175611	0.293833	0.689867	30.2068	1.17491	0.00108004
AL031651.2	ENSG00000277829	1.72107	0.5459	13.6728	-1.6582	0.00115471
AL031670.1	ENSG00000275582	2.41183	1.0954	25.7141	-1.22271	0.00118076
GIMAP7	ENSG00000179144	0	0.262167	3.56646	4.71342	0.00124946
AC026316.2	ENSG00000239739	8.42957	4.55473	37.3896	-1.02615	0.00132647
AC036214.1	ENSG00000249328	0.103533	0.436733	12.4647	2.02019	0.0013879
TECTA	ENSG00000109927	0.141833	0.0551333	16.0389	-1.42354	0.00143303
AL138921.2	ENSG00000236308	0	0.5252	3.27499	4.63827	0.00146019
SLC6A17	ENSG00000197106	0.1162	0.0302333	10.3262	-2.01327	0.00146662
SDR42E1	ENSG00000184860	0.0239333	0.0821	13.3319	1.77315	0.00150545
UCP3	ENSG00000175564	0.0498333	0.266333	8.99024	2.40058	0.00151632
KIRREL3	ENSG00000149571	0.1757	0.0463667	9.29579	-1.96906	0.00157272
GLYATL1	ENSG00000166840	0.3094	0.753433	26.376	1.21961	0.00165736
SLC6A4	ENSG00000108576	0.071	0.196067	19.1657	1.469	0.00165873
MUC5B	ENSG00000117983	0.0470667	0.0120333	11.6273	-1.86236	0.00170619
CAMK1G	ENSG00000008118	0.1313	0.0084	4.02528	-3.65025	0.0017268
AC027544.2	ENSG00000256588	0.4505	0.0129	3.21906	-4.6258	0.0017326
TMEM154	ENSG00000170006	0.0697	0.1597	26.6857	1.14993	0.00175349
LINC01465	ENSG00000221949	0.2012	0.598067	16.853	1.52625	0.00177277
AP003084.1	ENSG00000254783	0.0569667	0.729167	6.32072	3.65717	0.00179254
AL354919.2	ENSG00000254545	1.3957	0.4509	10.8753	-1.77743	0.00179689
ZBED3-AS1	ENSG00000250802	0.206233	0.458267	31.02	1.11849	0.00191344
LYVE1	ENSG00000133800	0.3781	0.152233	19.0385	-1.30331	0.00192377
JAKMIP3	ENSG00000188385	0.113033	0.0321	10.5535	-1.9087	0.00195911
LINC00337	ENSG00000225077	0.370533	0.9058	28.3226	1.20401	0.00198253
LINC01504	ENSG00000225434	0.3365	0.787267	25.3775	1.19814	0.00200042
CACNB4	ENSG00000182389	0.182933	0.0886333	25.5515	-1.11803	0.00201704
AC011462.4	ENSG00000277744	3.9508	1.78427	28.1911	-1.11093	0.00203631
KLHL7-DT	ENSG00000230658	0.456133	0.178367	17.8359	-1.3453	0.00208097
KCNAB3	ENSG00000170049	0.166133	0.467933	16.9453	1.46748	0.00210894
PNPLA3	ENSG00000100344	0.208567	0.0358667	7.55065	-2.28129	0.00217675
LIPH	ENSG00000163898	0.106167	0.0202333	5.59716	-2.62523	0.00218433
NFASC	ENSG00000163531	0.0569333	0.0127333	7.92755	-2.31194	0.00221254
LNCAROD	ENSG00000231131	1.2451	0.530667	18.9823	-1.3141	0.00221571
LINC00649	ENSG00000237945	0.112367	0.237633	34.7241	1.00887	0.00226134
ARTN	ENSG00000117407	0.0548	0.3262	8.025	2.50315	0.00226379
MT-TG	ENSG00000210164	0	4.27313	3.1509	4.56327	0.00231048
CDH15	ENSG00000129910	0.4666	0.2036	20.9064	-1.18174	0.00233456
MIR3189	ENSG00000264175	14.8597	5.6969	16.4596	-1.37616	0.00235319
AGBL3	ENSG00000146856	0.266567	0.571667	32.1871	1.05856	0.00241686
AL133243.2	ENSG00000276334	1.0322	0.509533	27.381	-1.02202	0.00245266
SVEP1	ENSG00000165124	0.0749333	0.0244	13.4848	-1.54935	0.00246785
AL359834.1	ENSG00000282849	0.805767	0.1416	6.6474	-2.27685	0.0024844
DLGAP1-AS5	ENSG00000261520	0.0991667	0.00313333	2.92291	-4.49069	0.00254512
ANK1	ENSG00000029534	0.0477	0.144467	17.7201	1.54251	0.0025693
NOG	ENSG00000183691	0.2916	1.32243	33.1173	2.1576	0.00257997
CACNA1B	ENSG00000148408	0.1098	0.0422333	16.3067	-1.35977	0.00260696
RNA5SP18	ENSG00000212237	15.4069	7.6076	30.5125	-1.00565	0.00267887
ACTL10	ENSG00000182584	0.281833	0.713467	21.9914	1.33507	0.00268049
CNIH3	ENSG00000143786	0.4517	0.207033	18.46	-1.28516	0.00273523
SGCZ	ENSG00000185053	0.674167	0.310467	24.1127	-1.1195	0.00276835
AC022336.3	ENSG00000280042	0.2525	0.0385333	6.34531	-2.51147	0.00282527
C9orf84	ENSG00000165181	0.111733	0.0201667	7.32467	-2.29607	0.0028581
HRAT17	ENSG00000234520	1.878	0.867967	20.6658	-1.17641	0.00286151
GVQW2	ENSG00000279968	0.362367	0.1424	14.8651	-1.42595	0.00287342
CPA3	ENSG00000163751	0.9651	0.4981	28.7711	-1.01865	0.0029022
ALG13-AS1	ENSG00000229487	4.7386	1.63753	13.6402	-1.48055	0.00302734
DIO2	ENSG00000211448	0.229833	0.105167	23.3613	-1.14226	0.00304454
UNC5B-AS1	ENSG00000237512	0.5371	0.0447	4.15279	-3.28205	0.00308573
CMTM1	ENSG00000089505	0.899767	1.935	32.8254	1.09406	0.0030994
ST6GALNAC6	ENSG00000160408	0.1135	0.360333	12.6714	1.70049	0.00314286
AL390066.1	ENSG00000224950	0.0365667	0.237333	6.837	2.71557	0.0032141
KCND3	ENSG00000171385	0.0898333	0.0235333	9.21114	-1.81316	0.0032907
AC112128.1	ENSG00000285943	0.0158667	0.0859667	7.54899	2.43486	0.00333075
AP003041.2	ENSG00000255535	1.05623	0.313367	10.6416	-2.04758	0.00335512
GPR75	ENSG00000119737	0.209633	0.5468	17.3846	1.37914	0.0034279
AC004232.3	ENSG00000279031	1.5431	0.571767	12.1829	-1.55738	0.00344729
FAM180A	ENSG00000189320	0.9052	0.462633	26.9547	-1.03356	0.00349119
AC113414.1	ENSG00000254186	0.165267	0.0413333	8.29082	-2.02002	0.00351324
MAGEB1	ENSG00000214107	0.566233	0.1994	15.672	-1.38059	0.00360284
AC009336.2	ENSG00000278500	0.244167	0.0853667	12.7429	-1.49789	0.00362844
PGA5	ENSG00000256713	0.3225	0.0527333	6.26053	-2.4408	0.00366677
DENND1C	ENSG00000205744	0.217533	0.0597333	8.93624	-1.81327	0.00373103
SUMO4	ENSG00000177688	0.2625	0.0152667	3.25675	-3.8408	0.00374493
ZFHX2	ENSG00000136367	0.1072	0.0396	14.7697	-1.46581	0.0038374
AC079944.2	ENSG00000241889	0.5877	1.57547	17.2734	1.42067	0.00389324
SMIM3	ENSG00000256235	0.351067	0.745	27.8418	1.07146	0.00390196
RPS15AP10	ENSG00000225447	1.2367	0.292167	6.41508	-2.16262	0.00392668
HIST1H2BJ	ENSG00000124635	1.94437	0.895067	29.5608	-1.0493	0.0039617
CRYZL2P-SEC16B	ENSG00000254154	0.0585333	0.0088	4.59656	-2.88343	0.0040423
GPX3	ENSG00000211445	0.0845	0.368367	8.62841	2.0947	0.00407994
CELF2-AS1	ENSG00000181800	0.2094	0.0604333	7.30913	-2.06109	0.00412014
COL9A2	ENSG00000049089	0.120367	0.0161333	4.33982	-3.11517	0.00417738
AC135279.1	ENSG00000255566	1.46767	0.503133	10.892	-1.64574	0.00423326
MIR6746	ENSG00000277892	6.6337	0.865067	5.19219	-2.72121	0.00434207
AC084783.1	ENSG00000261072	0.880833	0.293333	11.7231	-1.53755	0.00438809
TNFAIP6	ENSG00000123610	0.241667	0.0251667	4.18143	-2.96176	0.00449577
2021-03-01	ENSG00000186205	0.0989	0.208867	24.9199	1.09004	0.00450612
PAIP2B	ENSG00000124374	0.1772	0.0806	17.7316	-1.22097	0.00450775
AC026461.3	ENSG00000260823	0.9275	2.66623	17.3332	1.43907	0.00453192
AC009133.1	ENSG00000238045	0.2954	0.630733	24.6646	1.08925	0.00461556
LINC02614	ENSG00000241288	0.517233	0.219633	16.1233	-1.28693	0.00464239
AK3P5	ENSG00000228816	1.81163	0.699867	14.2968	-1.32825	0.00483821
PARD6G-AS1	ENSG00000267270	0.307633	0.124767	15.7866	-1.29135	0.00484701
CD74	ENSG00000019582	0.392167	0.111533	9.55164	-1.7465	0.0049461
AL021707.6	ENSG00000272669	0.821833	2.21493	16.1821	1.41719	0.00497649
RAP2C-AS1	ENSG00000232160	0.353067	0.1721	19.9819	-1.11908	0.00498229
LINC01435	ENSG00000229981	0.547467	0.135567	6.57656	-2.41377	0.00502403
AL589684.1	ENSG00000223811	1.64433	0.674533	12.8888	-1.40897	0.00506321
ATP6V1FNB	ENSG00000272899	0.071	0.216133	12.179	1.63802	0.00507398
MYOM1	ENSG00000101605	0.2589	0.112233	23.784	-1.09972	0.00509887
AC006128.1	ENSG00000279716	0.760167	0.331233	19.8574	-1.14171	0.00516744
AC090114.3	ENSG00000280828	1.41337	0.617033	18.4407	-1.2222	0.00522328
ANKRD30BP1	ENSG00000175302	0.693833	0.357433	25.1654	-1.024	0.00546451
SERPINA5	ENSG00000188488	0.627233	0.3238	24.348	-1.00324	0.00546906
P3H2-AS1	ENSG00000225764	0.849733	0.209533	8.4939	-1.82529	0.00552035
LRRC37A3	ENSG00000176809	0.256567	0.1194	23.3517	-1.0371	0.00552473
HEPH	ENSG00000089472	0.0542	0.1526	13.5237	1.53897	0.00554534
KRT79	ENSG00000185640	0.3097	0.105733	9.42391	-1.64992	0.00564557
FAM228B	ENSG00000219626	0.250567	0.574467	23.4685	1.11123	0.00573685
LINC00921	ENSG00000281005	0.185967	0.4908	18.1523	1.33487	0.00578836
AC104447.1	ENSG00000280173	0.322167	0.687033	23.3246	1.07007	0.00590323
AC072022.2	ENSG00000285938	0.492667	0.137267	7.91723	-1.96001	0.00596681
PHACTR2P1	ENSG00000270300	0.3389	0.0816667	6.52778	-2.31818	0.00598796
AF228730.6	ENSG00000284728	2.77487	0.928	8.97536	-1.80361	0.00615671
RNU4-47P	ENSG00000222808	0.3491	3.803	5.12432	3.31914	0.00628674
PAK3	ENSG00000077264	0.102333	0.0354333	13.511	-1.39185	0.00641046
SERPINF1	ENSG00000132386	0.463767	0.994	24.5332	1.08537	0.00648162
AC104561.1	ENSG00000253390	0.632267	0.142267	5.36164	-2.3433	0.00648964
LINC01081	ENSG00000268754	0.247933	0.0422667	5.24908	-2.3407	0.00661915
LINC02541	ENSG00000230943	0.587067	0.261	17.4553	-1.18657	0.00664261
LINC01001	ENSG00000230724	0.2341	0.0742333	8.64997	-1.77654	0.00664657
KIAA0825	ENSG00000185261	0.0374	0.124833	10.141	1.73171	0.00668041
SOX15	ENSG00000129194	0.0640333	0.3713	6.5911	2.5405	0.00671387
LINC01881	ENSG00000220804	1.17607	0.573133	23.6782	-1.00034	0.006829
KIAA0319	ENSG00000137261	0.0251	0.1037	9.62598	1.94608	0.00687575
GCC2-AS1	ENSG00000214184	2.40663	1.1571	22.3991	-1.02782	0.00701543
ZDBF2	ENSG00000204186	0.0929667	0.0371333	14.7062	-1.27043	0.00713851
IGSF9	ENSG00000085552	0.200367	0.0841333	13.1126	-1.36423	0.00731809
PPP4R4	ENSG00000119698	0.2296	0.0946	13.7504	-1.2924	0.00735548
AC091182.2	ENSG00000253746	1.1044	0.371667	9.36299	-1.57687	0.00742631
AC132942.1	ENSG00000240898	1.45793	0.512133	10.4434	-1.49304	0.00747747
PRKXP1	ENSG00000259205	0.134767	0.5306	8.10638	2.00733	0.00753548
AL136531.2	ENSG00000274322	0.834833	0.380867	15.5012	-1.2492	0.00754923
ABCA10	ENSG00000154263	0.1902	0.0844667	19.1361	-1.14478	0.00756745
PSD	ENSG00000059915	0.296367	0.127767	19.4405	-1.195	0.00759541
JPH2	ENSG00000149596	0.0789667	0.2156	15.3598	1.41738	0.00761351
CPM	ENSG00000135678	0.0216	0.0954667	8.44824	2.02293	0.00773745
OSMR-AS1	ENSG00000249740	1.31363	0.5803	17.6629	-1.1498	0.00774041
AC021106.3	ENSG00000279386	1.46107	3.0707	26.1599	1.02187	0.00776321
AC034102.6	ENSG00000258317	0.481833	0.120067	5.83203	-2.12753	0.00776504
HDAC10	ENSG00000100429	0.3399	0.1465	14.3391	-1.41033	0.0078044
RF00019	ENSG00000201217	9.04693	3.5721	15.6507	-1.26	0.00781185
FUCA1P1	ENSG00000237053	0.3372	0.0635	5.94206	-2.21174	0.00798052
ATP5PDP4	ENSG00000234925	1.2053	0.329533	7.99981	-1.75665	0.00799991
AC135506.1	ENSG00000270441	0.2182	0.0315	4.9479	-2.51082	0.00811501
ALAS2	ENSG00000158578	0.160267	0.0188667	3.98755	-2.84942	0.00813035
AC011753.4	ENSG00000237916	1.94133	0.5932	8.65199	-1.65138	0.0083118
RN7SKP97	ENSG00000222898	1.83977	0.551233	8.7417	-1.72508	0.00832259
ADAMTS7P4	ENSG00000218052	0.0997	0.0190667	4.71935	-2.75058	0.00842635
LINC00638	ENSG00000258701	0.1171	0.3341	12.3469	1.46662	0.00868961
NOX1	ENSG00000007952	0.160133	0.4406	16.5063	1.3469	0.00880936
AC009086.3	ENSG00000279583	1.1633	0.552733	18.9355	-1.13672	0.00882228
AC139718.2	ENSG00000250855	1.7403	0.71	12.9331	-1.30931	0.00890034
AL035665.1	ENSG00000229771	0.494567	0.182867	12.4043	-1.36939	0.00890884
AL162377.1	ENSG00000231856	0.0925667	0.3592	8.79819	1.86558	0.00896675
AC099548.2	ENSG00000253882	0.0246667	0.177467	5.50399	2.75035	0.00901226
LINC02593	ENSG00000223764	0.0597333	0.1882	11.1951	1.6102	0.00905138
PCED1B-AS1	ENSG00000247774	0.137133	0.0294333	4.56027	-2.49651	0.00915571
KRBA2	ENSG00000184619	0.154833	0.348367	17.5726	1.1884	0.00924183
AC078845.1	ENSG00000232053	1.32833	0.586067	18.6573	-1.10577	0.00933229
AC000089.1	ENSG00000235776	0.509133	1.24803	15.3149	1.34179	0.00946138
HLA-F	ENSG00000204642	0.447733	0.156833	10.8414	-1.42743	0.00971451
AC131009.4	ENSG00000279283	0.233	0.0594333	5.59135	-2.07568	0.00972664
AF127577.6	ENSG00000279390	0.3031	0.0936667	9.54703	-1.57474	0.00985525
HNRNPA3P9	ENSG00000270903	0.364333	0.0917667	4.9008	-2.44033	0.0100535
ZNF14	ENSG00000105708	0.193933	0.427967	19.9566	1.08981	0.0100692
AC090517.2	ENSG00000274667	0.523633	1.38443	14.1053	1.34462	0.0102679
C7orf65	ENSG00000221845	0.0877	0.00796667	3.06162	-3.21507	0.0103067
FAM230C	ENSG00000279516	0.437633	0.180033	13.3551	-1.3855	0.0104115
FAM90A1	ENSG00000171847	0.127667	0.0175	4.01947	-2.60588	0.0104682
FOLR3	ENSG00000110203	0.569133	1.34177	20.5966	1.14208	0.0106091
PPP1R10	ENSG00000204569	0.113633	0.265033	18.6274	1.14686	0.0106343
STAC2	ENSG00000141750	0.2324	0.0740333	11.3033	-1.51335	0.0106737
FSIP1	ENSG00000150667	0.231433	0.487233	21.9491	1.10454	0.0109162
EEF1A1P12	ENSG00000214199	0.458567	0.163367	9.16919	-1.58767	0.0109198
KCNH4	ENSG00000089558	0.117	0.0219	5.9709	-2.22908	0.0109416
AL121894.2	ENSG00000270001	0.876733	2.07003	15.7428	1.22397	0.0109572
FAM138C	ENSG00000218839	0.2673	0.0464667	3.88893	-2.63972	0.0109731
GABARAP	ENSG00000170296	0.404933	0.833967	22.0556	1.0493	0.0110237
DRGX	ENSG00000165606	0.162467	0.383033	16.2363	1.23166	0.0111271
PAN3-AS1	ENSG00000261485	0.250867	0.6685	13.5098	1.35174	0.01117
HIGD1B	ENSG00000131097	0.0660667	0.5909	4.51834	3.12219	0.0111797
DUSP8P3	ENSG00000215097	0.157267	0.0258	3.54355	-2.81345	0.011231
HIST1H4H	ENSG00000158406	0.1257	0.4096	12.5844	1.5758	0.0113898
CCDC114	ENSG00000105479	0.0930333	0.0122667	3.72339	-2.72127	0.0114672
AC108751.4	ENSG00000243885	0.3912	0.0823667	5.20146	-2.21604	0.011495
AC023157.1	ENSG00000223722	2.20107	0.918533	13.7472	-1.22322	0.011723
AC136475.3	ENSG00000255026	0.978433	0.409433	12.3445	-1.2922	0.0119412
MAK	ENSG00000111837	0.2102	0.0880667	13.0218	-1.28329	0.0120012
GDF9	ENSG00000164404	0.132667	0.026	4.60603	-2.38153	0.0120233
FAM71F1	ENSG00000135248	0.227533	0.0420667	5.39717	-2.22842	0.0120873
TMEM251	ENSG00000153485	0.481	0.995933	20.9392	1.0743	0.0121808
AC106820.4	ENSG00000260293	0.0233333	0.0978	7.3745	2.00871	0.0123308
TTC4	ENSG00000243725	0.1965	0.452333	16.8946	1.15716	0.0124446
AMDHD1	ENSG00000139344	0.175167	0.0438	5.43368	-2.15977	0.0127633
EXOC1L	ENSG00000250821	0.634667	0.166433	7.58638	-1.74215	0.0127767
LINC02551	ENSG00000254842	0.2653	0.0768	8.28813	-1.65581	0.0128477
RN7SKP23	ENSG00000280039	0.155333	0.0485	9.62689	-1.56589	0.012898
AL022323.4	ENSG00000279110	0.0550333	0.019	10.6489	-1.54107	0.0129043
AC010422.6	ENSG00000269693	0.0186667	0.0866	6.68293	2.16753	0.0129653
ODF3B	ENSG00000177989	0.3762	0.111867	9.22515	-1.66677	0.013121
AC007040.2	ENSG00000258881	0.160633	0.321367	21.8655	1.01742	0.0131343
AC004834.1	ENSG00000284523	0.188633	0.0618333	6.62666	-1.86166	0.0132605
ESRP2	ENSG00000103067	0.0326333	0.1384	7.0295	2.05882	0.013528
MRPL53	ENSG00000204822	0.133867	0.4891	7.8583	1.87152	0.013568
AC091868.2	ENSG00000249293	0.9686	0.301367	7.73691	-1.79193	0.0135702
AL359851.1	ENSG00000260585	0.135167	0.0483333	10.0516	-1.46647	0.0136027
SEMA5A	ENSG00000112902	0.103467	0.0533	20.1671	-1.03163	0.0136414
AC000123.1	ENSG00000224138	1.62463	0.6915	13.1191	-1.28467	0.0136542
MASP2	ENSG00000009724	0.246667	0.509333	20.0516	1.06523	0.013679
NES	ENSG00000132688	0.0886333	0.194733	17.1421	1.12595	0.013794
BX005019.1	ENSG00000259946	0.227833	0.0623333	5.76815	-1.94942	0.0138184
PLEKHG4B	ENSG00000153404	0.0342667	0.00923333	6.02752	-1.93354	0.0138522
C9orf152	ENSG00000188959	0.288367	0.125067	12.2953	-1.33832	0.013932
CHMP4C	ENSG00000164695	0.378033	0.1506	10.8166	-1.3347	0.0139394
TCP11	ENSG00000124678	0.203133	0.0428333	5.85532	-2.07106	0.0139461
LINC00173	ENSG00000196668	0.371733	0.133233	8.84183	-1.51307	0.0139849
CD99	ENSG00000002586	25.7419	13.052	548.571	-1.00544	0.0140345
AC138230.1	ENSG00000255237	0.224533	0.9028	8.10494	1.92617	0.0140814
AL137013.1	ENSG00000232186	0.328367	0.0918667	5.66457	-1.93011	0.0141945
SPNS2	ENSG00000183018	0.0374	0.152167	7.0764	1.99171	0.0143375
DHDH	ENSG00000104808	0.804633	0.3263	13.4142	-1.25332	0.0143621
AGPAT4-IT1	ENSG00000279355	0.537167	0.2522	16.2518	-1.07215	0.0144585
AC145207.8	ENSG00000264769	0.0745	0.622733	4.25559	3.04325	0.0145322
AL133517.1	ENSG00000232450	0.963933	0.295833	10.335	-1.56659	0.0145698
ITIH3	ENSG00000162267	0.0899333	0.0103	3.34248	-2.92199	0.0146009
AC024337.2	ENSG00000273771	0.275633	0.1105	11.8259	-1.31913	0.0146467
LINC02303	ENSG00000258616	0.269333	0.0261	2.892	-3.11581	0.0148074
FGB	ENSG00000171564	0.121067	0.0111	2.87941	-3.14036	0.0148292
RN7SL263P	ENSG00000240160	0.947	0.112133	3.37684	-2.90808	0.0148391
AC254633.1	ENSG00000272482	2.27273	1.0122	12.4132	-1.29736	0.0149736
AC019254.1	ENSG00000259182	0.203633	0.805533	7.06592	1.96115	0.0150515
RPL31P52	ENSG00000219355	0.634833	0.121133	3.04599	-3.32794	0.0150857
ODF3L2	ENSG00000181781	0.467267	0.206667	11.8422	-1.26523	0.015318
NPIPA7	ENSG00000214967	0.117333	0.430433	7.9049	1.89447	0.0153257
CAMTA1-DT	ENSG00000237436	2.57763	1.25707	17.4424	-1.09755	0.015424
AC023509.4	ENSG00000270175	0.114567	0.5856	5.8859	2.30112	0.0154971
AP001972.5	ENSG00000279117	0.147567	0.379467	13.403	1.30999	0.015597
SIGLEC14	ENSG00000254415	0.252467	0.541033	17.5757	1.13642	0.0156675
RSPH1	ENSG00000160188	0.0871667	0.00763333	2.9996	-3.23139	0.015772
CAHM	ENSG00000270419	1.22807	0.5438	17.3923	-1.12399	0.0159125
RDH5	ENSG00000135437	0.407367	0.8357	19.2029	1.02723	0.0159375
PRKCG	ENSG00000126583	0.0963333	0.0136667	3.79255	-2.53536	0.0160117
LINC01503	ENSG00000233901	0.283067	0.0321	3.12474	-2.85748	0.0160217
AC068338.2	ENSG00000260274	0.102367	0.422033	8.13158	1.89032	0.0162019
FAM185BP	ENSG00000214439	0.8152	0.4051	15.967	-1.08668	0.0162441
LINC01846	ENSG00000248901	0.888433	0.324933	8.66316	-1.47418	0.016251
AL596223.1	ENSG00000229261	0.1432	0.406933	11.5504	1.41552	0.0163661
AC016397.2	ENSG00000279822	0.251267	0.5448	17.2068	1.10727	0.0164459
TMEM178A	ENSG00000152154	0.476533	0.216133	12.6109	-1.19876	0.0164574
AL645608.8	ENSG00000273443	0.903733	0.302933	10.9844	-1.38437	0.0166406
CLEC12B	ENSG00000256660	0.297367	0.1439	14.6453	-1.12054	0.0166552
CCDC183-AS1	ENSG00000228544	0.137167	0.3631	12.9651	1.36171	0.0167625
ELL3	ENSG00000128886	0.323633	0.114833	11.314	-1.35228	0.0171175
AC073136.2	ENSG00000224155	0.442133	0.0791	4.86644	-2.25097	0.0173927
AL359715.2	ENSG00000260645	0.171633	0.0361333	4.85569	-2.26601	0.0174023
DACT3	ENSG00000197380	0.294167	0.133633	14.461	-1.11666	0.0174831
DGKG	ENSG00000058866	0.0037	0.0444	3.14057	3.50779	0.0176065
MFAP4	ENSG00000166482	0.0573667	0.241833	6.27891	2.06751	0.0178855
AC125437.1	ENSG00000267655	0.238833	0.8395	8.3556	1.71161	0.0179699
SLC47A2	ENSG00000180638	0.0205667	0.121633	4.80558	2.52845	0.0179793
RASSF9	ENSG00000198774	0.0836667	0.0236667	6.69249	-1.7162	0.0179841
AC011466.1	ENSG00000268583	0.7313	0.1845	5.69153	-1.93829	0.0180576
CCDC58P3	ENSG00000267076	0.356	1.2378	7.44046	1.79042	0.0180661
PRRC2A	ENSG00000204469	7.6351	3.63377	850.672	-1.10435	0.0180887
DSTNP1	ENSG00000230982	1.05743	2.24953	16.7458	1.09206	0.0181374
GLIS1	ENSG00000174332	0.2627	0.0866	10.76	-1.48276	0.0182071
AC020915.1	ENSG00000267216	0.142533	0.303767	20.5296	1.02885	0.018344
AC021321.1	ENSG00000271966	0.0734333	0.384333	5.53209	2.28247	0.0183555
DARS-AS1	ENSG00000231890	0.707433	0.353433	16.4982	-1.01469	0.0183934
MEG9	ENSG00000223403	0.367	0.155533	15.1319	-1.14141	0.0185277
ANKRD2	ENSG00000165887	0.434233	0.149533	9.29303	-1.53276	0.0186026
AC093690.1	ENSG00000223522	0.1493	0.0252333	4.04444	-2.35428	0.0186197
SH3GL1P2	ENSG00000264943	0.8851	0.454167	15.8587	-1.12026	0.0186579
MORN3	ENSG00000139714	0.272767	0.125667	16.6236	-1.06265	0.0191194
RF00409	ENSG00000206913	1.82153	0.216633	3.11202	-2.83352	0.0192056
AC064850.1	ENSG00000235651	0.0792667	0.3676	6.76707	2.12931	0.0192374
SRRM3	ENSG00000177679	0.112933	0.253833	14.4077	1.2034	0.0192505
LINC01970	ENSG00000265692	0.236467	0.0653667	5.99951	-1.76035	0.0193292
ADRA1B	ENSG00000170214	0.2912	0.115233	9.12693	-1.3918	0.0194725
ARHGAP40	ENSG00000124143	0.361233	0.156633	16.136	-1.08146	0.0195743
LBHD1	ENSG00000162194	0.1312	0.307933	13.929	1.2234	0.0196749
LCN10	ENSG00000187922	0.0598	0.179367	8.47671	1.61444	0.0197343
AC025271.4	ENSG00000276772	0.0388333	0.2192	4.82299	2.56657	0.0198314
TMEM92-AS1	ENSG00000251179	1.11693	0.441333	12.8196	-1.345	0.0199973
SLC26A5	ENSG00000170615	0.126267	0.0324333	4.68521	-2.12107	0.0200402
LINC01828	ENSG00000235885	0.2147	0.0867333	10.7426	-1.44044	0.0200489
AC010733.1	ENSG00000232713	0.8078	0.1472	4.21115	-2.20934	0.0201029
TLCD2	ENSG00000185561	0.164	0.0689	15.2342	-1.1421	0.020245
ACSM3	ENSG00000005187	0.240433	0.1068	12.589	-1.30128	0.0203711
HAVCR2	ENSG00000135077	0.1347	0.359167	15.6081	1.28574	0.0206572
MYL12BP1	ENSG00000260490	0.0435	0.504867	3.00804	3.40629	0.0206716
AP003108.1	ENSG00000255931	1.5441	0.746733	13.912	-1.09982	0.0207563
LINC00161	ENSG00000226935	0.692233	0.211833	8.63604	-1.5347	0.0207629
RF00019	ENSG00000207383	0.2213	2.45817	2.938	3.43494	0.0208029
C6orf163	ENSG00000203872	0.1196	0.348533	10.734	1.43151	0.0211375
RPS3AP38	ENSG00000226318	0.7985	0.321367	9.36741	-1.37019	0.021195
IFNWP19	ENSG00000238271	0.350533	1.11347	8.99942	1.63487	0.0212144
GPT	ENSG00000167701	0.237633	0.0667333	6.28839	-1.91686	0.0212505
FOXD4L1	ENSG00000184492	0.0178333	0.129167	3.96782	2.89424	0.0213002
AP001033.1	ENSG00000264964	1.92637	0.8816	14.3423	-1.07352	0.0213581
AC107214.1	ENSG00000232648	1.13923	2.25857	20.6967	1.00004	0.0215865
AC009994.1	ENSG00000271779	1.29123	0.2333	4.23881	-2.22167	0.021622
AC018553.1	ENSG00000277559	0.0562667	0.305267	5.70439	2.28174	0.0216481
DTNA	ENSG00000134769	0.0790667	0.0258	7.49304	-1.6059	0.0216922
AC007032.1	ENSG00000273320	0.362967	0.0547667	3.89915	-2.52183	0.0218887
CHKB	ENSG00000100288	0.170333	0.0329	4.72798	-2.1901	0.0219106
AL513320.1	ENSG00000238260	1.23557	0.476033	11.6948	-1.36633	0.0219848
AF228730.4	ENSG00000284614	2.74997	1.00627	8.99838	-1.4417	0.0219839
AL354760.1	ENSG00000273483	0.0347667	0.3772	2.8737	3.39709	0.0222086
HOXA7	ENSG00000122592	0.155833	0.395333	12.0907	1.37746	0.0224703
SNTG1	ENSG00000147481	0.0854	0.0295	8.0096	-1.57568	0.0226163
C3orf49	ENSG00000163632	0.167767	0.477233	9.06701	1.51498	0.0231293
MIR1244-3	ENSG00000283429	11.1839	1.35257	11.6896	-3.02992	0.0231518
LINC01546	ENSG00000228459	1.06253	0.428667	11.0289	-1.25088	0.0232705
CAND2	ENSG00000144712	0.0355333	0.132767	8.54494	1.74373	0.0233667
BANF1P3	ENSG00000237758	0.0856333	0.9863	3.02201	3.38296	0.0233927
HNF1B	ENSG00000275410	0.0949	0.0237333	4.53979	-2.19926	0.0234019
UBE2FP1	ENSG00000224080	0.7966	1.9265	13.2268	1.2324	0.0234075
PSME2P2	ENSG00000225131	0.433867	1.14723	12.0234	1.32075	0.0234165
BEAN1	ENSG00000166546	0.0894667	0.0126667	3.29014	-2.56272	0.0235446
HNRNPDLP3	ENSG00000236185	0.6188	0.0792667	2.9171	-2.71916	0.0236099
UOX	ENSG00000240520	0.334967	0.1211	8.39056	-1.49088	0.0238139
SLC39A7	ENSG00000112473	5.14087	1.8117	183.582	-1.5443	0.0239758
TYRO3P	ENSG00000259581	0.127433	0.0305	4.68508	-2.03805	0.0242033
WDFY4	ENSG00000128815	0.00886667	0.0414333	5.49573	2.18418	0.0243087
AC093515.1	ENSG00000260289	1.11733	2.46507	17.345	1.06301	0.0247802
AC068305.2	ENSG00000257443	0.589167	0.1361	4.41562	-2.10903	0.0248971
AL137145.2	ENSG00000215244	0.1627	0.0518667	7.27006	-1.60476	0.0249481
SRRM5	ENSG00000226763	0.215967	0.0871	8.96512	-1.38043	0.0249818
RPL21P75	ENSG00000213860	0.928633	2.06093	15.696	1.08602	0.0250427
SEC62-AS1	ENSG00000240373	0.9203	0.211333	4.30863	-2.11235	0.0251792
CCL20	ENSG00000115009	0.922167	0.423567	12.3792	-1.12546	0.0252259
AL138749.1	ENSG00000226798	0.464867	0.121733	5.10145	-1.86685	0.025322
PRCD	ENSG00000214140	0.148467	0.0419	7.046	-1.64047	0.0255524
RAP1GAP	ENSG00000076864	0.189933	0.0834667	12.874	-1.10934	0.0257571
AC121761.1	ENSG00000257497	0.4214	0.171733	9.62721	-1.33146	0.025949
ATP6V1E1P1	ENSG00000225099	0.400133	0.0645667	3.48014	-2.39043	0.0260121
AC127024.8	ENSG00000280069	0.2522	0.1041	8.16818	-1.53524	0.0261021
AL132780.1	ENSG00000257285	0.776	0.2556	6.68389	-1.62369	0.0261303
FP671120.3	ENSG00000280800	0.0670333	0.371033	4.38753	2.43165	0.0263368
AC092969.1	ENSG00000240086	0.0966	0.258867	10.0261	1.39359	0.0265034
AC010643.1	ENSG00000268686	0.266367	0.1252	14.0093	-1.1003	0.0265263
AC006299.1	ENSG00000246225	0.011	0.121067	2.90067	3.31031	0.0265954
MME-AS1	ENSG00000240666	0.507333	0.1403	5.88761	-1.81665	0.0267063
ZBTB22	ENSG00000236104	0.1505	0.0429333	5.62397	-1.75474	0.0267272
DLL3	ENSG00000090932	0.198633	0.0677667	6.8114	-1.55491	0.0267501
PDZK1IP1	ENSG00000162366	0.4538	0.1415	5.52359	-1.7435	0.0268624
ATP2C2	ENSG00000064270	0.260067	0.126067	15.2257	-1.01127	0.0268924
C1orf116	ENSG00000182795	0.0467	0.00953333	3.39903	-2.40867	0.0269392
AP000696.1	ENSG00000231324	0.4556	0.1228	7.17837	-1.72642	0.0272002
AC100810.1	ENSG00000253982	7.31263	2.78207	108.434	-1.41815	0.0272093
MYL9	ENSG00000101335	0.206967	0.0848	9.03393	-1.60822	0.0272986
KRT18P5	ENSG00000236670	0.0981667	0.363767	6.46716	1.92857	0.0275211
NDUFV2	ENSG00000178127	1.0238	0.5275	15.9817	-1.06445	0.0276672
AC091588.1	ENSG00000264012	0.9816	0.2337	4.77851	-2.25947	0.0277731
TIGD5	ENSG00000179886	0.0587333	0.141367	11.7389	1.23744	0.0278259
NFE2L3P1	ENSG00000267497	0.279133	0.101967	8.18672	-1.46055	0.0278959
SPTBN5	ENSG00000137877	0.0466667	0.0929333	17.8266	1.00519	0.0281461
IARS2P1	ENSG00000251563	0.2144	0.0848667	10.4048	-1.27501	0.0282174
CSN3	ENSG00000171209	0.6669	0.244433	8.34642	-1.39968	0.0283566
LIPC	ENSG00000166035	0.0709	0.210467	9.07374	1.4667	0.0283696
BAIAP2L2	ENSG00000128298	0.128667	0.0204667	3.5284	-2.41213	0.0283865
AC011472.5	ENSG00000279807	0.675633	0.150533	4.61349	-1.96323	0.0284432
PPP1R32	ENSG00000162148	0.4839	0.2055	11.6054	-1.17109	0.0286156
TMOD2	ENSG00000128872	0.0411667	0.0966333	13.7827	1.16013	0.0286241
AL133342.1	ENSG00000278231	0.926	2.31343	12.9027	1.22693	0.028651
AP005131.1	ENSG00000267136	0.153133	0.0663	11.4159	-1.1525	0.028759
YWHAQP6	ENSG00000249986	2.18043	0.920667	10.3308	-1.21256	0.0289381
AC004982.2	ENSG00000272894	0.373133	0.159333	9.20709	-1.38587	0.028949
AP000688.2	ENSG00000233393	0.145467	0.0303	4.50211	-2.08951	0.0290534
BX322562.1	ENSG00000273796	0.6669	0.216033	5.43044	-1.86306	0.0291283
AC015712.6	ENSG00000272808	0.0933	0.0381667	7.29889	-1.51145	0.02964
C3AR1	ENSG00000171860	0.0711333	0.2406	7.05573	1.70497	0.0297615
LENG1	ENSG00000105617	1.80427	0.782167	43.6839	-1.28609	0.0299967
MIR3176	ENSG00000266235	3.52423	8.43097	11.7012	1.2132	0.0300492
AC004466.3	ENSG00000276691	1.73323	0.907467	15.7695	-1.14891	0.0300801
LCMT1-AS2	ENSG00000260034	0.0773667	0.0237333	6.28804	-1.6233	0.0302379
FMNL1	ENSG00000184922	0.0763667	0.0215333	5.28318	-1.91796	0.030286
AC012512.1	ENSG00000226539	0.631133	0.1874	6.464	-1.65896	0.0303107
AL583722.1	ENSG00000256050	0.286967	0.67	13.6006	1.18833	0.0303047
AL603750.1	ENSG00000280099	0.3832	0.1548	10.125	-1.23682	0.030454
SERHL	ENSG00000172250	0.463	0.1868	12.2106	-1.16885	0.0305347
AC026410.3	ENSG00000248569	0.528933	1.14883	17.0652	1.03566	0.0305953
KLRC2	ENSG00000205809	0.301667	0.0933667	5.29084	-1.77533	0.0306899
TPI1P2	ENSG00000230359	0.0416	0.190167	5.07892	2.11863	0.0307022
AL139353.1	ENSG00000203546	0.138967	0.0578	8.32975	-1.33954	0.0307183
SPDYE12P	ENSG00000184616	0.3959	0.972967	11.474	1.30559	0.0309929
SUSD2	ENSG00000099994	0.1364	0.0507333	10.1403	-1.30095	0.0310934
COL1A1	ENSG00000108821	0.1575	0.0758667	17.1733	-1.03962	0.0311666
PRKCZ-AS1	ENSG00000182873	0.724967	0.3164	14.2976	-1.08088	0.0312062
LIPT2	ENSG00000175536	0.337167	0.7715	12.2691	1.1872	0.031214
FAM157C	ENSG00000260528	0.137533	0.0227667	3.86237	-2.34547	0.0318212
AC027020.2	ENSG00000270127	0.0186	0.120933	3.61796	2.75887	0.0318174
HSD11B1-AS1	ENSG00000227591	0.806633	0.219833	5.05188	-1.8343	0.0320495
AC116407.3	ENSG00000280020	0.2327	0.631933	10.5951	1.3748	0.0320764
AGGF1P2	ENSG00000233435	0.1624	0.382133	12.4572	1.177	0.0323228
AC023908.3	ENSG00000261136	0.160033	0.336533	16.4346	1.08227	0.0325389
AC084125.2	ENSG00000255182	0.233433	0.1057	12.6055	-1.06847	0.0329613
AC244197.3	ENSG00000241489	0.1765	0.0523333	6.61702	-1.57899	0.0329782
DEFB124	ENSG00000180383	0.3732	1.0447	8.79578	1.4174	0.0331372
SAXO2	ENSG00000188659	0.226233	0.112633	11.6417	-1.23448	0.033191
AP001029.1	ENSG00000267108	2.66977	0.765367	6.32947	-1.61028	0.0332852
BEX2	ENSG00000133134	0.928733	0.447367	16.2231	-1.01262	0.0332969
LCTL	ENSG00000188501	0.1286	0.276133	13.8661	1.1344	0.0333017
AC012435.1	ENSG00000260103	0.201167	0.0937667	10.9299	-1.15392	0.0334649
AC145423.3	ENSG00000278112	0.2806	0.934433	6.16932	1.76743	0.0337193
TMEM240	ENSG00000205090	0.219633	0.715167	8.0892	1.60844	0.0339971
RNU7-49P	ENSG00000251991	4.52323	0.7673	3.59618	-2.37847	0.0348181
AC025449.1	ENSG00000270558	0.434633	1.14743	9.10905	1.38919	0.0350728
LINC00840	ENSG00000226808	0.3041	0.114233	10.0951	-1.33044	0.0354277
ABCG4	ENSG00000172350	0.1337	0.0461667	7.60626	-1.5304	0.0361036
SSTR1	ENSG00000139874	0.133433	0.0431333	8.31504	-1.44979	0.036264
DMBT1P1	ENSG00000176584	0.0182333	0.0694333	5.55159	1.87807	0.0364161
AC109454.2	ENSG00000248559	0.6665	1.48307	12.1636	1.14984	0.0365708
AC055811.1	ENSG00000263624	0.276567	0.0813667	4.83855	-1.91376	0.0366608
AL160314.2	ENSG00000258458	0.3918	0.200133	12.525	-1.13395	0.0367567
AC079313.1	ENSG00000258086	0.9028	0.334	7.39775	-1.40784	0.0368927
PMS2P10	ENSG00000276840	0.5013	0.0925	3.99695	-2.17586	0.0370424
AC068631.3	ENSG00000283390	0.274867	1.42843	4.16766	2.34148	0.0370748
NKX6-1	ENSG00000163623	0.0961	0.0154667	3.2196	-2.4812	0.0373359
RGS18	ENSG00000150681	0.101067	0.0239	2.95326	-2.65277	0.03752
AC016168.2	ENSG00000267568	0.1032	0.506733	4.12984	2.29882	0.0375288
HNRNPA1P59	ENSG00000230280	0.161767	0.5043	6.63601	1.67424	0.0376975
AL355032.1	ENSG00000241494	0.890567	1.912	13.3541	1.15971	0.0377144
AC037459.2	ENSG00000251034	0.0882	0.195833	12.5813	1.12243	0.0377162
AC139795.3	ENSG00000272459	0.592533	0.191733	4.66237	-1.92186	0.0377186
AC012625.1	ENSG00000251361	1.26527	0.657367	13.1461	-1.08116	0.0377697
KIZ-AS1	ENSG00000232712	0.1147	0.0463667	9.47007	-1.32342	0.0377967
AL031284.1	ENSG00000238084	0.597633	0.106467	3.70887	-2.24168	0.0379891
CLDN5	ENSG00000184113	0.0164667	0.110867	3.51853	2.67838	0.0380368
HPD	ENSG00000158104	0.380167	0.133533	9.65759	-1.38736	0.038113
SULT2B1	ENSG00000088002	0.2814	0.0857	5.84122	-1.61248	0.038452
GLT8D2	ENSG00000120820	0.058	0.235433	5.98757	1.90877	0.0386028
LINC01251	ENSG00000233776	0.488867	0.105233	3.17211	-2.30704	0.0386029
DCUN1D2-AS	ENSG00000233613	1.42503	0.599633	7.3253	-1.44293	0.0386269
FLRT1	ENSG00000126500	0.0428	0.131333	7.46004	1.55318	0.0391198
LINC01554	ENSG00000236882	0.1983	0.0572	5.74001	-1.75215	0.0395287
TMEM184A	ENSG00000164855	0.0716	0.0266667	6.77427	-1.48247	0.0395804
KIAA0040	ENSG00000235750	0.0184667	0.0863	5.18417	2.06389	0.0396906
AC008280.3	ENSG00000272156	0.500667	0.165233	5.34243	-1.6604	0.0396991
AC093388.1	ENSG00000272979	1.3507	0.575233	9.07962	-1.21165	0.0397655
AC133552.3	ENSG00000262700	0.256533	0.0774667	6.84806	-1.63023	0.0399735
SLC13A2	ENSG00000007216	0.1394	0.0391	5.61007	-1.89514	0.0403729
AP001830.1	ENSG00000255337	0.9977	0.423133	10.7692	-1.23062	0.040591
NGF-AS1	ENSG00000228035	0.1392	0.0381333	5.09233	-1.77688	0.0406462
RN7SL689P	ENSG00000263432	1.60507	0.5463	7.01711	-1.42777	0.0408699
AL589935.1	ENSG00000232295	0.433033	0.122533	5.77193	-1.64238	0.0413939
KCNMA1-AS1	ENSG00000236467	0.181833	0.0877333	10.527	-1.13988	0.0416971
CHKB-CPT1B	ENSG00000254413	0.0126	0.0678667	4.28314	2.28219	0.0417462
AC087343.1	ENSG00000243181	0.9939	0.342233	6.95804	-1.45287	0.0418354
GFAP	ENSG00000131095	0.0227	0.0685333	6.48322	1.59654	0.0419127
AC073111.1	ENSG00000239377	0.200467	0.8383	4.72432	2.04228	0.0419676
AC087588.2	ENSG00000274976	1.04207	0.343367	6.46471	-1.52989	0.0423456
KCP	ENSG00000135253	0.1281	0.0540333	10.194	-1.16352	0.0424597
ANXA10	ENSG00000109511	0.2863	0.0926333	5.88672	-1.56224	0.0425839
AC138646.1	ENSG00000253659	0.654433	0.2258	6.11794	-1.54269	0.0427266
LINC01635	ENSG00000228397	0.1233	0.420533	6.0448	1.69072	0.0429243
PMS2P7	ENSG00000229018	0.4508	0.1699	9.11039	-1.26762	0.0429361
FDFT1	ENSG00000079459	13.6661	6.33623	582.755	-1.14471	0.0430301
AC090774.2	ENSG00000266369	0.5048	0.2552	11.4185	-1.08509	0.0432725
AC003102.1	ENSG00000260793	0.1906	0.0583	4.91557	-1.81257	0.0435222
AC024558.1	ENSG00000248557	0.973	0.382467	7.85312	-1.29374	0.0435481
GIPR	ENSG00000010310	0.100333	0.0200333	4.34455	-2.10054	0.0437233
USP3-AS1	ENSG00000259248	0.170067	0.0805667	11.9872	-1.11378	0.0440907
AL021578.1	ENSG00000275894	0.434	0.0849333	4.03471	-2.14144	0.0442397
AL133330.1	ENSG00000251194	0.734533	0.3205	8.13587	-1.2724	0.0443143
DNM1P35	ENSG00000246877	0.0699333	0.0120667	2.86719	-2.80183	0.0445364
AC092437.1	ENSG00000280310	0.283667	0.0652333	4.01352	-1.91834	0.0445728
ZCWPW2	ENSG00000206559	0.164167	0.0337	3.73515	-2.03419	0.0447529
VENTXP3	ENSG00000257364	0.416233	0.146267	4.76562	-1.76706	0.0449509
UXT-AS1	ENSG00000267064	0.196133	0.0603667	4.29038	-1.88176	0.045106
AC093827.3	ENSG00000251411	0.0582	0.2741	4.00241	2.23586	0.0452638
MYL2	ENSG00000111245	0.258367	0.714967	8.52825	1.3735	0.0454818
AC080013.4	ENSG00000272087	0.701933	1.4219	14.9802	1.00658	0.0458623
DDX11L10	ENSG00000233614	0.233133	0.0881333	5.82817	-1.63283	0.0458901
AP001122.1	ENSG00000245008	0.335233	0.127567	9.72693	-1.30526	0.0460012
B3GNT7	ENSG00000156966	0.1486	0.0506333	8.09231	-1.38343	0.0463228
AP000866.4	ENSG00000254941	0.242633	0.8396	5.27245	1.80209	0.0463099
AP002449.1	ENSG00000266969	0.0839667	0.563267	3.31896	2.68905	0.046327
AL135905.1	ENSG00000266680	0.100733	0.3341	6.64213	1.65826	0.046546
SRRM2-AS1	ENSG00000205913	0.0253667	0.101367	4.84727	2.08374	0.0465737
TDGP1	ENSG00000255725	0.072	0.304133	5.01628	1.9991	0.0466132
ZFPM2-AS1	ENSG00000251003	0.3865	0.1378	5.67134	-1.52587	0.0472773
OPLAH	ENSG00000178814	0.126	0.0492333	7.74534	-1.30019	0.0475077
AL117336.2	ENSG00000269952	0.9578	0.326733	4.72786	-1.79247	0.0475099
RYR3	ENSG00000198838	0.0270333	0.0555667	14.0053	1.07769	0.0475294
CEACAM16	ENSG00000213892	0.459233	0.2083	12.4006	-1.06195	0.0475274
AF241728.1	ENSG00000235806	0.126133	0.3729	6.39728	1.56813	0.0476876
LINC01341	ENSG00000227953	0.0512333	0.163233	6.05458	1.75316	0.0479004
CD69	ENSG00000110848	0.306	0.124067	7.91528	-1.31958	0.0479287
ZNF383	ENSG00000188283	0.0160667	0.0558667	5.28972	1.88352	0.0480344
AC060766.4	ENSG00000267547	0.4105	1.05117	8.534	1.36776	0.0480523
PDPK2P	ENSG00000205918	0.171467	0.378267	14.2637	1.08071	0.0480704
INTS4P2	ENSG00000273024	0.3371	0.178733	11.3985	-1.07102	0.0480852
DKFZP434A062	ENSG00000262075	0.0891	0.0286	6.48758	-1.45408	0.0481701
AC095055.1	ENSG00000270681	0.680833	0.371233	12.8225	-1.04739	0.0482969
ATAT1	ENSG00000137343	0.161633	0.071	6.74371	-1.52239	0.0483942
ADORA2A-AS1	ENSG00000178803	0.219	0.0973	8.85277	-1.21799	0.0488993
AC022400.1	ENSG00000224195	0.337833	0.991433	6.43164	1.564	0.0490176
ASB14	ENSG00000239388	0.0536333	0.152833	7.12446	1.47761	0.0491039
AC063976.2	ENSG00000224431	0.193467	0.0978	11.3352	-1.05463	0.0492284
CD4	ENSG00000010610	0.0475667	0.00223333	1.71148	-3.7254	0.031588
CP	ENSG00000047457	0.0284333	0	1.46851	-4.50076	0.0222963
CDH3	ENSG00000062038	0.0360333	0.0028	2.11101	-3.25031	0.0430132
CAPN6	ENSG00000077274	0.0416333	0	1.63695	-4.67301	0.00870722
CDH17	ENSG00000079112	0.0524	0.0044	2.30344	-3.3079	0.0266354
SLC1A3	ENSG00000079215	0.0361667	0.00533333	1.90337	-3.71196	0.0288441
AFP	ENSG00000081051	0.0747	0.00556667	2.19881	-3.3402	0.0350684
MYO15A	ENSG00000091536	0.0184333	0.00176667	2.64659	-3.06316	0.0336265
MIOX	ENSG00000100253	0.107667	0.0049	2.05024	-3.93786	0.0260871
CCDC198	ENSG00000100557	0.0530333	0.00263333	1.89015	-3.84605	0.0294038
PAK5	ENSG00000101349	0.0231	0	1.22297	-4.23758	0.046693
BMX	ENSG00000102010	0	0.0893	2.50956	4.31113	0.00524319
MEDAG	ENSG00000102802	0.0541667	0	1.4179	-4.46153	0.0170928
ANKRD7	ENSG00000106013	0.0788667	0	1.39141	-4.44166	0.019266
HGFAC	ENSG00000109758	0.0792667	0.0135	2.19931	-3.04689	0.0399533
FGL2	ENSG00000127951	0.0400333	0.0038	2.05554	-3.13201	0.0390521
C5AR2	ENSG00000134830	0.0231	0.00103333	1.79212	-3.77784	0.0359031
C7orf69	ENSG00000136275	0.252167	0.0205333	2.03155	-3.20105	0.0389627
CD72	ENSG00000137101	0.0523667	0	1.17354	-4.19126	0.0378305
MTTP	ENSG00000138823	0.0261333	0	1.17472	-4.19215	0.0489375
DENND2A	ENSG00000146966	0.0604333	0.00436667	2.66091	-3.55043	0.0145509
CACNA2D4	ENSG00000151062	0.0327667	0.0051	2.47684	-3.19654	0.0276625
WNT9B	ENSG00000158955	0.0418667	0	1.22533	-4.23925	0.0435055
M1AP	ENSG00000159374	0.0829667	0.0096	2.58313	-2.92847	0.033975
PLPP7	ENSG00000160539	0.0472667	0	1.39259	-4.44253	0.0192157
MZB1	ENSG00000170476	0.105967	0.0116333	2.44367	-2.8916	0.0429806
PDE7B	ENSG00000171408	0.0322333	0	1.91015	-4.88749	0.00483933
RNF151	ENSG00000179580	0.232233	0.00813333	2.25671	-4.1238	0.0116313
MTHFD2P7	ENSG00000181260	0.1084	0	1.17354	-4.19126	0.0378305
NTF3	ENSG00000185652	0.08	0	1.17472	-4.19215	0.0489375
CYP4Z1	ENSG00000186160	0.0583	0	1.22533	-4.23925	0.0435055
AC097382.1	ENSG00000187904	0.311333	0.0234333	2.17586	-3.32968	0.0383282
ZNF567	ENSG00000189042	0.0403333	0	1.66225	-4.68895	0.0082617
FHIT	ENSG00000189283	0.0498	0	1.68638	-4.70478	0.00985373
SPATA41	ENSG00000189419	0	0.0442333	2.33533	4.20392	0.00741408
SPANXC	ENSG00000198573	0.3837	0.0179	1.71266	-3.72591	0.0301208
MIR324	ENSG00000199053	2.05463	0.1959	2.05554	-3.13201	0.0390521
RNA5SP123	ENSG00000200114	1.6054	0.116433	2.25414	-3.36091	0.0250836
RF00156	ENSG00000200237	0.755667	0	1.17354	-4.19126	0.0378305
RNA5SP298	ENSG00000201861	1.35433	0	1.66107	-4.68835	0.00919315
AL157414.1	ENSG00000203266	0.279133	0.009	2.44691	-4.25146	0.00629111
LINC02408	ENSG00000203585	0.108	0	2.10154	-5.03415	0.00231549
CCDC160	ENSG00000203952	0.0111333	0.1358	2.84132	3.35454	0.0245934
SLC44A4	ENSG00000204385	0	0.0604	1.71822	3.73538	0.0289002
HSPA1L	ENSG00000204390	0	0.0976	2.6838	4.41074	0.00378571
AC139712.1	ENSG00000204993	0.0886667	0.0037	1.90641	-3.89601	0.0212747
SNORD116-9	ENSG00000206727	1.79833	0.171133	2.05672	-3.13261	0.0389924
EIF1P7	ENSG00000213772	0.6323	0.0659667	2.58701	-4.21855	0.00680978
LINC00189	ENSG00000215533	0.157267	0.00823333	1.80235	-3.7422	0.0357528
MIR1285-1	ENSG00000221520	2.36547	0.0967667	2.27047	-4.0965	0.017829
LINC01118	ENSG00000222005	0.0877333	0	1.88249	-4.87212	0.00425593
ZNF619P1	ENSG00000224547	0.1702	0	1.41554	-4.4599	0.0250333
C5orf67	ENSG00000225940	0.2197	0.0212667	2.02906	-3.1178	0.0435094
PAICSP1	ENSG00000226055	0.160767	0.0170667	2.38165	-2.89275	0.0409573
AL591885.1	ENSG00000226828	0.0617667	0	1.22533	-4.23925	0.0435055
LINC01359	ENSG00000226891	0.0466333	0	1.4432	-4.48031	0.0171723
AL022721.1	ENSG00000227154	0.1998	0.0304	1.85039	-3.67855	0.0334122
ZMYM4-AS1	ENSG00000227409	0	0.316533	1.57545	3.56484	0.0462622
AC072022.1	ENSG00000228804	0.159	0	1.17472	-4.19215	0.0489375
AC241584.1	ENSG00000230832	0.149733	0.0111667	2.19999	-3.33681	0.0289071
AC093166.3	ENSG00000230958	0.433467	0	1.44556	-4.48232	0.0186324
RPL12P15	ENSG00000230993	0.377333	0.0277667	2.22648	-3.34713	0.0250922
RPLP1P13	ENSG00000232163	0.579567	0	1.90897	-4.8866	0.00421252
RPL23AP50	ENSG00000232778	0.239567	0	1.20002	-4.21519	0.0372763
AC005083.1	ENSG00000233834	0.2677	0	2.18099	-5.07327	0.00256282
LINC02590	ENSG00000233978	0.330933	0.0121667	2.15076	-4.07266	0.0119363
AL512622.1	ENSG00000235010	0.220867	0	1.17236	-4.19022	0.0379358
CUBNP3	ENSG00000235690	0.0595333	0	1.17236	-4.19022	0.0379358
AC048351.1	ENSG00000236297	0.1687	0	1.3661	-4.42184	0.0221947
AC003092.1	ENSG00000236453	0.282667	0.0279667	2.54537	-3.00917	0.0304641
LINC01732	ENSG00000237292	0.353033	0.0127667	2.17961	-4.08733	0.0154118
AC073476.1	ENSG00000237641	0.528067	0.054	2.60975	-2.99261	0.0222389
ATP6V0E1P3	ENSG00000238038	0.505267	0	1.36728	-4.42146	0.0278845
AC004893.1	ENSG00000238109	0.1244	0.00583333	1.99609	-3.91022	0.017808
GUSBP4	ENSG00000239650	0.332567	0.0309333	2.6885	-3.11612	0.0293643
SAMMSON	ENSG00000240405	0.0763333	0.0132333	2.68546	-2.81728	0.0325323
AC007879.4	ENSG00000240440	0.5207	0.0609	2.31242	-2.82344	0.0418591
AC008953.1	ENSG00000242602	0.3495	0	1.22533	-4.23925	0.0435055
RTL5	ENSG00000242732	0	0.0426333	2.00103	3.89609	0.0173525
RPS4XP6	ENSG00000244073	0.1333	0	1.17236	-4.19022	0.0379358
AC008443.4	ENSG00000248514	0.378	0.0303667	2.05686	-3.21559	0.0391967
LINC00992	ENSG00000248663	0.200967	0	1.3661	-4.42184	0.0221947
AC138819.1	ENSG00000249849	0.291967	0	1.39023	-4.43998	0.0258005
AC025180.1	ENSG00000249899	0	0.285133	1.83681	3.80176	0.023036
AC016687.2	ENSG00000250723	0.3438	0.0140667	2.28752	-4.10536	0.0174344
AC137770.1	ENSG00000250842	0.275533	0.0130667	1.68617	-3.70977	0.0335825
YBX1P5	ENSG00000251108	0.204967	0.00816667	1.98586	-3.93913	0.019006
RNU6-1053P	ENSG00000251739	2.27657	0.205767	2.76442	-3.13667	0.0208407
RNU6-469P	ENSG00000252062	1.49447	0	1.66343	-4.68967	0.00824188
RF00564	ENSG00000252992	0.8629	0	1.46851	-4.50076	0.0222963
AC023200.1	ENSG00000253416	0.163667	0	1.17354	-4.19126	0.0378305
AP001107.6	ENSG00000254756	0.0427333	0.3761	2.34253	3.04458	0.0490816
AC020611.2	ENSG00000255886	0.218567	0.0121	1.69994	-3.67607	0.0417401
AL590560.1	ENSG00000256029	0.0216	0.00376667	2.17047	-3.03145	0.041449
AC079907.2	ENSG00000258308	0.117567	0	1.33962	-4.3982	0.0325101
AL359233.1	ENSG00000258696	0.3953	0	1.58516	-4.63841	0.0121237
LINC02206	ENSG00000259289	0	0.3031	2.35675	4.24149	0.00772142
AC090907.1	ENSG00000259376	0.2569	0	1.39141	-4.44166	0.019266
AC090971.4	ENSG00000259632	0.0607333	0	1.2012	-4.21721	0.0490675
DNM1P34	ENSG00000260357	0.0749333	0	1.88131	-4.87149	0.00426545
AL499627.1	ENSG00000260542	0.0487	0	1.17354	-4.19126	0.0378305
GS1-279B7.1	ENSG00000261024	0	0.232967	1.59965	3.53739	0.0461143
AC100774.1	ENSG00000261529	0.0945333	0.00433333	1.74151	-3.74572	0.038725
AC092718.6	ENSG00000261838	0.411233	0.0199333	1.94076	-3.87677	0.0255513
AC002558.3	ENSG00000262265	0.1133	0.00866667	2.51778	-3.45037	0.0173091
AC127496.4	ENSG00000262662	0.239233	0	1.44556	-4.48232	0.0186324
AC006030.1	ENSG00000264324	0	0.0337667	1.84822	3.81004	0.0221741
MIR3125	ENSG00000264370	1.36983	0	1.17472	-4.19215	0.0489375
RF00157	ENSG00000264379	0	2.32373	1.91252	3.86537	0.0194842
PRKCA-AS1	ENSG00000264630	0.0868	0.0071	2.18491	-3.29024	0.0346989
ANXA8	ENSG00000265190	0.0773	0.00693333	2.01765	-3.15148	0.0371499
KRT18P61	ENSG00000267083	0.0816333	0	1.17118	-4.18888	0.0493435
SLC25A1P5	ENSG00000267323	0	0.229833	1.94535	3.92643	0.0169406
AC090236.2	ENSG00000267504	0.1396	0.0074	1.77822	-3.72753	0.0332123
AC018766.1	ENSG00000268047	0.368167	0.0311	2.12478	-3.21239	0.0415238
AC008763.1	ENSG00000268204	0	0.202433	1.84236	3.67678	0.04831
AC011445.1	ENSG00000268262	0.0251333	0.2412	2.52817	3.17448	0.0372443
AC020914.3	ENSG00000268957	0	0.642033	1.91527	3.89656	0.0207211
AP000962.1	ENSG00000269950	0.167133	0	1.3408	-4.39915	0.0324258
IMMP1LP1	ENSG00000270269	0.508167	0.0166667	2.81933	-4.45123	0.00369171
AL021368.1	ENSG00000271761	0.3147	0.0279	2.04178	-3.16699	0.0441058
AC008966.2	ENSG00000272123	0.486633	0.0538333	2.68789	-2.97551	0.0332946
RNU4-5P	ENSG00000272160	0.948033	0	1.41554	-4.4599	0.0250333
AL160408.5	ENSG00000272362	0.2055	0	1.19648	-4.21288	0.049594
CDC37L1-DT	ENSG00000273061	0.459533	0.0299333	2.49732	-3.51025	0.0139016
AC020634.1	ENSG00000273123	0.203	0	1.22651	-4.24077	0.0463242
U47924.3	ENSG00000275703	0.334067	0.0150333	1.76799	-3.76361	0.0406012
AC016957.2	ENSG00000276136	0	0.2421	2.21673	4.14914	0.0104025
RF00017	ENSG00000277721	0.489333	0	1.36728	-4.42146	0.0278845
MIR6757	ENSG00000278108	1.54853	0	1.17472	-4.19215	0.0489375
AC091931.1	ENSG00000278958	0.1493	0	1.19884	-4.214	0.0356261
AC126474.1	ENSG00000279148	0.0154	0.168933	2.57858	3.22572	0.0332308
AC124312.6	ENSG00000279735	0.301033	0	1.39023	-4.43998	0.0258005
AL357140.3	ENSG00000280113	0	0.0835333	1.78668	3.67516	0.0358088
AC004877.2	ENSG00000280149	0.3251	0.0371	2.3909	-4.0832	0.0109388
ERICD	ENSG00000280303	0	0.1217	2.63956	4.36233	0.00409624
AC007496.3	ENSG00000280392	0.0065	0.0640667	2.62649	3.27148	0.0315909
LINC01002	ENSG00000282508	0.100667	0.00853333	2.12124	-3.20939	0.0397875
AL021920.3	ENSG00000282740	0.188033	0.0271333	1.93221	-3.72695	0.0407918
MIR6510	ENSG00000283796	1.97867	0	1.17472	-4.19215	0.0489375
AL138927.1	ENSG00000285638	0.0438333	0	1.17472	-4.19215	0.0489375
AP002762.1	ENSG00000285909	0.0864333	0.00473333	1.72407	-3.69553	0.0309406
AC007686.4	ENSG00000285966	0.074	0.00286667	2.40771	-4.20699	0.00724801
