# Supplementary material for: HIF-1α/JMJD1A signaling regulates inflammation and oxidative stress following hyperglycemia and hypoxia-induced vascular cell injury
Source: Cell Mol Biol Lett. 2021 Sep 3;26:40. doi: 10.1186/s11658-021-00283-8 (PMC8414688; doi:10.1186/s11658-021-00283-8)
Supplement: Supplementary file 6 — Additional file 6: Table S5. GO enrichment analysis of differentially expressed genes in shJMJD1A HUVECs in high-glucose and hypoxic conditions. [file 11658_2021_283_MOESM6_ESM.xlsx]

## Sheet: enrichment_GO.addSymbol
HIF-1α/JMJD1A signal pathway regulates inflammation and oxidative stress following hyperglycemia and hypoxia-induced vascular cell injury Molecular and Cellular Biochemistry Min Zhao1#, Shaoting Wang2#, Anna Zuo2#, Jiaxing Zhang2, Weiheng Wen1, Weiqiang Jiang1, Hong Chen1, Donghui Liang1, Jia Sun1*, Ming Wang1,2* 1 Zhujiang Hospital, Southern Medical University, Guangzhou, 510282, Guangdong, Chin…
Additional file 6: Supplementary Table S5. GO enrichment analysis of differentially expressed genes in shJMJD1A HUVECs in high-glucose and hypoxia conditions.
Columns A-C contain meta-data describing the terms.
Columns D and E contain the enrichment p-values and multi-test-corrected q-values.
Columns G & H enumerate the genes found in each enriched term.
Category	Term	Description	log10(p-value)	log10(q-value)	InTerm_InList	Genes ID	Symbols
GO Biological Processes	GO:0030154	cell differentiation	-16.8833	-12.7969	95/935	ENSG00000171786;ENSG00000122641;ENSG00000128052;ENSG00000172216;ENSG00000102904;ENSG00000182791;ENSG00000167772;ENSG00000185823;ENSG00000107338;ENSG00000157557;ENSG00000025434;ENSG00000185630;ENSG00000095539;ENSG00000181754;ENSG00000100219;ENSG00000151090;ENSG00000128610;ENSG00000164683;ENSG00000131018;ENSG00000125820;ENSG00000139318;ENSG00000111341;ENSG00000273706;ENSG00000204264;ENSG00000129194…	NHLH1;INHBA;KDR;CEBPB;TSNAXIP1;CCDC87;ANGPTL4;NPAP1;SHB;ETS2;NR1H3;PBX1;SEMA4G;AMIGO1;XBP1;THRB;FEZF1;HEY1;SYNE1;NKX2-2;DUSP6;MGP;LHX1;PSMB8;SOX15;TWIST2;BMP8B;ASF1B;SSPO;TMEM100;CTGF;NOTCH2NLA;ANAPC2;TGFBR1;AMH;CDHR2;TEX19;CCIN;SERPINE2;PTPN6;ETS1;IFRD1;VEGFC;NHSL2;OBSCN;SEPT4;NGFR;GLIS2;SETSIP;BMP4;TGFB1I1;SARM1;POU3F2;GLI1;SPAG4;SIK1;FOXL1;BMPR1B;COL15A1;MDGA1;SRPK3;IFT27;BLK;HES2;MYCBPAP;KDM3…
GO Biological Processes	GO:0007155	cell adhesion	-13.157	-9.37167	67/626	ENSG00000111859;ENSG00000138722;ENSG00000105855;ENSG00000240184;ENSG00000129910;ENSG00000253846;ENSG00000133055;ENSG00000108622;ENSG00000110203;ENSG00000165194;ENSG00000087589;ENSG00000089012;ENSG00000181754;ENSG00000126500;ENSG00000110076;ENSG00000170382;ENSG00000143126;ENSG00000204956;ENSG00000133110;ENSG00000149781;ENSG00000262655;ENSG00000159840;ENSG00000196338;ENSG00000197558;ENSG00000118523…	NEDD9;MMRN1;ITGB8;PCDHGC3;CDH15;PCDHGA10;MYBPH;ICAM2;FOLR3;PCDH19;CASS4;SIRPG;AMIGO1;FLRT1;NRXN2;LRRN2;CELSR2;PCDHGA1;POSTN;FERMT3;SPON1;ZYX;NLGN3;SSPO;CTGF;TGFBI;GP1BA;MMP24;PECAM1;WISP2;CDHR2;ATP4B;FLRT2;FERMT2;ADAM12;FAT2;CLDN10;ADA;TGFB1I1;CD226;EMILIN1;PODXL2;COL15A1;HMCN2;PTPRT;RELN;SDK2;CDH17;NOV;BMX;OMG;BOC;LAMC3;ICAM1;PVR;SELP;RND3;CLCA2;LOXL2;CD22;ITGB3;VWF;CD177;TNFAIP6;AMTN;MFAP4;PCDH…
GO Biological Processes	GO:0007275	multicellular organism development	-12.1981	-8.58886	96/1132	ENSG00000171786;ENSG00000163602;ENSG00000128052;ENSG00000113721;ENSG00000128652;ENSG00000102904;ENSG00000117707;ENSG00000132688;ENSG00000220201;ENSG00000167772;ENSG00000185823;ENSG00000107338;ENSG00000137193;ENSG00000093072;ENSG00000025434;ENSG00000106031;ENSG00000253368;ENSG00000139549;ENSG00000185630;ENSG00000095539;ENSG00000181754;ENSG00000100219;ENSG00000151090;ENSG00000126500;ENSG00000166126…	NHLH1;RYBP;KDR;PDGFRB;HOXD3;TSNAXIP1;PROX1;NES;ZGLP1;ANGPTL4;NPAP1;SHB;PIM1;ADA2;NR1H3;HOXA13;TRNP1;DHH;PBX1;SEMA4G;AMIGO1;XBP1;THRB;FLRT1;AMN;CELSR2;SUFU;FZD8;FEZF1;HEY1;NTN5;NKX2-2;HOXB9;MOV10L1;WNT16;MGP;LHX1;SPRED3;TWIST2;BMP8B;HOXA7;ASF1B;TMEM100;PLXND1;NOTCH2NLA;HOXA2;ALPK3;C19orf57;CCIN;FLRT2;SERPINE2;IFRD1;VEGFC;OBSCN;NGFR;GLIS2;HOXA6;WNT3;MXD1;BMP4;TSHZ1;LIF;GLI1;SIK1;FOXL1;PTP4A1;LMO2;S…
GO Biological Processes	GO:0045944	positive regulation of transcription by RNA polymerase II	-11.9059	-8.42163	95/1128	ENSG00000106689;ENSG00000171786;ENSG00000122641;ENSG00000156650;ENSG00000128652;ENSG00000172216;ENSG00000179361;ENSG00000117707;ENSG00000234602;ENSG00000133895;ENSG00000157557;ENSG00000025434;ENSG00000164463;ENSG00000172379;ENSG00000136244;ENSG00000185630;ENSG00000060566;ENSG00000100219;ENSG00000151090;ENSG00000177283;ENSG00000135766;ENSG00000164683;ENSG00000159216;ENSG00000125820;ENSG00000170689…	LHX2;NHLH1;INHBA;KAT6B;HOXD3;CEBPB;ARID3B;PROX1;MCIDAS;MEN1;ETS2;NR1H3;CREBRF;ARNT2;IL6;PBX1;CREB3L3;XBP1;THRB;FZD8;EGLN1;HEY1;RUNX1;NKX2-2;HOXB9;CSRNP1;DDIT3;PTPRN;SOX15;MAFB;HOXA7;GRIN1;FOXF1;FOXH1;NRIP1;NR4A1;HOXA2;SFPQ;DDN;KLF7;SERPINE1;NR2F1;ZNF292;ETS1;UBC;RELB;GLIS2;SETSIP;HOXA6;MAVS;GFI1;GABPB2;BMP4;HSF1;POU3F2;LIF;ATF3;GLI1;BMPR1B;LMO2;ARRB1;EGR1;FOS;ATF4;NKX2-3;CEBPA;IL11;STAT4;KDM3A;PO…
GO Biological Processes	GO:0006811	ion transport	-10.4168	-7.02942	64/671	ENSG00000124140;ENSG00000182324;ENSG00000112473;ENSG00000116032;ENSG00000145217;ENSG00000107147;ENSG00000187486;ENSG00000162572;ENSG00000171303;ENSG00000196296;ENSG00000189143;ENSG00000143603;ENSG00000129749;ENSG00000133107;ENSG00000142408;ENSG00000089472;ENSG00000176884;ENSG00000139209;ENSG00000166473;ENSG00000184261;ENSG00000148408;ENSG00000171121;ENSG00000186009;ENSG00000198838;ENSG00000170049…	SLC12A5;KCNJ14;SLC39A7;GRIN3B;SLC26A1;KCNT1;KCNJ11;SCNN1D;KCNK3;ATP2A1;CLDN4;KCNN3;CHRNA10;TRPC4;CACNG8;HEPH;GRIN1;SLC38A4;PKD1L2;KCNK12;CACNA1B;KCNMB3;ATP4B;RYR3;KCNAB3;SLC31A2;SCN1A;KCNMB4;SLC5A9;SLCO2A1;SLCO1A2;CACNB2;CLDN10;GRIN2C;PKD1L1;CACNA1G;KCNC3;SFXN5;ITPR1;CLIC2;SLC4A7;KCNB1;SLC1A3;SLC1A1;KCNT2;CALHM5;KCNJ12;KCNIP2;TRPV1;CACNA1I;SFXN2;P2RX6;CLCA2;SLC17A7;SLC26A2;CHRNB2;SLCO1B3;MT-ATP8;…
GO Biological Processes	GO:0000122	negative regulation of transcription by RNA polymerase II	-10.1415	-6.85371	73/830	ENSG00000163602;ENSG00000172216;ENSG00000117707;ENSG00000133895;ENSG00000220201;ENSG00000115641;ENSG00000157557;ENSG00000025434;ENSG00000119950;ENSG00000140044;ENSG00000151090;ENSG00000071655;ENSG00000177425;ENSG00000107882;ENSG00000177283;ENSG00000128610;ENSG00000164683;ENSG00000159216;ENSG00000175197;ENSG00000132326;ENSG00000129194;ENSG00000122592;ENSG00000103241;ENSG00000160973;ENSG00000180530…	RYBP;CEBPB;PROX1;MEN1;ZGLP1;FHL2;ETS2;NR1H3;MXI1;JDP2;THRB;MBD3;PAWR;SUFU;FZD8;FEZF1;HEY1;RUNX1;DDIT3;PER2;SOX15;HOXA7;FOXF1;FOXH1;NRIP1;CBX6;HOXA2;SFPQ;NEDD4;BCL6;NR2F1;UBC;TRIB3;RELB;GLIS2;GFI1;MXD1;BMP4;ZBTB32;TSHZ1;HSF1;NKX3-2;ATF3;NFIL3;ZNF608;WWC3;HOXB13;EGR1;CEBPA;HES2;POU4F1;ZNF268;OSR1;FOXQ1;IRF7;CCNE1;BHLHE40;ZNF189;CIITA;TRPV1;NR4A3;CBX2;E2F2;CRY1;VEGFA;LOXL2;KLF5;FOSB;HEY2;BACH1;KDM4B…
GO Biological Processes	GO:0001666	response to hypoxia	-10.095	-6.85371	29/181	ENSG00000167772;ENSG00000172379;ENSG00000135766;ENSG00000133110;ENSG00000163485;ENSG00000168209;ENSG00000177000;ENSG00000134954;ENSG00000159399;ENSG00000150630;ENSG00000134333;ENSG00000196839;ENSG00000175564;ENSG00000140465;ENSG00000150995;ENSG00000120738;ENSG00000166670;ENSG00000198786;ENSG00000090339;ENSG00000117394;ENSG00000112715;ENSG00000104368;ENSG00000134013;ENSG00000176171;ENSG00000107159…	ANGPTL4;ARNT2;EGLN1;POSTN;ADORA1;DDIT4;MTHFR;ETS1;HK2;VEGFC;LDHA;ADA;UCP3;CYP1A1;ITPR1;EGR1;MMP10;MT-ND5;ICAM1;SLC2A1;VEGFA;PLAT;LOXL2;BNIP3;CA9;CHRNB2;ADM;VEGFD;PGK1
GO Biological Processes	GO:0006355	regulation of transcription, DNA-templated	-9.79079	-6.60752	112/1548	ENSG00000106689;ENSG00000197020;ENSG00000156650;ENSG00000128652;ENSG00000187642;ENSG00000172216;ENSG00000188283;ENSG00000117707;ENSG00000220201;ENSG00000137834;ENSG00000157557;ENSG00000025434;ENSG00000106031;ENSG00000164463;ENSG00000172379;ENSG00000185630;ENSG00000060566;ENSG00000100219;ENSG00000140044;ENSG00000151090;ENSG00000213928;ENSG00000143126;ENSG00000107882;ENSG00000172006;ENSG00000164683…	LHX2;ZNF100;KAT6B;HOXD3;PERM1;CEBPB;ZNF383;PROX1;ZGLP1;SMAD6;ETS2;NR1H3;HOXA13;CREBRF;ARNT2;PBX1;CREB3L3;XBP1;JDP2;THRB;IRF9;CELSR2;SUFU;ZNF554;HEY1;RUNX1;NKX2-2;HOXB9;CSRNP1;ZNHIT3;DDIT3;ZNF280A;LHX1;SOX15;MAFB;RCAN1;HOXA7;FOXF1;FOXH1;ZNF747;NR4A1;HOXA2;TGFBR1;ZNF132;ZNF117;NR2F1;ZNF34;ETS1;ZNF483;L3MBTL2;RELB;ZFP1;HOXA6;ZNF416;MAVS;GFI1;ZNF860;POLR2A;HSF1;POU3F2;NKX3-2;ADORA2A;ZNF658;ATF3;NFIL3…
GO Biological Processes	GO:0055085	transmembrane transport	-8.83498	-5.70286	56/601	ENSG00000213901;ENSG00000135502;ENSG00000124140;ENSG00000180638;ENSG00000059804;ENSG00000112473;ENSG00000145217;ENSG00000172940;ENSG00000100156;ENSG00000023839;ENSG00000183018;ENSG00000133107;ENSG00000144671;ENSG00000148408;ENSG00000198835;ENSG00000198838;ENSG00000134955;ENSG00000162461;ENSG00000144285;ENSG00000171791;ENSG00000150991;ENSG00000117834;ENSG00000174640;ENSG00000125977;ENSG00000084453…	SLC23A3;SLC26A10;SLC12A5;SLC47A2;SLC2A3;SLC39A7;SLC26A1;SLC22A13;SLC16A8;ABCC2;SPNS2;TRPC4;SLC22A14;CACNA1B;GJC2;RYR3;SLC37A2;SLC25A34;SCN1A;BCL2;UBC;SLC5A9;SLCO2A1;EIF2S2;SLCO1A2;UCP3;SLC46A3;CACNA1G;KCNC3;ABCG2;SFXN5;ITPR1;AQP6;SLC45A1;SLC4A7;SLC7A11;KCNB1;SLC1A3;SLC1A1;SLC16A13;SLC2A1;TRPV1;CACNA1I;SFXN2;SLC7A5;SLC17A7;CSN3;SLC26A2;SLCO1B3;SLC9B1;HVCN1;SLC35B3;SLC26A9;SLC6A16;KCNQ4;SLC2A14
GO Biological Processes	GO:0001525	angiogenesis	-8.21851	-5.13215	32/257	ENSG00000128052;ENSG00000130066;ENSG00000167772;ENSG00000164283;ENSG00000107338;ENSG00000100219;ENSG00000177283;ENSG00000164683;ENSG00000122592;ENSG00000166292;ENSG00000118523;ENSG00000004399;ENSG00000120708;ENSG00000071246;ENSG00000106799;ENSG00000261371;ENSG00000106366;ENSG00000073756;ENSG00000151651;ENSG00000150630;ENSG00000101280;ENSG00000125378;ENSG00000204291;ENSG00000173269;ENSG00000159184…	KDR;SAT1;ANGPTL4;ESM1;SHB;XBP1;FZD8;HEY1;HOXA7;TMEM100;CTGF;PLXND1;TGFBI;VASH1;TGFBR1;PECAM1;SERPINE1;PTGS2;ADAM8;VEGFC;ANGPT4;BMP4;COL15A1;MMRN2;HOXB13;FGF18;NOV;THSD7A;VEGFA;CXCL8;KLF5;VEGFD
GO Biological Processes	GO:0043066	negative regulation of apoptotic process	-8.06115	-5.01618	50/533	ENSG00000128052;ENSG00000113721;ENSG00000176170;ENSG00000140379;ENSG00000167772;ENSG00000115641;ENSG00000137834;ENSG00000137193;ENSG00000172936;ENSG00000172379;ENSG00000157017;ENSG00000136244;ENSG00000011422;ENSG00000100219;ENSG00000170631;ENSG00000233608;ENSG00000101188;ENSG00000106799;ENSG00000113916;ENSG00000163485;ENSG00000108179;ENSG00000073756;ENSG00000185862;ENSG00000023445;ENSG00000171791…	KDR;PDGFRB;SPHK1;BCL2A1;ANGPTL4;FHL2;SMAD6;PIM1;MYD88;ARNT2;GHRL;IL6;PLAUR;XBP1;ZNF16;TWIST2;NTSR1;TGFBR1;BCL6;ADORA1;PPIF;PTGS2;EVI2B;BIRC3;BCL2;UBC;UNG;ASNS;PRLR;DUSP1;NGFR;ANGPT4;ADA;BMP4;NKX3-2;HYPK;SH3RF1;ARRB1;PROC;FAIM2;CARD14;POU4F1;ZNF268;OSR1;NR4A3;BNIP3L;VEGFA;BNIP3;CD27;TAF9
GO Biological Processes	GO:0070059	intrinsic apoptotic signaling pathway in response to endoplasmic reticulum stress	-7.79716	-4.78999	11/32	ENSG00000172216;ENSG00000100219;ENSG00000196296;ENSG00000175197;ENSG00000087074;ENSG00000171791;ENSG00000101255;ENSG00000128965;ENSG00000150995;ENSG00000197930;ENSG00000128272	CEBPB;XBP1;ATP2A1;DDIT3;PPP1R15A;BCL2;TRIB3;CHAC1;ITPR1;ERO1A;ATF4
GO Biological Processes	GO:0010469	regulation of signaling receptor activity	-7.76043	-4.78801	44/448	ENSG00000122641;ENSG00000241563;ENSG00000093072;ENSG00000149798;ENSG00000157017;ENSG00000136244;ENSG00000198643;ENSG00000105220;ENSG00000116985;ENSG00000118523;ENSG00000117407;ENSG00000145040;ENSG00000104899;ENSG00000184995;ENSG00000106366;ENSG00000089505;ENSG00000181634;ENSG00000138379;ENSG00000150630;ENSG00000108379;ENSG00000125378;ENSG00000134548;ENSG00000176845;ENSG00000128342;ENSG00000159167…	INHBA;CORT;ADA2;CDC42EP2;GHRL;IL6;FAM3D;GPI;BMP8B;CTGF;ARTN;UCN2;AMH;IFNE;SERPINE1;CMTM1;TNFSF15;MSTN;VEGFC;WNT3;BMP4;SPX;METRNL;LIF;STC1;ENDOU;CCL20;FGF18;NOV;IL11;CCL7;IL33;FGF5;NRG2;VGF;IL6R;VEGFA;CXCL8;ADM;CNTF;GDF7;CSF3;IL12A;VEGFD
GO Biological Processes	GO:0006954	inflammatory response	-7.53022	-4.58999	39/378	ENSG00000176170;ENSG00000172216;ENSG00000172936;ENSG00000174004;ENSG00000136244;ENSG00000168961;ENSG00000003137;ENSG00000169129;ENSG00000079257;ENSG00000171860;ENSG00000115594;ENSG00000114378;ENSG00000113916;ENSG00000186792;ENSG00000163485;ENSG00000073756;ENSG00000196083;ENSG00000121797;ENSG00000151651;ENSG00000095303;ENSG00000104856;ENSG00000128271;ENSG00000138696;ENSG00000170345;ENSG00000115009…	SPHK1;CEBPB;MYD88;NRROS;IL6;LGALS9;CYP26B1;AFAP1L2;LXN;C3AR1;IL1R1;HYAL1;BCL6;HYAL3;ADORA1;PTGS2;IL1RAP;CCRL2;ADAM8;PTGS1;RELB;ADORA2A;BMPR1B;FOS;CCL20;CHST1;CCL7;TSPAN2;CIITA;TRPV1;SELP;GPR68;TLR1;CMKLR1;CXCL8;TNFRSF1B;HAVCR2;TNFAIP6;MAP2K3
GO Biological Processes	GO:0045766	positive regulation of angiogenesis	-7.22712	-4.31685	22/148	ENSG00000199161;ENSG00000128052;ENSG00000105855;ENSG00000176170;ENSG00000167772;ENSG00000100219;ENSG00000159216;ENSG00000171860;ENSG00000114378;ENSG00000106366;ENSG00000134954;ENSG00000148848;ENSG00000159399;ENSG00000150630;ENSG00000117525;ENSG00000101280;ENSG00000124212;ENSG00000156427;ENSG00000112715;ENSG00000169429;ENSG00000148926;ENSG00000165197	MIR126;KDR;ITGB8;SPHK1;ANGPTL4;XBP1;RUNX1;C3AR1;HYAL1;SERPINE1;ETS1;ADAM12;HK2;VEGFC;F3;ANGPT4;PTGIS;FGF18;VEGFA;CXCL8;ADM;VEGFD
GO Biological Processes	GO:0005975	carbohydrate metabolic process	-6.52328	-3.66736	27/230	ENSG00000059804;ENSG00000171174;ENSG00000106633;ENSG00000105220;ENSG00000152256;ENSG00000173281;ENSG00000114378;ENSG00000186792;ENSG00000138400;ENSG00000183196;ENSG00000121578;ENSG00000159399;ENSG00000134333;ENSG00000004799;ENSG00000068976;ENSG00000104808;ENSG00000160211;ENSG00000109956;ENSG00000175264;ENSG00000114480;ENSG00000135454;ENSG00000156510;ENSG00000168003;ENSG00000133063;ENSG00000140297…	SLC2A3;RBKS;GCK;GPI;PDK1;PPP1R3B;HYAL1;HYAL3;MDH1B;CHST6;B4GALT4;HK2;LDHA;PDK4;PYGM;DHDH;G6PD;B3GAT1;CHST1;GBE1;B4GALNT1;HKDC1;SLC3A2;CHIT1;GCNT3;HYAL2;ST8SIA5
GO Biological Processes	GO:0071456	cellular response to hypoxia	-6.54454	-3.66736	19/124	ENSG00000199161;ENSG00000104419;ENSG00000171303;ENSG00000114023;ENSG00000073756;ENSG00000187840;ENSG00000171791;ENSG00000151651;ENSG00000101280;ENSG00000159167;ENSG00000197930;ENSG00000124212;ENSG00000135245;ENSG00000089163;ENSG00000090339;ENSG00000104765;ENSG00000112715;ENSG00000176171;ENSG00000102144	MIR126;NDRG1;KCNK3;FAM162A;PTGS2;EIF4EBP1;BCL2;ADAM8;ANGPT4;STC1;ERO1A;PTGIS;HILPDA;SIRT4;ICAM1;BNIP3L;VEGFA;BNIP3;PGK1
GO Biological Processes	GO:0019221	cytokine-mediated signaling pathway	-6.33681	-3.50573	31/294	ENSG00000137193;ENSG00000172936;ENSG00000136244;ENSG00000174564;ENSG00000054356;ENSG00000115594;ENSG00000184995;ENSG00000113916;ENSG00000073756;ENSG00000196083;ENSG00000111679;ENSG00000171791;ENSG00000150991;ENSG00000117525;ENSG00000128342;ENSG00000170345;ENSG00000115009;ENSG00000245848;ENSG00000095752;ENSG00000138378;ENSG00000123496;ENSG00000090339;ENSG00000160712;ENSG00000112715;ENSG00000169429…	PIM1;MYD88;IL6;IL20RB;PTPRN;IL1R1;IFNE;BCL6;PTGS2;IL1RAP;PTPN6;BCL2;UBC;F3;LIF;FOS;CCL20;CEBPA;IL11;STAT4;IL13RA2;ICAM1;IL6R;VEGFA;CXCL8;IL22RA1;TNFRSF1B;CNTF;CSF3;IL12A;GAB2
GO Biological Processes	GO:0043065	positive regulation of apoptotic process	-6.27333	-3.46572	35/358	ENSG00000163602;ENSG00000113721;ENSG00000136244;ENSG00000177425;ENSG00000139318;ENSG00000114023;ENSG00000176884;ENSG00000101188;ENSG00000123358;ENSG00000106799;ENSG00000146674;ENSG00000042286;ENSG00000113916;ENSG00000116717;ENSG00000073756;ENSG00000104081;ENSG00000150991;ENSG00000120129;ENSG00000154358;ENSG00000108387;ENSG00000064300;ENSG00000134333;ENSG00000120949;ENSG00000125378;ENSG00000173327…	RYBP;PDGFRB;IL6;PAWR;DUSP6;FAM162A;GRIN1;NTSR1;NR4A1;TGFBR1;IGFBP3;AIFM2;BCL6;GADD45A;PTGS2;BMF;UBC;DUSP1;OBSCN;SEPT4;NGFR;LDHA;TNFRSF8;BMP4;MAP3K11;NEURL1;GPLD1;ATF4;POU4F1;ZNF268;TRPV1;GADD45B;BNIP3L;BNIP3;ADM
GO Biological Processes	GO:0007420	brain development	-6.21178	-3.42645	28/253	ENSG00000106689;ENSG00000176170;ENSG00000117707;ENSG00000132688;ENSG00000133895;ENSG00000165194;ENSG00000172379;ENSG00000181754;ENSG00000071655;ENSG00000092621;ENSG00000125820;ENSG00000171303;ENSG00000176884;ENSG00000198835;ENSG00000168209;ENSG00000108387;ENSG00000161509;ENSG00000184486;ENSG00000107954;ENSG00000163482;ENSG00000112139;ENSG00000189056;ENSG00000151012;ENSG00000150471;ENSG00000134198…	LHX2;SPHK1;PROX1;NES;MEN1;PCDH19;ARNT2;AMIGO1;MBD3;PHGDH;NKX2-2;KCNK3;GRIN1;GJC2;DDIT4;SEPT4;GRIN2C;POU3F2;NEURL1;STK36;MDGA1;RELN;SLC7A11;ADGRL3;TSPAN2;CKB;SLC17A7;NDRG4
GO Biological Processes	GO:0007399	nervous system development	-6.17094	-3.40679	45/527	ENSG00000106689;ENSG00000122641;ENSG00000132688;ENSG00000172062;ENSG00000253368;ENSG00000221866;ENSG00000095539;ENSG00000181754;ENSG00000128610;ENSG00000142233;ENSG00000168314;ENSG00000125820;ENSG00000133019;ENSG00000273706;ENSG00000265763;ENSG00000197558;ENSG00000176248;ENSG00000069869;ENSG00000163485;ENSG00000175745;ENSG00000135919;ENSG00000178235;ENSG00000205571;ENSG00000064300;ENSG00000126603…	LHX2;INHBA;NES;SMN1;TRNP1;PLXNA4;SEMA4G;AMIGO1;FEZF1;NTN5;MOBP;NKX2-2;CHRM3;LHX1;ZNF488;SSPO;ANAPC2;NEDD4;ADORA1;NR2F1;SERPINE2;SLITRK1;SMN2;NGFR;GLIS2;SARM1;POU3F2;CHAC1;NEURL1;MDGA1;FOS;POU4F1;ST8SIA4;FGF5;NRG2;SLC7A5;VEGFA;KDM7A;ATOH7;SEMA6B;SDCBP2;CNTF;ATOH8;NRSN2;PCDHA4
GO Biological Processes	GO:0006096	glycolytic process	-5.9196	-3.17567	10/38	ENSG00000106633;ENSG00000188316;ENSG00000105220;ENSG00000159399;ENSG00000149925;ENSG00000134333;ENSG00000111674;ENSG00000109107;ENSG00000156510;ENSG00000102144	GCK;ENO4;GPI;HK2;ALDOA;LDHA;ENO2;ALDOC;HKDC1;PGK1
GO Biological Processes	GO:0008284	positive regulation of cell proliferation	-5.85044	-3.14429	46/559	ENSG00000128052;ENSG00000113721;ENSG00000176170;ENSG00000117707;ENSG00000164283;ENSG00000172379;ENSG00000089012;ENSG00000186193;ENSG00000136244;ENSG00000185630;ENSG00000100219;ENSG00000238227;ENSG00000111641;ENSG00000170631;ENSG00000118523;ENSG00000106799;ENSG00000073756;ENSG00000111679;ENSG00000134954;ENSG00000171791;ENSG00000150630;ENSG00000125378;ENSG00000185122;ENSG00000184486;ENSG00000128342…	KDR;PDGFRB;SPHK1;PROX1;ESM1;ARNT2;SIRPG;SAPCD2;IL6;PBX1;XBP1;TMEM250;NOP2;ZNF16;CTGF;TGFBR1;PTGS2;PTPN6;ETS1;BCL2;VEGFC;BMP4;HSF1;POU3F2;LIF;ATF3;GLI1;ARRB1;GLP2R;FGF18;IL11;HILPDA;ZNF268;STOX1;CCNE1;FGF5;IL6R;VEGFA;RPS9;KLF5;ADM;CNTF;TIPIN;CSF3;VEGFD;GAB2
GO Biological Processes	GO:0050728	negative regulation of inflammatory response	-5.86702	-3.14429	17/112	ENSG00000199161;ENSG00000025434;ENSG00000157017;ENSG00000102575;ENSG00000103241;ENSG00000163485;ENSG00000134954;ENSG00000196839;ENSG00000199094;ENSG00000176845;ENSG00000128271;ENSG00000124212;ENSG00000115718;ENSG00000136999;ENSG00000028137;ENSG00000123610;ENSG00000132386	MIR126;NR1H3;GHRL;ACP5;FOXF1;ADORA1;ETS1;ADA;MIR30C2;METRNL;ADORA2A;PTGIS;PROC;NOV;TNFRSF1B;TNFAIP6;SERPINF1
GO Biological Processes	GO:0010628	positive regulation of gene expression	-5.74223	-3.05381	38/427	ENSG00000122641;ENSG00000105855;ENSG00000128652;ENSG00000172936;ENSG00000136244;ENSG00000168961;ENSG00000003137;ENSG00000177425;ENSG00000125820;ENSG00000137507;ENSG00000002745;ENSG00000118523;ENSG00000106799;ENSG00000104899;ENSG00000198835;ENSG00000134954;ENSG00000104856;ENSG00000108379;ENSG00000100034;ENSG00000125378;ENSG00000185122;ENSG00000128342;ENSG00000138080;ENSG00000162772;ENSG00000165030…	INHBA;ITGB8;HOXD3;MYD88;IL6;LGALS9;CYP26B1;PAWR;NKX2-2;LRRC32;WNT16;CTGF;TGFBR1;AMH;GJC2;ETS1;RELB;WNT3;PPM1F;BMP4;HSF1;LIF;EMILIN1;ATF3;NFIL3;EGR1;ATF4;POU4F1;OSR1;RIMS1;STOX1;IL33;VEGFA;MUSK;CNTF;GDF7;SLC26A9;PIK3R3
GO Biological Processes	GO:0042981	regulation of apoptotic process	-5.71272	-3.04134	28/268	ENSG00000122641;ENSG00000140379;ENSG00000104419;ENSG00000133134;ENSG00000100290;ENSG00000143514;ENSG00000183578;ENSG00000187796;ENSG00000116985;ENSG00000056558;ENSG00000146674;ENSG00000042286;ENSG00000113916;ENSG00000138379;ENSG00000108179;ENSG00000023445;ENSG00000171791;ENSG00000145604;ENSG00000180447;ENSG00000108387;ENSG00000125378;ENSG00000004139;ENSG00000118515;ENSG00000137486;ENSG00000120738…	INHBA;BCL2A1;NDRG1;BEX2;BIK;TP53BP2;TNFAIP8L3;CARD9;BMP8B;TRAF1;IGFBP3;AIFM2;BCL6;MSTN;PPIF;BIRC3;BCL2;SKP2;GAS1;SEPT4;BMP4;SARM1;SGK1;ARRB1;EGR1;CARD14;BNIP3L;GDF7
GO Biological Processes	GO:0036499	PERK-mediated unfolded protein response	-5.61842	-2.96343	6/12	ENSG00000051108;ENSG00000175197;ENSG00000070669;ENSG00000162772;ENSG00000128272;ENSG00000169429	HERPUD1;DDIT3;ASNS;ATF3;ATF4;CXCL8
GO Biological Processes	GO:0071549	cellular response to dexamethasone stimulus	-5.52577	-2.88657	9/33	ENSG00000023839;ENSG00000156804;ENSG00000138379;ENSG00000187840;ENSG00000168209;ENSG00000100889;ENSG00000116285;ENSG00000090339;ENSG00000132386	ABCC2;FBXO32;MSTN;EIF4EBP1;DDIT4;PCK2;ERRFI1;ICAM1;SERPINF1
GO Biological Processes	GO:0006094	gluconeogenesis	-5.29084	-2.66688	10/44	ENSG00000105220;ENSG00000132326;ENSG00000149925;ENSG00000100889;ENSG00000111674;ENSG00000162772;ENSG00000109107;ENSG00000128272;ENSG00000008405;ENSG00000102144	GPI;PER2;ALDOA;PCK2;ENO2;ATF3;ALDOC;ATF4;CRY1;PGK1
GO Biological Processes	GO:0055114	oxidation-reduction process	-5.23113	-2.62189	53/718	ENSG00000104237;ENSG00000198736;ENSG00000100350;ENSG00000179148;ENSG00000003137;ENSG00000092621;ENSG00000130649;ENSG00000135766;ENSG00000135437;ENSG00000155016;ENSG00000065911;ENSG00000198695;ENSG00000122884;ENSG00000089472;ENSG00000059377;ENSG00000100253;ENSG00000139988;ENSG00000186115;ENSG00000042286;ENSG00000138400;ENSG00000073756;ENSG00000177000;ENSG00000170271;ENSG00000132763;ENSG00000095303…	RP1;MSRB1;FOXRED2;ALOXE3;CYP26B1;PHGDH;CYP2E1;EGLN1;RDH5;CYP2U1;MTHFD2;MT-ND6;P4HA1;HEPH;TBXAS1;MIOX;RDH12;CYP4F2;AIFM2;MDH1B;PTGS2;MTHFR;FAXDC2;MMACHC;PTGS1;OGFOD2;LDHA;LOX;ASPDH;DHDH;GMPR;CYP3A5;CYP1A1;G6PD;ERO1A;PIR;PTGIS;KDM3A;MT-ND5;HSD17B1;PHYHD1;SESN2;LOXL2;ALDH1L2;AOX1;KDM7A;HSD3B7;MT-CO2;KDM4B;SDR42E1;GPX3;JMJD4;MARC1
GO Biological Processes	GO:0007179	transforming growth factor beta receptor signaling pathway	-5.13374	-2.53875	15/101	ENSG00000137834;ENSG00000174004;ENSG00000137507;ENSG00000159840;ENSG00000160973;ENSG00000106799;ENSG00000102981;ENSG00000138379;ENSG00000143375;ENSG00000073712;ENSG00000150991;ENSG00000184113;ENSG00000138696;ENSG00000170345;ENSG00000119681	SMAD6;NRROS;LRRC32;ZYX;FOXH1;TGFBR1;PARD6A;MSTN;CGN;FERMT2;UBC;CLDN5;BMPR1B;FOS;LTBP2
GO Biological Processes	GO:0060079	excitatory postsynaptic potential	-5.07551	-2.4943	12/67	ENSG00000157017;ENSG00000063015;ENSG00000129749;ENSG00000196338;ENSG00000176884;ENSG00000163485;ENSG00000161509;ENSG00000128271;ENSG00000196689;ENSG00000099957;ENSG00000104888;ENSG00000160716	GHRL;SEZ6;CHRNA10;NLGN3;GRIN1;ADORA1;GRIN2C;ADORA2A;TRPV1;P2RX6;SLC17A7;CHRNB2
GO Biological Processes	GO:0030335	positive regulation of cell migration	-4.85916	-2.30428	24/234	ENSG00000111859;ENSG00000128052;ENSG00000113721;ENSG00000176170;ENSG00000126218;ENSG00000087589;ENSG00000095539;ENSG00000100219;ENSG00000149781;ENSG00000172061;ENSG00000233608;ENSG00000103241;ENSG00000106799;ENSG00000134954;ENSG00000117525;ENSG00000100034;ENSG00000125378;ENSG00000112245;ENSG00000090612;ENSG00000108688;ENSG00000112715;ENSG00000167680;ENSG00000123610;ENSG00000117461	NEDD9;KDR;PDGFRB;SPHK1;F10;CASS4;SEMA4G;XBP1;FERMT3;LRRC15;TWIST2;FOXF1;TGFBR1;ETS1;F3;PPM1F;BMP4;PTP4A1;ZNF268;CCL7;VEGFA;SEMA6B;TNFAIP6;PIK3R3
GO Biological Processes	GO:0051726	regulation of cell cycle	-4.86395	-2.30428	18/146	ENSG00000134508;ENSG00000133134;ENSG00000253368;ENSG00000155034;ENSG00000267796;ENSG00000132326;ENSG00000138395;ENSG00000116560;ENSG00000164045;ENSG00000116717;ENSG00000171791;ENSG00000145604;ENSG00000117266;ENSG00000105173;ENSG00000099860;ENSG00000007968;ENSG00000152503;ENSG00000133794	CABLES1;BEX2;TRNP1;FBXL18;LIN37;PER2;CDK15;SFPQ;CDC25A;GADD45A;BCL2;SKP2;CDK18;CCNE1;GADD45B;E2F2;TRIM36;ARNTL
GO Biological Processes	GO:0045893	positive regulation of transcription, DNA-templated	-4.83253	-2.29024	47/630	ENSG00000106689;ENSG00000163602;ENSG00000122641;ENSG00000156650;ENSG00000172216;ENSG00000117707;ENSG00000115641;ENSG00000157557;ENSG00000025434;ENSG00000172379;ENSG00000136244;ENSG00000128610;ENSG00000164683;ENSG00000159216;ENSG00000175197;ENSG00000169129;ENSG00000273706;ENSG00000103241;ENSG00000160973;ENSG00000180530;ENSG00000123358;ENSG00000106799;ENSG00000118263;ENSG00000138379;ENSG00000134954…	LHX2;RYBP;INHBA;KAT6B;CEBPB;PROX1;FHL2;ETS2;NR1H3;ARNT2;IL6;FEZF1;HEY1;RUNX1;DDIT3;AFAP1L2;LHX1;FOXF1;FOXH1;NRIP1;NR4A1;TGFBR1;KLF7;MSTN;ETS1;GLIS2;BMP4;TGFB1I1;GLI1;EGR1;FOS;ATF4;CEBPA;LYL1;KDM3A;IRF7;CCNE1;IRF6;CIITA;NR4A3;KDM7A;KLF5;HEY2;GDF7;ARNTL;ATOH8;MAP2K3
GO Biological Processes	GO:0007165	signal transduction	-4.73912	-2.22096	108/1865	ENSG00000111859;ENSG00000162009;ENSG00000113721;ENSG00000176170;ENSG00000186517;ENSG00000175591;ENSG00000164270;ENSG00000107338;ENSG00000088320;ENSG00000104419;ENSG00000172936;ENSG00000127366;ENSG00000221866;ENSG00000144230;ENSG00000011422;ENSG00000183695;ENSG00000143514;ENSG00000110076;ENSG00000170382;ENSG00000143126;ENSG00000107882;ENSG00000177283;ENSG00000124143;ENSG00000133019;ENSG00000111664…	NEDD9;SSTR5;PDGFRB;SPHK1;ARHGAP30;P2RY2;HTR4;SHB;REM1;NDRG1;MYD88;TAS2R5;PLXNA4;GPR17;PLAUR;MRGPRX2;TP53BP2;NRXN2;LRRN2;CELSR2;SUFU;FZD8;ARHGAP40;CHRM3;GNB3;RERG;CHRNA10;RCAN1;FAM13A;RASGRF1;ANK1;NTSR1;C3AR1;NR4A1;PLXND1;ARTN;IL1R1;TGFBR1;TRAF1;P2RY6;PECAM1;WISP2;TRIM55;TNFSF15;ADORA1;NR2F1;IL1RAP;PTGDR2;GPRC5D;RHBDL1;GPR156;CCRL2;VEGFC;NGFR;GPR39;TACR2;MAVS;TNFRSF8;CD226;SARM1;ADORA2A;DTNA;GRM5;…
GO Biological Processes	GO:0051156	glucose 6-phosphate metabolic process	-4.74953	-2.22096	5/10	ENSG00000106633;ENSG00000105220;ENSG00000159399;ENSG00000160211;ENSG00000156510	GCK;GPI;HK2;G6PD;HKDC1
GO Biological Processes	GO:0007268	chemical synaptic transmission	-4.72664	-2.22006	25/254	ENSG00000241563;ENSG00000164270;ENSG00000124140;ENSG00000110076;ENSG00000133019;ENSG00000171303;ENSG00000129749;ENSG00000101188;ENSG00000148408;ENSG00000135643;ENSG00000165995;ENSG00000006283;ENSG00000134769;ENSG00000168959;ENSG00000069696;ENSG00000079215;ENSG00000106688;ENSG00000136449;ENSG00000254550;ENSG00000120049;ENSG00000130477;ENSG00000165917;ENSG00000104888;ENSG00000160716;ENSG00000102144	CORT;HTR4;SLC12A5;NRXN2;CHRM3;KCNK3;CHRNA10;NTSR1;CACNA1B;KCNMB4;CACNB2;CACNA1G;DTNA;GRM5;DRD4;SLC1A3;SLC1A1;MYCBPAP;OMP;KCNIP2;UNC13A;RAPSN;SLC17A7;CHRNB2;PGK1
GO Biological Processes	GO:0010595	positive regulation of endothelial cell migration	-4.68532	-2.19002	10/51	ENSG00000128052;ENSG00000117707;ENSG00000105220;ENSG00000134954;ENSG00000101280;ENSG00000125378;ENSG00000112293;ENSG00000112715;ENSG00000259207;ENSG00000168874	KDR;PROX1;GPI;ETS1;ANGPT4;BMP4;GPLD1;VEGFA;ITGB3;ATOH8
GO Biological Processes	GO:0070509	calcium ion import	-4.62533	-2.14103	7/24	ENSG00000106633;ENSG00000196296;ENSG00000133107;ENSG00000148408;ENSG00000165995;ENSG00000006283;ENSG00000100346	GCK;ATP2A1;TRPC4;CACNA1B;CACNB2;CACNA1G;CACNA1I
GO Biological Processes	GO:0002686	negative regulation of leukocyte migration	-4.51505	-2.11852	4/6	ENSG00000122592;ENSG00000163485;ENSG00000196839;ENSG00000137033	HOXA7;ADORA1;ADA;IL33
GO Biological Processes	GO:0008285	negative regulation of cell proliferation	-4.53133	-2.11852	36/447	ENSG00000122641;ENSG00000162009;ENSG00000117707;ENSG00000133895;ENSG00000137834;ENSG00000104419;ENSG00000119950;ENSG00000089012;ENSG00000136244;ENSG00000128610;ENSG00000134533;ENSG00000146674;ENSG00000113916;ENSG00000163485;ENSG00000073756;ENSG00000135919;ENSG00000111679;ENSG00000134954;ENSG00000171791;ENSG00000120129;ENSG00000170917;ENSG00000120949;ENSG00000125378;ENSG00000140682;ENSG00000199094…	INHBA;SSTR5;PROX1;MEN1;SMAD6;NDRG1;MXI1;SIRPG;IL6;FEZF1;RERG;IGFBP3;BCL6;ADORA1;PTGS2;SERPINE2;PTPN6;ETS1;BCL2;DUSP1;NUDT6;TNFRSF8;BMP4;TGFB1I1;MIR30C2;HSF1;LIF;ADORA2A;NEURL1;GPLD1;CEBPA;ZNF268;IRF6;KISS1;CXCL8;ADM
GO Biological Processes	GO:0009611	response to wounding	-4.55938	-2.11852	12/75	ENSG00000118523;ENSG00000071246;ENSG00000135919;ENSG00000134954;ENSG00000131095;ENSG00000161509;ENSG00000140465;ENSG00000111087;ENSG00000159184;ENSG00000079215;ENSG00000148926;ENSG00000110799	CTGF;VASH1;SERPINE2;ETS1;GFAP;GRIN2C;CYP1A1;GLI1;HOXB13;SLC1A3;ADM;VWF
GO Biological Processes	GO:0019371	cyclooxygenase pathway	-4.50031	-2.11852	5/11	ENSG00000059377;ENSG00000073756;ENSG00000095303;ENSG00000124212;ENSG00000107317	TBXAS1;PTGS2;PTGS1;PTGIS;PTGDS
GO Biological Processes	GO:0030198	extracellular matrix organization	-4.58764	-2.11852	22/212	ENSG00000128052;ENSG00000105855;ENSG00000108622;ENSG00000133110;ENSG00000103241;ENSG00000120708;ENSG00000261371;ENSG00000106366;ENSG00000148848;ENSG00000131095;ENSG00000138080;ENSG00000171557;ENSG00000092758;ENSG00000204248;ENSG00000204291;ENSG00000197930;ENSG00000162745;ENSG00000117122;ENSG00000050555;ENSG00000090339;ENSG00000259207;ENSG00000110799	KDR;ITGB8;ICAM2;POSTN;FOXF1;TGFBI;PECAM1;SERPINE1;ADAM12;GFAP;EMILIN1;FGG;COL9A3;COL11A2;COL15A1;ERO1A;OLFML2B;MFAP2;LAMC3;ICAM1;ITGB3;VWF
GO Biological Processes	GO:0030644	cellular chloride ion homeostasis	-4.51505	-2.11852	4/6	ENSG00000124140;ENSG00000023839;ENSG00000059377;ENSG00000166165	SLC12A5;ABCC2;TBXAS1;CKB
GO Biological Processes	GO:0042493	response to drug	-4.52546	-2.11852	28/310	ENSG00000122641;ENSG00000124140;ENSG00000141458;ENSG00000143839;ENSG00000187486;ENSG00000023839;ENSG00000130649;ENSG00000187796;ENSG00000171303;ENSG00000139318;ENSG00000214872;ENSG00000104899;ENSG00000073756;ENSG00000177000;ENSG00000171791;ENSG00000150630;ENSG00000134333;ENSG00000113083;ENSG00000196839;ENSG00000128271;ENSG00000140465;ENSG00000118777;ENSG00000137486;ENSG00000079215;ENSG00000170345…	INHBA;SLC12A5;NPC1;REN;KCNJ11;ABCC2;CYP2E1;CARD9;KCNK3;DUSP6;SMTNL1;AMH;PTGS2;MTHFR;BCL2;VEGFC;LDHA;LOX;ADA;ADORA2A;CYP1A1;ABCG2;ARRB1;SLC1A3;FOS;ICAM1;CA9;FOSB
GO Biological Processes	GO:0050767	regulation of neurogenesis	-4.51124	-2.11852	9/43	ENSG00000128610;ENSG00000164683;ENSG00000132326;ENSG00000108379;ENSG00000069812;ENSG00000152192;ENSG00000134107;ENSG00000135547;ENSG00000133794	FEZF1;HEY1;PER2;WNT3;HES2;POU4F1;BHLHE40;HEY2;ARNTL
GO Biological Processes	GO:0061621	canonical glycolysis	-4.49731	-2.11852	7/25	ENSG00000106633;ENSG00000105220;ENSG00000159399;ENSG00000149925;ENSG00000111674;ENSG00000109107;ENSG00000102144	GCK;GPI;HK2;ALDOA;ENO2;ALDOC;PGK1
GO Biological Processes	GO:0098712	L-glutamate import across plasma membrane	-4.51505	-2.11852	4/6	ENSG00000101188;ENSG00000151012;ENSG00000079215;ENSG00000106688	NTSR1;SLC7A11;SLC1A3;SLC1A1
GO Biological Processes	GO:1990440	positive regulation of transcription from RNA polymerase II promoter in response to endoplasmic reticulum stress	-4.50031	-2.11852	5/11	ENSG00000172216;ENSG00000060566;ENSG00000175197;ENSG00000162772;ENSG00000128272	CEBPB;CREB3L3;DDIT3;ATF3;ATF4
GO Biological Processes	GO:0034765	regulation of ion transmembrane transport	-4.47154	-2.10118	18/156	ENSG00000182324;ENSG00000187486;ENSG00000142408;ENSG00000184261;ENSG00000148408;ENSG00000069869;ENSG00000170049;ENSG00000144285;ENSG00000165995;ENSG00000006283;ENSG00000131398;ENSG00000155962;ENSG00000158445;ENSG00000184185;ENSG00000120049;ENSG00000100346;ENSG00000122986;ENSG00000117013	KCNJ14;KCNJ11;CACNG8;KCNK12;CACNA1B;NEDD4;KCNAB3;SCN1A;CACNB2;CACNA1G;KCNC3;CLIC2;KCNB1;KCNJ12;KCNIP2;CACNA1I;HVCN1;KCNQ4
GO Biological Processes	GO:0006813	potassium ion transport	-4.42412	-2.06204	17/143	ENSG00000124140;ENSG00000182324;ENSG00000107147;ENSG00000187486;ENSG00000171303;ENSG00000143603;ENSG00000184261;ENSG00000171121;ENSG00000186009;ENSG00000170049;ENSG00000135643;ENSG00000131398;ENSG00000158445;ENSG00000162687;ENSG00000184185;ENSG00000120049;ENSG00000117013	SLC12A5;KCNJ14;KCNT1;KCNJ11;KCNK3;KCNN3;KCNK12;KCNMB3;ATP4B;KCNAB3;KCNMB4;KCNC3;KCNB1;KCNT2;KCNJ12;KCNIP2;KCNQ4
GO Biological Processes	GO:0007599	hemostasis	-4.38627	-2.0323	10/55	ENSG00000126218;ENSG00000105220;ENSG00000185245;ENSG00000117525;ENSG00000171557;ENSG00000115718;ENSG00000160323;ENSG00000099937;ENSG00000110799;ENSG00000105825	F10;GPI;GP1BA;F3;FGG;PROC;ADAMTS13;SERPIND1;VWF;TFPI2
GO Biological Processes	GO:0002931	response to ischemia	-4.34497	-1.99897	9/45	ENSG00000187486;ENSG00000132326;ENSG00000159200;ENSG00000108179;ENSG00000187840;ENSG00000171791;ENSG00000159399;ENSG00000120738;ENSG00000135472	KCNJ11;PER2;RCAN1;PPIF;EIF4EBP1;BCL2;HK2;EGR1;FAIM2
GO Biological Processes	GO:0006915	apoptotic process	-4.31758	-1.98549	49/699	ENSG00000163602;ENSG00000140379;ENSG00000107338;ENSG00000137193;ENSG00000172936;ENSG00000133134;ENSG00000100290;ENSG00000100219;ENSG00000143514;ENSG00000177425;ENSG00000144655;ENSG00000114023;ENSG00000175197;ENSG00000123358;ENSG00000106799;ENSG00000056558;ENSG00000146674;ENSG00000042286;ENSG00000087074;ENSG00000116717;ENSG00000181634;ENSG00000108179;ENSG00000104081;ENSG00000168209;ENSG00000111679…	RYBP;BCL2A1;SHB;PIM1;MYD88;BEX2;BIK;XBP1;TP53BP2;PAWR;CSRNP1;FAM162A;DDIT3;NR4A1;TGFBR1;TRAF1;IGFBP3;AIFM2;PPP1R15A;GADD45A;TNFSF15;PPIF;BMF;DDIT4;PTPN6;BIRC3;BCL2;GAS2;TRIB3;SEPT4;NGFR;PPM1F;ADORA2A;SGK1;PLEKHF1;CHAC1;SH3RF1;ITPR1;ERO1A;ARRB1;FAIM2;CARD14;BMX;GADD45B;TNFRSF19;BNIP3L;BNIP3;TNFRSF1B;CD27
GO Biological Processes	GO:0032922	circadian regulation of gene expression	-4.31597	-1.98549	10/56	ENSG00000132326;ENSG00000180530;ENSG00000104856;ENSG00000064300;ENSG00000120738;ENSG00000128272;ENSG00000134107;ENSG00000008405;ENSG00000133794;ENSG00000179094	PER2;NRIP1;RELB;NGFR;EGR1;ATF4;BHLHE40;CRY1;ARNTL;PER1
GO Biological Processes	GO:0007288	sperm axoneme assembly	-4.28024	-1.959	5/12	ENSG00000114841;ENSG00000107954;ENSG00000197748;ENSG00000206530;ENSG00000160401	DNAH1;NEURL1;CFAP43;CFAP44;CFAP157
GO Biological Processes	GO:0009416	response to light stimulus	-4.26003	-1.959	7/27	ENSG00000132326;ENSG00000070669;ENSG00000120129;ENSG00000079215;ENSG00000170345;ENSG00000134107;ENSG00000179094	PER2;ASNS;DUSP1;SLC1A3;FOS;BHLHE40;PER1
GO Biological Processes	GO:0061418	regulation of transcription from RNA polymerase II promoter in response to hypoxia	-4.26003	-1.959	7/27	ENSG00000135766;ENSG00000150991;ENSG00000120738;ENSG00000165730;ENSG00000112715;ENSG00000107159;ENSG00000156273	EGLN1;UBC;EGR1;STOX1;VEGFA;CA9;BACH1
GO Biological Processes	GO:0071347	cellular response to interleukin-1	-4.2732	-1.959	12/80	ENSG00000172216;ENSG00000023839;ENSG00000114378;ENSG00000186792;ENSG00000171557;ENSG00000156711;ENSG00000124212;ENSG00000115009;ENSG00000108688;ENSG00000090339;ENSG00000169429;ENSG00000068001	CEBPB;ABCC2;HYAL1;HYAL3;FGG;MAPK13;PTGIS;CCL20;CCL7;ICAM1;CXCL8;HYAL2
GO Biological Processes	GO:0051938	L-glutamate import	-4.24781	-1.95384	3/3	ENSG00000079215;ENSG00000106688;ENSG00000104888	SLC1A3;SLC1A1;SLC17A7
GO Biological Processes	GO:0051607	defense response to virus	-4.22093	-1.93391	20/193	ENSG00000100413;ENSG00000136244;ENSG00000213928;ENSG00000187796;ENSG00000119927;ENSG00000111335;ENSG00000184995;ENSG00000168209;ENSG00000089127;ENSG00000171791;ENSG00000145604;ENSG00000088888;ENSG00000111331;ENSG00000185507;ENSG00000137033;ENSG00000104765;ENSG00000176171;ENSG00000068001;ENSG00000121060;ENSG00000116031	POLR3H;IL6;IRF9;CARD9;GPAM;OAS2;IFNE;DDIT4;OAS1;BCL2;SKP2;MAVS;OAS3;IRF7;IL33;BNIP3L;BNIP3;HYAL2;TRIM25;CD207
GO Biological Processes	GO:0007596	blood coagulation	-4.18944	-1.90926	20/194	ENSG00000138722;ENSG00000126218;ENSG00000011422;ENSG00000185245;ENSG00000186115;ENSG00000135919;ENSG00000117525;ENSG00000128271;ENSG00000171557;ENSG00000166189;ENSG00000115718;ENSG00000160323;ENSG00000099957;ENSG00000104368;ENSG00000185022;ENSG00000099937;ENSG00000259207;ENSG00000110799;ENSG00000105825;ENSG00000204936	MMRN1;F10;PLAUR;GP1BA;CYP4F2;SERPINE2;F3;ADORA2A;FGG;HPS6;PROC;ADAMTS13;P2RX6;PLAT;MAFF;SERPIND1;ITGB3;VWF;TFPI2;CD177
GO Biological Processes	GO:0061469	regulation of type B pancreatic cell proliferation	-4.16057	-1.88712	4/7	ENSG00000133895;ENSG00000123358;ENSG00000116285;ENSG00000119508	MEN1;NR4A1;ERRFI1;NR4A3
GO Biological Processes	GO:0001508	action potential	-4.11087	-1.86336	6/20	ENSG00000171121;ENSG00000144285;ENSG00000135643;ENSG00000006283;ENSG00000158445;ENSG00000160716	KCNMB3;SCN1A;KCNMB4;CACNA1G;KCNB1;CHRNB2
GO Biological Processes	GO:0008637	apoptotic mitochondrial changes	-4.11087	-1.86336	6/20	ENSG00000100290;ENSG00000196296;ENSG00000042286;ENSG00000108179;ENSG00000171791;ENSG00000159399	BIK;ATP2A1;AIFM2;PPIF;BCL2;HK2
GO Biological Processes	GO:0032496	response to lipopolysaccharide	-4.11502	-1.86336	18/166	ENSG00000172216;ENSG00000172936;ENSG00000168961;ENSG00000143839;ENSG00000023839;ENSG00000102575;ENSG00000100448;ENSG00000186009;ENSG00000073756;ENSG00000185122;ENSG00000140465;ENSG00000173334;ENSG00000170345;ENSG00000090339;ENSG00000174175;ENSG00000148926;ENSG00000028137;ENSG00000168811	CEBPB;MYD88;LGALS9;REN;ABCC2;ACP5;CTSG;ATP4B;PTGS2;HSF1;CYP1A1;TRIB1;FOS;ICAM1;SELP;ADM;TNFRSF1B;IL12A
GO Biological Processes	GO:0042474	middle ear morphogenesis	-4.11087	-1.86336	6/20	ENSG00000105996;ENSG00000125629;ENSG00000179981;ENSG00000109705;ENSG00000186480;ENSG00000143867	HOXA2;INSIG2;TSHZ1;NKX3-2;INSIG1;OSR1
GO Biological Processes	GO:0014070	response to organic cyclic compound	-4.06338	-1.82211	15/124	ENSG00000113721;ENSG00000071655;ENSG00000125820;ENSG00000139318;ENSG00000118523;ENSG00000104899;ENSG00000073756;ENSG00000134333;ENSG00000185122;ENSG00000140465;ENSG00000159167;ENSG00000160211;ENSG00000151012;ENSG00000170345;ENSG00000090339	PDGFRB;MBD3;NKX2-2;DUSP6;CTGF;AMH;PTGS2;LDHA;HSF1;CYP1A1;STC1;G6PD;SLC7A11;FOS;ICAM1
GO Biological Processes	GO:0034220	ion transmembrane transport	-4.04164	-1.81108	24/263	ENSG00000116032;ENSG00000187486;ENSG00000171303;ENSG00000146205;ENSG00000196296;ENSG00000129749;ENSG00000176884;ENSG00000198838;ENSG00000170049;ENSG00000144285;ENSG00000161509;ENSG00000006283;ENSG00000118515;ENSG00000144040;ENSG00000185101;ENSG00000150995;ENSG00000157514;ENSG00000196689;ENSG00000156398;ENSG00000099957;ENSG00000137975;ENSG00000160716;ENSG00000164037;ENSG00000147614	GRIN3B;KCNJ11;KCNK3;ANO7;ATP2A1;CHRNA10;GRIN1;RYR3;KCNAB3;SCN1A;GRIN2C;CACNA1G;SGK1;SFXN5;ANO9;ITPR1;TSC22D3;TRPV1;SFXN2;P2RX6;CLCA2;CHRNB2;SLC9B1;ATP6V0D2
GO Biological Processes	GO:0043433	negative regulation of DNA-binding transcription factor activity	-4.04011	-1.81108	11/72	ENSG00000117707;ENSG00000133895;ENSG00000137193;ENSG00000107882;ENSG00000135766;ENSG00000175197;ENSG00000160973;ENSG00000126603;ENSG00000173334;ENSG00000134107;ENSG00000153879	PROX1;MEN1;PIM1;SUFU;EGLN1;DDIT3;FOXH1;GLIS2;TRIB1;BHLHE40;CEBPG
GO Biological Processes	GO:0001938	positive regulation of endothelial cell proliferation	-3.9844	-1.76196	11/73	ENSG00000128052;ENSG00000117707;ENSG00000123358;ENSG00000106799;ENSG00000150630;ENSG00000117525;ENSG00000125378;ENSG00000112715;ENSG00000259207;ENSG00000101445;ENSG00000165197	KDR;PROX1;NR4A1;TGFBR1;VEGFC;F3;BMP4;VEGFA;ITGB3;PPP1R16B;VEGFD
GO Biological Processes	GO:0002042	cell migration involved in sprouting angiogenesis	-3.97909	-1.76196	6/21	ENSG00000128052;ENSG00000123358;ENSG00000112293;ENSG00000173269;ENSG00000112715;ENSG00000117461	KDR;NR4A1;GPLD1;MMRN2;VEGFA;PIK3R3
GO Biological Processes	GO:0050930	induction of positive chemotaxis	-3.90548	-1.69418	5/14	ENSG00000117407;ENSG00000150630;ENSG00000112715;ENSG00000169429;ENSG00000165197	ARTN;VEGFC;VEGFA;CXCL8;VEGFD
GO Biological Processes	GO:0001503	ossification	-3.87487	-1.67314	13/101	ENSG00000102575;ENSG00000111341;ENSG00000116985;ENSG00000128606;ENSG00000118523;ENSG00000171791;ENSG00000125378;ENSG00000159167;ENSG00000112293;ENSG00000156427;ENSG00000162878;ENSG00000155850;ENSG00000152580	ACP5;MGP;BMP8B;LRRC17;CTGF;BCL2;BMP4;STC1;GPLD1;FGF18;PKDCC;SLC26A2;IGSF10
GO Biological Processes	GO:0071493	cellular response to UV-B	-3.87301	-1.67314	4/8	ENSG00000114378;ENSG00000186792;ENSG00000068001;ENSG00000166482	HYAL1;HYAL3;HYAL2;MFAP4
GO Biological Processes	GO:0070373	negative regulation of ERK1 and ERK2 cascade	-3.82334	-1.62908	11/76	ENSG00000153721;ENSG00000120875;ENSG00000139318;ENSG00000129749;ENSG00000120129;ENSG00000128342;ENSG00000138080;ENSG00000162772;ENSG00000116285;ENSG00000153233;ENSG00000137486	CNKSR3;DUSP4;DUSP6;CHRNA10;DUSP1;LIF;EMILIN1;ATF3;ERRFI1;PTPRR;ARRB1
GO Biological Processes	GO:0007623	circadian rhythm	-3.81551	-1.62677	12/89	ENSG00000117707;ENSG00000189143;ENSG00000132326;ENSG00000180530;ENSG00000106366;ENSG00000165030;ENSG00000128272;ENSG00000134107;ENSG00000008405;ENSG00000179774;ENSG00000133794;ENSG00000179094	PROX1;CLDN4;PER2;NRIP1;SERPINE1;NFIL3;ATF4;BHLHE40;CRY1;ATOH7;ARNTL;PER1
GO Biological Processes	GO:0043627	response to estrogen	-3.80805	-1.62478	10/64	ENSG00000113721;ENSG00000137834;ENSG00000139549;ENSG00000157017;ENSG00000023839;ENSG00000054356;ENSG00000159200;ENSG00000138379;ENSG00000134333;ENSG00000121060	PDGFRB;SMAD6;DHH;GHRL;ABCC2;PTPRN;RCAN1;MSTN;LDHA;TRIM25
GO Biological Processes	GO:0071805	potassium ion transmembrane transport	-3.79294	-1.61507	15/131	ENSG00000124140;ENSG00000107147;ENSG00000187486;ENSG00000171303;ENSG00000143603;ENSG00000184261;ENSG00000171121;ENSG00000170049;ENSG00000135643;ENSG00000131398;ENSG00000158445;ENSG00000079215;ENSG00000162687;ENSG00000120049;ENSG00000117013	SLC12A5;KCNT1;KCNJ11;KCNK3;KCNN3;KCNK12;KCNMB3;KCNAB3;KCNMB4;KCNC3;KCNB1;SLC1A3;KCNT2;KCNIP2;KCNQ4
GO Biological Processes	GO:0042149	cellular response to glucose starvation	-3.76626	-1.59371	8/42	ENSG00000100219;ENSG00000171791;ENSG00000070669;ENSG00000275993;ENSG00000142178;ENSG00000128272;ENSG00000117394;ENSG00000130766	XBP1;BCL2;ASNS;SIK1B;SIK1;ATF4;SLC2A1;SESN2
GO Biological Processes	GO:0032355	response to estradiol	-3.74518	-1.58127	13/104	ENSG00000113721;ENSG00000172379;ENSG00000139549;ENSG00000187486;ENSG00000071655;ENSG00000105220;ENSG00000133110;ENSG00000118523;ENSG00000073756;ENSG00000134954;ENSG00000120129;ENSG00000185122;ENSG00000125510	PDGFRB;ARNT2;DHH;KCNJ11;MBD3;GPI;POSTN;CTGF;PTGS2;ETS1;DUSP1;HSF1;OPRL1
GO Biological Processes	GO:0050965	detection of temperature stimulus involved in sensory perception of pain	-3.74335	-1.58127	5/15	ENSG00000079257;ENSG00000101188;ENSG00000125966;ENSG00000163485;ENSG00000196689	LXN;NTSR1;MMP24;ADORA1;TRPV1
GO Biological Processes	GO:0051216	cartilage development	-3.72076	-1.56382	11/78	ENSG00000105855;ENSG00000128652;ENSG00000157017;ENSG00000111341;ENSG00000116985;ENSG00000114378;ENSG00000186792;ENSG00000125378;ENSG00000204248;ENSG00000138696;ENSG00000068001	ITGB8;HOXD3;GHRL;MGP;BMP8B;HYAL1;HYAL3;BMP4;COL11A2;BMPR1B;HYAL2
GO Biological Processes	GO:0060333	interferon-gamma-mediated signaling pathway	-3.69431	-1.54245	10/66	ENSG00000213928;ENSG00000111335;ENSG00000089127;ENSG00000111331;ENSG00000090339;ENSG00000185507;ENSG00000117595;ENSG00000179583;ENSG00000121060;ENSG00000171206	IRF9;OAS2;OAS1;OAS3;ICAM1;IRF7;IRF6;CIITA;TRIM25;TRIM8
GO Biological Processes	GO:0060700	regulation of ribonuclease activity	-3.65842	-1.52145	3/4	ENSG00000111335;ENSG00000089127;ENSG00000111331	OAS2;OAS1;OAS3
GO Biological Processes	GO:0060842	arterial endothelial cell differentiation	-3.65842	-1.52145	3/4	ENSG00000164683;ENSG00000166292;ENSG00000135547	HEY1;TMEM100;HEY2
GO Biological Processes	GO:0070779	D-aspartate import across plasma membrane	-3.65842	-1.52145	3/4	ENSG00000101188;ENSG00000079215;ENSG00000106688	NTSR1;SLC1A3;SLC1A1
GO Biological Processes	GO:0007271	synaptic transmission, cholinergic	-3.62753	-1.49542	6/24	ENSG00000133019;ENSG00000129749;ENSG00000180155;ENSG00000128271;ENSG00000165917;ENSG00000160716	CHRM3;CHRNA10;LYNX1;ADORA2A;RAPSN;CHRNB2
GO Biological Processes	GO:0007568	aging	-3.60837	-1.48105	18/182	ENSG00000113721;ENSG00000140379;ENSG00000204880;ENSG00000131738;ENSG00000071655;ENSG00000118523;ENSG00000104899;ENSG00000073756;ENSG00000196839;ENSG00000175564;ENSG00000140465;ENSG00000170345;ENSG00000179583;ENSG00000161048;ENSG00000134013;ENSG00000148926;ENSG00000028137;ENSG00000132386	PDGFRB;BCL2A1;KRTAP4-8;KRT33B;MBD3;CTGF;AMH;PTGS2;ADA;UCP3;CYP1A1;FOS;CIITA;NAPEPLD;LOXL2;ADM;TNFRSF1B;SERPINF1
GO Biological Processes	GO:0001516	prostaglandin biosynthetic process	-3.59458	-1.47201	5/16	ENSG00000059377;ENSG00000073756;ENSG00000095303;ENSG00000124212;ENSG00000107317	TBXAS1;PTGS2;PTGS1;PTGIS;PTGDS
GO Biological Processes	GO:0033574	response to testosterone	-3.57989	-1.46201	7/34	ENSG00000187486;ENSG00000105220;ENSG00000138379;ENSG00000120129;ENSG00000185122;ENSG00000159184;ENSG00000107159	KCNJ11;GPI;MSTN;DUSP1;HSF1;HOXB13;CA9
GO Biological Processes	GO:0030324	lung development	-3.54495	-1.43632	12/95	ENSG00000117707;ENSG00000103241;ENSG00000118523;ENSG00000187840;ENSG00000113083;ENSG00000196839;ENSG00000125378;ENSG00000128342;ENSG00000111087;ENSG00000245848;ENSG00000156427;ENSG00000112715	PROX1;FOXF1;CTGF;EIF4EBP1;LOX;ADA;BMP4;LIF;GLI1;CEBPA;FGF18;VEGFA
GO Biological Processes	GO:0045786	negative regulation of cell cycle	-3.54902	-1.43632	8/45	ENSG00000122641;ENSG00000133895;ENSG00000143514;ENSG00000123358;ENSG00000073756;ENSG00000170917;ENSG00000125378;ENSG00000245848	INHBA;MEN1;TP53BP2;NR4A1;PTGS2;NUDT6;BMP4;CEBPA
GO Biological Processes	GO:0046697	decidualization	-3.52265	-1.42306	6/25	ENSG00000133895;ENSG00000157017;ENSG00000073756;ENSG00000128342;ENSG00000159167;ENSG00000124212	MEN1;GHRL;PTGS2;LIF;STC1;PTGIS
GO Biological Processes	GO:2001243	negative regulation of intrinsic apoptotic signaling pathway	-3.52265	-1.42306	6/25	ENSG00000051108;ENSG00000140379;ENSG00000011422;ENSG00000108179;ENSG00000171791;ENSG00000116679	HERPUD1;BCL2A1;PLAUR;PPIF;BCL2;IVNS1ABP
GO Biological Processes	GO:0048511	rhythmic process	-3.51648	-1.42134	14/124	ENSG00000117707;ENSG00000132326;ENSG00000180530;ENSG00000116560;ENSG00000104856;ENSG00000064300;ENSG00000165030;ENSG00000142178;ENSG00000069696;ENSG00000128272;ENSG00000134107;ENSG00000008405;ENSG00000133794;ENSG00000179094	PROX1;PER2;NRIP1;SFPQ;RELB;NGFR;NFIL3;SIK1;DRD4;ATF4;BHLHE40;CRY1;ARNTL;PER1
GO Biological Processes	GO:0048286	lung alveolus development	-3.49754	-1.40681	7/35	ENSG00000103241;ENSG00000196839;ENSG00000125378;ENSG00000128342;ENSG00000116285;ENSG00000151012;ENSG00000162878	FOXF1;ADA;BMP4;LIF;ERRFI1;SLC7A11;PKDCC
GO Biological Processes	GO:0019532	oxalate transport	-3.42277	-1.36984	4/10	ENSG00000135502;ENSG00000145217;ENSG00000155850;ENSG00000174502	SLC26A10;SLC26A1;SLC26A2;SLC26A9
GO Biological Processes	GO:0030728	ovulation	-3.42277	-1.36984	4/10	ENSG00000180530;ENSG00000073756;ENSG00000148935;ENSG00000123610	NRIP1;PTGS2;GAS2;TNFAIP6
GO Biological Processes	GO:0042391	regulation of membrane potential	-3.42433	-1.36984	13/112	ENSG00000107147;ENSG00000187486;ENSG00000121577;ENSG00000129749;ENSG00000176884;ENSG00000069869;ENSG00000144285;ENSG00000161509;ENSG00000117016;ENSG00000006283;ENSG00000162687;ENSG00000079841;ENSG00000160716	KCNT1;KCNJ11;POPDC2;CHRNA10;GRIN1;NEDD4;SCN1A;GRIN2C;RIMS3;CACNA1G;KCNT2;RIMS1;CHRNB2
GO Biological Processes	GO:0042593	glucose homeostasis	-3.42433	-1.36984	13/112	ENSG00000162009;ENSG00000106633;ENSG00000219607;ENSG00000105220;ENSG00000089127;ENSG00000064300;ENSG00000004799;ENSG00000158445;ENSG00000245848;ENSG00000130766;ENSG00000128564;ENSG00000008405;ENSG00000124160	SSTR5;GCK;PPP1R3G;GPI;OAS1;NGFR;PDK4;KCNB1;CEBPA;SESN2;VGF;CRY1;NCOA5
GO Biological Processes	GO:0043154	negative regulation of cysteine-type endopeptidase activity involved in apoptotic process	-3.42946	-1.36984	10/71	ENSG00000051108;ENSG00000105220;ENSG00000123358;ENSG00000073756;ENSG00000064300;ENSG00000128271;ENSG00000154447;ENSG00000137486;ENSG00000112715;ENSG00000139193	HERPUD1;GPI;NR4A1;PTGS2;NGFR;ADORA2A;SH3RF1;ARRB1;VEGFA;CD27
GO Biological Processes	GO:0043524	negative regulation of neuron apoptotic process	-3.44196	-1.36984	15/141	ENSG00000172216;ENSG00000132688;ENSG00000105220;ENSG00000187193;ENSG00000176884;ENSG00000090861;ENSG00000171791;ENSG00000151651;ENSG00000128271;ENSG00000137486;ENSG00000135472;ENSG00000152192;ENSG00000154153;ENSG00000119508;ENSG00000242689	CEBPB;NES;GPI;MT1X;GRIN1;AARS;BCL2;ADAM8;ADORA2A;ARRB1;FAIM2;POU4F1;RETREG1;NR4A3;CNTF
GO Biological Processes	GO:0051024	positive regulation of immunoglobulin secretion	-3.42277	-1.36984	4/10	ENSG00000136244;ENSG00000100219;ENSG00000105220;ENSG00000137033	IL6;XBP1;GPI;IL33
GO Biological Processes	GO:0051272	positive regulation of cellular component movement	-3.42277	-1.36984	4/10	ENSG00000106799;ENSG00000113916;ENSG00000134954;ENSG00000112715	TGFBR1;BCL6;ETS1;VEGFA
GO Biological Processes	GO:0071467	cellular response to pH	-3.42277	-1.36984	4/10	ENSG00000114378;ENSG00000112293;ENSG00000119714;ENSG00000122986	HYAL1;GPLD1;GPR68;HVCN1
GO Biological Processes	GO:0045892	negative regulation of transcription, DNA-templated	-3.40919	-1.36026	39/567	ENSG00000156650;ENSG00000172216;ENSG00000130749;ENSG00000117707;ENSG00000133895;ENSG00000115641;ENSG00000025434;ENSG00000151090;ENSG00000164683;ENSG00000175197;ENSG00000132326;ENSG00000273706;ENSG00000233608;ENSG00000122592;ENSG00000214872;ENSG00000116560;ENSG00000113916;ENSG00000184436;ENSG00000101255;ENSG00000104856;ENSG00000126603;ENSG00000100034;ENSG00000162676;ENSG00000125378;ENSG00000274349…	KAT6B;CEBPB;ZC3H4;PROX1;MEN1;FHL2;NR1H3;THRB;HEY1;DDIT3;PER2;LHX1;TWIST2;HOXA7;SMTNL1;SFPQ;BCL6;THAP7;TRIB3;RELB;GLIS2;PPM1F;GFI1;BMP4;ZNF658;ATF3;CEBPA;SKOR1;HES2;BHLHE40;CIITA;CRY1;LOXL2;HEY2;ZNF425;ARNTL;ATOH8;PER1;TRIM66
GO Biological Processes	GO:0006357	regulation of transcription by RNA polymerase II	-3.37586	-1.33328	73/1264	ENSG00000171786;ENSG00000197020;ENSG00000122641;ENSG00000188283;ENSG00000130749;ENSG00000115641;ENSG00000157557;ENSG00000236104;ENSG00000106031;ENSG00000102870;ENSG00000140044;ENSG00000151090;ENSG00000213928;ENSG00000172006;ENSG00000169548;ENSG00000111641;ENSG00000170631;ENSG00000273706;ENSG00000169740;ENSG00000129194;ENSG00000204103;ENSG00000160973;ENSG00000180530;ENSG00000169955;ENSG00000131849…	NHLH1;ZNF100;INHBA;ZNF383;ZC3H4;FHL2;ETS2;ZBTB22;HOXA13;ZNF629;JDP2;THRB;IRF9;ZNF554;ZNF280A;NOP2;ZNF16;LHX1;ZNF32;SOX15;MAFB;FOXH1;NRIP1;ZNF747;ZNF132;KLF7;BCL6;THAP7;ZNF117;TAF6L;ZNF34;THAP10;ETS1;ZNF483;RELB;ZFP1;HOXA6;ZNF416;ZNF860;TSHZ1;POU3F2;ZNF658;ATF3;FOXL1;EGR1;FOS;ATF4;CEBPA;LYL1;TSC22D3;FOXQ1;ZNF594;STOX1;FOXD4;HOPX;ZNF547;VEGFA;ATOH7;KLF5;ZSCAN5A;FOSB;ZFP69B;ZNF425;ZNF581;ZNF620;ZNF7…
GO Biological Processes	GO:0070588	calcium ion transmembrane transport	-3.37432	-1.33328	14/128	ENSG00000116032;ENSG00000196296;ENSG00000129749;ENSG00000133107;ENSG00000142408;ENSG00000166473;ENSG00000148408;ENSG00000198838;ENSG00000165995;ENSG00000158683;ENSG00000006283;ENSG00000150995;ENSG00000196689;ENSG00000100346	GRIN3B;ATP2A1;CHRNA10;TRPC4;CACNG8;PKD1L2;CACNA1B;RYR3;CACNB2;PKD1L1;CACNA1G;ITPR1;TRPV1;CACNA1I
GO Biological Processes	GO:1902476	chloride transmembrane transport	-3.34447	-1.30733	11/86	ENSG00000135502;ENSG00000124140;ENSG00000145217;ENSG00000189143;ENSG00000155962;ENSG00000079215;ENSG00000106688;ENSG00000137975;ENSG00000104888;ENSG00000155850;ENSG00000174502	SLC26A10;SLC12A5;SLC26A1;CLDN4;CLIC2;SLC1A3;SLC1A1;CLCA2;SLC17A7;SLC26A2;SLC26A9
GO Biological Processes	GO:0071354	cellular response to interleukin-6	-3.32985	-1.29657	5/18	ENSG00000023839;ENSG00000171557;ENSG00000196090;ENSG00000124212;ENSG00000090339	ABCC2;FGG;PTPRT;PTGIS;ICAM1
GO Biological Processes	GO:0001661	conditioned taste aversion	-3.27313	-1.26231	3/5	ENSG00000176884;ENSG00000170345;ENSG00000160716	GRIN1;FOS;CHRNB2
GO Biological Processes	GO:0002693	positive regulation of cellular extravasation	-3.27313	-1.26231	3/5	ENSG00000151651;ENSG00000090339;ENSG00000130300	ADAM8;ICAM1;PLVAP
GO Biological Processes	GO:0031102	neuron projection regeneration	-3.27313	-1.26231	3/5	ENSG00000131095;ENSG00000126861;ENSG00000148926	GFAP;OMG;ADM
GO Biological Processes	GO:0032868	response to insulin	-3.28259	-1.26231	10/74	ENSG00000054356;ENSG00000125629;ENSG00000175564;ENSG00000120738;ENSG00000090339;ENSG00000117394;ENSG00000130766;ENSG00000128564;ENSG00000008405;ENSG00000148926	PTPRN;INSIG2;UCP3;EGR1;ICAM1;SLC2A1;SESN2;VGF;CRY1;ADM
GO Biological Processes	GO:0051591	response to cAMP	-3.28741	-1.26231	8/49	ENSG00000143839;ENSG00000054356;ENSG00000120129;ENSG00000134333;ENSG00000170345;ENSG00000128564;ENSG00000125740;ENSG00000179094	REN;PTPRN;DUSP1;LDHA;FOS;VGF;FOSB;PER1
GO Biological Processes	GO:0070169	positive regulation of biomineral tissue development	-3.27313	-1.26231	3/5	ENSG00000172216;ENSG00000128272;ENSG00000187689	CEBPB;ATF4;AMTN
GO Biological Processes	GO:0045746	negative regulation of Notch signaling pathway	-3.26775	-1.26057	7/38	ENSG00000164683;ENSG00000113916;ENSG00000171462;ENSG00000128965;ENSG00000107954;ENSG00000137486;ENSG00000135547	HEY1;BCL6;DLK2;CHAC1;NEURL1;ARRB1;HEY2
GO Biological Processes	GO:0006816	calcium ion transport	-3.24905	-1.24547	15/147	ENSG00000196296;ENSG00000129749;ENSG00000133107;ENSG00000142408;ENSG00000176884;ENSG00000148408;ENSG00000198838;ENSG00000165995;ENSG00000158683;ENSG00000006283;ENSG00000150995;ENSG00000168003;ENSG00000196689;ENSG00000100346;ENSG00000160716	ATP2A1;CHRNA10;TRPC4;CACNG8;GRIN1;CACNA1B;RYR3;CACNB2;PKD1L1;CACNA1G;ITPR1;SLC3A2;TRPV1;CACNA1I;CHRNB2
GO Biological Processes	GO:0060976	coronary vasculature development	-3.23766	-1.2412	6/28	ENSG00000137834;ENSG00000107882;ENSG00000004399;ENSG00000049192;ENSG00000125378;ENSG00000105429	SMAD6;SUFU;PLXND1;ADAMTS6;BMP4;MEGF8
GO Biological Processes	GO:0071356	cellular response to tumor necrosis factor	-3.23871	-1.2412	14/132	ENSG00000187486;ENSG00000023839;ENSG00000133110;ENSG00000114378;ENSG00000186792;ENSG00000199094;ENSG00000115009;ENSG00000245848;ENSG00000108688;ENSG00000090339;ENSG00000196689;ENSG00000160323;ENSG00000169429;ENSG00000068001	KCNJ11;ABCC2;POSTN;HYAL1;HYAL3;MIR30C2;CCL20;CEBPA;CCL7;ICAM1;TRPV1;ADAMTS13;CXCL8;HYAL2
GO Biological Processes	GO:0009409	response to cold	-3.19636	-1.20342	7/39	ENSG00000175564;ENSG00000137198;ENSG00000176845;ENSG00000170345;ENSG00000128564;ENSG00000148926;ENSG00000198712	UCP3;GMPR;METRNL;FOS;VGF;ADM;MT-CO2
GO Biological Processes	GO:0046677	response to antibiotic	-3.15124	-1.16525	6/29	ENSG00000114378;ENSG00000186792;ENSG00000140465;ENSG00000079215;ENSG00000179583;ENSG00000068001	HYAL1;HYAL3;CYP1A1;SLC1A3;CIITA;HYAL2
GO Biological Processes	GO:0050873	brown fat cell differentiation	-3.15124	-1.16525	6/29	ENSG00000172216;ENSG00000073756;ENSG00000176845;ENSG00000197930;ENSG00000245848;ENSG00000176171	CEBPB;PTGS2;METRNL;ERO1A;CEBPA;BNIP3
GO Biological Processes	GO:0001822	kidney development	-3.13556	-1.15979	13/120	ENSG00000117707;ENSG00000143839;ENSG00000003137;ENSG00000273706;ENSG00000106799;ENSG00000171791;ENSG00000126603;ENSG00000125378;ENSG00000100360;ENSG00000112715;ENSG00000068001;ENSG00000157483;ENSG00000132386	PROX1;REN;CYP26B1;LHX1;TGFBR1;BCL2;GLIS2;BMP4;IFT27;VEGFA;HYAL2;MYO1E;SERPINF1
GO Biological Processes	GO:0051965	positive regulation of synapse assembly	-3.13635	-1.15979	9/64	ENSG00000157017;ENSG00000181754;ENSG00000126500;ENSG00000196338;ENSG00000185070;ENSG00000196083;ENSG00000178235;ENSG00000150471;ENSG00000179542	GHRL;AMIGO1;FLRT1;NLGN3;FLRT2;IL1RAP;SLITRK1;ADGRL3;SLITRK4
GO Biological Processes	GO:0060337	type I interferon signaling pathway	-3.13635	-1.15979	9/64	ENSG00000172936;ENSG00000213928;ENSG00000204264;ENSG00000111335;ENSG00000089127;ENSG00000120738;ENSG00000111331;ENSG00000185507;ENSG00000117595	MYD88;IRF9;PSMB8;OAS2;OAS1;EGR1;OAS3;IRF7;IRF6
GO Biological Processes	GO:0032753	positive regulation of interleukin-4 production	-3.1001	-1.13101	5/20	ENSG00000172216;ENSG00000168961;ENSG00000174564;ENSG00000137033;ENSG00000135077	CEBPB;LGALS9;IL20RB;IL33;HAVCR2
GO Biological Processes	GO:0043153	entrainment of circadian clock by photoperiod	-3.1001	-1.13101	5/20	ENSG00000132326;ENSG00000142178;ENSG00000134107;ENSG00000008405;ENSG00000179094	PER2;SIK1;BHLHE40;CRY1;PER1
GO Biological Processes	GO:0007612	learning	-3.0865	-1.12071	9/65	ENSG00000124140;ENSG00000196338;ENSG00000176884;ENSG00000101188;ENSG00000073756;ENSG00000184113;ENSG00000168959;ENSG00000189056;ENSG00000160716	SLC12A5;NLGN3;GRIN1;NTSR1;PTGS2;CLDN5;GRM5;RELN;CHRNB2
GO Biological Processes	GO:0002576	platelet degranulation	-3.06785	-1.11821	13/122	ENSG00000138722;ENSG00000121410;ENSG00000149781;ENSG00000261371;ENSG00000106366;ENSG00000149925;ENSG00000150630;ENSG00000171557;ENSG00000174175;ENSG00000112715;ENSG00000259207;ENSG00000110799;ENSG00000165197	MMRN1;A1BG;FERMT3;PECAM1;SERPINE1;ALDOA;VEGFC;FGG;SELP;VEGFA;ITGB3;VWF;VEGFD
GO Biological Processes	GO:0003197	endocardial cushion development	-3.0772	-1.11821	4/12	ENSG00000103241;ENSG00000166292;ENSG00000069869;ENSG00000125378	FOXF1;TMEM100;NEDD4;BMP4
GO Biological Processes	GO:0046676	negative regulation of insulin secretion	-3.06857	-1.11821	6/30	ENSG00000157017;ENSG00000187486;ENSG00000198643;ENSG00000158445;ENSG00000136999;ENSG00000089163	GHRL;KCNJ11;FAM3D;KCNB1;NOV;SIRT4
GO Biological Processes	GO:0090200	positive regulation of release of cytochrome c from mitochondria	-3.06857	-1.11821	6/30	ENSG00000100290;ENSG00000011422;ENSG00000114023;ENSG00000108179;ENSG00000104081;ENSG00000176171	BIK;PLAUR;FAM162A;PPIF;BMF;BNIP3
GO Biological Processes	GO:1902895	positive regulation of pri-miRNA transcription by RNA polymerase II	-3.06857	-1.11821	6/30	ENSG00000137834;ENSG00000064300;ENSG00000125378;ENSG00000170345;ENSG00000102554;ENSG00000168874	SMAD6;NGFR;BMP4;FOS;KLF5;ATOH8
GO Biological Processes	GO:0006955	immune response	-3.04286	-1.09638	34/495	ENSG00000211790;ENSG00000172216;ENSG00000137834;ENSG00000174004;ENSG00000136244;ENSG00000100219;ENSG00000211643;ENSG00000111335;ENSG00000100448;ENSG00000115594;ENSG00000181634;ENSG00000196083;ENSG00000183134;ENSG00000089127;ENSG00000134954;ENSG00000121797;ENSG00000128342;ENSG00000165030;ENSG00000204592;ENSG00000111331;ENSG00000119919;ENSG00000111405;ENSG00000115009;ENSG00000108688;ENSG00000179583…	TRAV8-4;CEBPB;SMAD6;NRROS;IL6;XBP1;IGLV5-52;OAS2;CTSG;IL1R1;TNFSF15;IL1RAP;PTGDR2;OAS1;ETS1;CCRL2;LIF;NFIL3;HLA-E;OAS3;NKX2-3;ENDOU;CCL20;CCL7;CIITA;CHIT1;TLR1;CMKLR1;CXCL8;TNFRSF1B;CEBPG;CSF3;TCF7;IL12A
GO Biological Processes	GO:0001659	temperature homeostasis	-2.99588	-1.08305	5/21	ENSG00000101188;ENSG00000163485;ENSG00000196689;ENSG00000161048;ENSG00000113369	NTSR1;ADORA1;TRPV1;NAPEPLD;ARRDC3
GO Biological Processes	GO:0002040	sprouting angiogenesis	-2.98938	-1.08305	6/31	ENSG00000128052;ENSG00000164283;ENSG00000150630;ENSG00000112715;ENSG00000134013;ENSG00000165197	KDR;ESM1;VEGFC;VEGFA;LOXL2;VEGFD
GO Biological Processes	GO:0002062	chondrocyte differentiation	-2.99583	-1.08305	7/42	ENSG00000120708;ENSG00000125378;ENSG00000204248;ENSG00000138696;ENSG00000112293;ENSG00000136999;ENSG00000143867	TGFBI;BMP4;COL11A2;BMPR1B;GPLD1;NOV;OSR1
GO Biological Processes	GO:0006486	protein glycosylation	-2.98701	-1.08305	16/172	ENSG00000116406;ENSG00000141458;ENSG00000008513;ENSG00000119514;ENSG00000196968;ENSG00000182050;ENSG00000121578;ENSG00000182870;ENSG00000109956;ENSG00000158008;ENSG00000214654;ENSG00000113532;ENSG00000157350;ENSG00000140297;ENSG00000160408;ENSG00000101638	EDEM3;NPC1;ST3GAL1;GALNT12;FUT11;MGAT4C;B4GALT4;GALNT9;B3GAT1;EXTL1;B3GNT10;ST8SIA4;ST3GAL2;GCNT3;ST6GALNAC6;ST8SIA5
GO Biological Processes	GO:0035904	aorta development	-2.99588	-1.08305	5/21	ENSG00000137834;ENSG00000107882;ENSG00000004399;ENSG00000049192;ENSG00000113083	SMAD6;SUFU;PLXND1;ADAMTS6;LOX
GO Biological Processes	GO:0042730	fibrinolysis	-2.99588	-1.08305	5/21	ENSG00000011422;ENSG00000185245;ENSG00000106366;ENSG00000171557;ENSG00000104368	PLAUR;GP1BA;SERPINE1;FGG;PLAT
GO Biological Processes	GO:0043305	negative regulation of mast cell degranulation	-2.98472	-1.08305	3/6	ENSG00000168961;ENSG00000103241;ENSG00000123496	LGALS9;FOXF1;IL13RA2
GO Biological Processes	GO:0044344	cellular response to fibroblast growth factor stimulus	-2.98938	-1.08305	6/31	ENSG00000133110;ENSG00000273706;ENSG00000123358;ENSG00000114378;ENSG00000169429;ENSG00000068001	POSTN;LHX1;NR4A1;HYAL1;CXCL8;HYAL2
GO Biological Processes	GO:0050428	3'-phosphoadenosine 5'-phosphosulfate biosynthetic process	-2.98472	-1.08305	3/6	ENSG00000145217;ENSG00000155850;ENSG00000124786	SLC26A1;SLC26A2;SLC35B3
GO Biological Processes	GO:0051482	positive regulation of cytosolic calcium ion concentration involved in phospholipase C-activating G protein-coupled signaling pathway	-2.98938	-1.08305	6/31	ENSG00000144230;ENSG00000171860;ENSG00000060558;ENSG00000170498;ENSG00000125510;ENSG00000139679	GPR17;C3AR1;GNA15;KISS1;OPRL1;LPAR6
GO Biological Processes	GO:0060363	cranial suture morphogenesis	-2.98472	-1.08305	3/6	ENSG00000125629;ENSG00000125378;ENSG00000186480	INSIG2;BMP4;INSIG1
GO Biological Processes	GO:0060426	lung vasculature development	-2.98472	-1.08305	3/6	ENSG00000103241;ENSG00000128342;ENSG00000116285	FOXF1;LIF;ERRFI1
GO Biological Processes	GO:0060754	positive regulation of mast cell chemotaxis	-2.98472	-1.08305	3/6	ENSG00000150630;ENSG00000112715;ENSG00000165197	VEGFC;VEGFA;VEGFD
GO Biological Processes	GO:0097503	sialylation	-2.99588	-1.08305	5/21	ENSG00000008513;ENSG00000113532;ENSG00000157350;ENSG00000160408;ENSG00000101638	ST3GAL1;ST8SIA4;ST3GAL2;ST6GALNAC6;ST8SIA5
GO Biological Processes	GO:2000323	negative regulation of glucocorticoid receptor signaling pathway	-2.98472	-1.08305	3/6	ENSG00000008405;ENSG00000133794;ENSG00000179094	CRY1;ARNTL;PER1
GO Biological Processes	GO:0034976	response to endoplasmic reticulum stress	-2.9702	-1.07136	10/81	ENSG00000051108;ENSG00000172216;ENSG00000196296;ENSG00000175197;ENSG00000058335;ENSG00000087074;ENSG00000101255;ENSG00000197930;ENSG00000128272;ENSG00000169429	HERPUD1;CEBPB;ATP2A1;DDIT3;RASGRF1;PPP1R15A;TRIB3;ERO1A;ATF4;CXCL8
GO Biological Processes	GO:0010629	negative regulation of gene expression	-2.96568	-1.06965	21/258	ENSG00000128052;ENSG00000105855;ENSG00000168961;ENSG00000177425;ENSG00000159216;ENSG00000038945;ENSG00000118523;ENSG00000125378;ENSG00000199094;ENSG00000185122;ENSG00000184486;ENSG00000138080;ENSG00000243566;ENSG00000152192;ENSG00000165730;ENSG00000112715;ENSG00000135547;ENSG00000135077;ENSG00000136104;ENSG00000168874;ENSG00000132386	KDR;ITGB8;LGALS9;PAWR;RUNX1;MSR1;CTGF;BMP4;MIR30C2;HSF1;POU3F2;EMILIN1;UPK3B;POU4F1;STOX1;VEGFA;HEY2;HAVCR2;RNASEH2B;ATOH8;SERPINF1
GO Biological Processes	GO:0001823	mesonephros development	-2.93087	-1.0567	4/13	ENSG00000143839;ENSG00000273706;ENSG00000125378;ENSG00000143867	REN;LHX1;BMP4;OSR1
GO Biological Processes	GO:0014912	negative regulation of smooth muscle cell migration	-2.93087	-1.0567	4/13	ENSG00000146674;ENSG00000106366;ENSG00000173334;ENSG00000103034	IGFBP3;SERPINE1;TRIB1;NDRG4
GO Biological Processes	GO:0016064	immunoglobulin mediated immune response	-2.93087	-1.0567	4/13	ENSG00000172936;ENSG00000123496;ENSG00000185507;ENSG00000139193	MYD88;IL13RA2;IRF7;CD27
GO Biological Processes	GO:0019233	sensory perception of pain	-2.94432	-1.0567	8/55	ENSG00000183695;ENSG00000179148;ENSG00000176884;ENSG00000073756;ENSG00000154153;ENSG00000196689;ENSG00000125510;ENSG00000160716	MRGPRX2;ALOXE3;GRIN1;PTGS2;RETREG1;TRPV1;OPRL1;CHRNB2
GO Biological Processes	GO:0060021	roof of mouth development	-2.94309	-1.0567	9/68	ENSG00000122641;ENSG00000144655;ENSG00000106799;ENSG00000125629;ENSG00000184113;ENSG00000204248;ENSG00000186480;ENSG00000143867;ENSG00000162878	INHBA;CSRNP1;TGFBR1;INSIG2;CLDN5;COL11A2;INSIG1;OSR1;PKDCC
GO Biological Processes	GO:0060317	cardiac epithelial to mesenchymal transition	-2.93087	-1.0567	4/13	ENSG00000164683;ENSG00000002745;ENSG00000106799;ENSG00000135547	HEY1;WNT16;TGFBR1;HEY2
GO Biological Processes	GO:0098742	cell-cell adhesion via plasma-membrane adhesion molecules	-2.93087	-1.0567	4/13	ENSG00000125966;ENSG00000261371;ENSG00000150471;ENSG00000204936	MMP24;PECAM1;ADGRL3;CD177
GO Biological Processes	GO:2000678	negative regulation of transcription regulatory region DNA binding	-2.93087	-1.0567	4/13	ENSG00000106689;ENSG00000164683;ENSG00000132326;ENSG00000135547	LHX2;HEY1;PER2;HEY2
GO Biological Processes	GO:0048709	oligodendrocyte differentiation	-2.91343	-1.04191	6/32	ENSG00000144230;ENSG00000133107;ENSG00000136450;ENSG00000196338;ENSG00000134198;ENSG00000176171	GPR17;TRPC4;SRSF1;NLGN3;TSPAN2;BNIP3
GO Biological Processes	GO:0006693	prostaglandin metabolic process	-2.89777	-1.03359	5/22	ENSG00000059377;ENSG00000073756;ENSG00000095303;ENSG00000124212;ENSG00000107317	TBXAS1;PTGS2;PTGS1;PTGIS;PTGDS
GO Biological Processes	GO:0014850	response to muscle activity	-2.89777	-1.03359	5/22	ENSG00000187642;ENSG00000133110;ENSG00000138379;ENSG00000176845;ENSG00000185100	PERM1;POSTN;MSTN;METRNL;ADSSL1
GO Biological Processes	GO:0050796	regulation of insulin secretion	-2.89723	-1.03359	9/69	ENSG00000162009;ENSG00000106633;ENSG00000187486;ENSG00000132326;ENSG00000118263;ENSG00000150995;ENSG00000158445;ENSG00000117394;ENSG00000133794	SSTR5;GCK;KCNJ11;PER2;KLF7;ITPR1;KCNB1;SLC2A1;ARNTL
GO Biological Processes	GO:0050729	positive regulation of inflammatory response	-2.88791	-1.02686	10/83	ENSG00000199161;ENSG00000172216;ENSG00000106366;ENSG00000134954;ENSG00000151651;ENSG00000156711;ENSG00000245848;ENSG00000137033;ENSG00000161048;ENSG00000068001	MIR126;CEBPB;SERPINE1;ETS1;ADAM8;MAPK13;CEBPA;IL33;NAPEPLD;HYAL2
GO Biological Processes	GO:0002384	hepatic immune response	-2.83169	-1.0054	2/2	ENSG00000136244;ENSG00000160712	IL6;IL6R
GO Biological Processes	GO:0002519	natural killer cell tolerance induction	-2.83169	-1.0054	2/2	ENSG00000168961;ENSG00000135077	LGALS9;HAVCR2
GO Biological Processes	GO:0010468	regulation of gene expression	-2.83546	-1.0054	19/229	ENSG00000117707;ENSG00000172936;ENSG00000092621;ENSG00000111664;ENSG00000273706;ENSG00000106799;ENSG00000171791;ENSG00000125378;ENSG00000179981;ENSG00000184343;ENSG00000189056;ENSG00000156711;ENSG00000170345;ENSG00000105429;ENSG00000136999;ENSG00000115548;ENSG00000185507;ENSG00000165730;ENSG00000135547	PROX1;MYD88;PHGDH;GNB3;LHX1;TGFBR1;BCL2;BMP4;TSHZ1;SRPK3;RELN;MAPK13;FOS;MEGF8;NOV;KDM3A;IRF7;STOX1;HEY2
GO Biological Processes	GO:0014057	positive regulation of acetylcholine secretion, neurotransmission	-2.83169	-1.0054	2/2	ENSG00000075073;ENSG00000128271	TACR2;ADORA2A
GO Biological Processes	GO:0036304	umbilical cord morphogenesis	-2.83169	-1.0054	2/2	ENSG00000164683;ENSG00000135547	HEY1;HEY2
GO Biological Processes	GO:0040013	negative regulation of locomotion	-2.83169	-1.0054	2/2	ENSG00000157017;ENSG00000128271	GHRL;ADORA2A
GO Biological Processes	GO:0042323	negative regulation of circadian sleep/wake cycle, non-REM sleep	-2.83169	-1.0054	2/2	ENSG00000163485;ENSG00000196839	ADORA1;ADA
GO Biological Processes	GO:0042542	response to hydrogen peroxide	-2.84104	-1.0054	8/57	ENSG00000113721;ENSG00000198695;ENSG00000171791;ENSG00000120129;ENSG00000134333;ENSG00000196839;ENSG00000198786;ENSG00000119508	PDGFRB;MT-ND6;BCL2;DUSP1;LDHA;ADA;MT-ND5;NR4A3
GO Biological Processes	GO:0060454	positive regulation of gastric acid secretion	-2.83169	-1.0054	2/2	ENSG00000196689;ENSG00000125510	TRPV1;OPRL1
GO Biological Processes	GO:0070256	negative regulation of mucus secretion	-2.83169	-1.0054	2/2	ENSG00000163485;ENSG00000196839	ADORA1;ADA
GO Biological Processes	GO:0070555	response to interleukin-1	-2.84048	-1.0054	6/33	ENSG00000172936;ENSG00000168961;ENSG00000115594;ENSG00000177000;ENSG00000134954;ENSG00000273841	MYD88;LGALS9;IL1R1;MTHFR;ETS1;TAF9
GO Biological Processes	GO:0090362	positive regulation of platelet-derived growth factor production	-2.83169	-1.0054	2/2	ENSG00000073756;ENSG00000166396	PTGS2;SERPINB7
GO Biological Processes	GO:0140009	L-aspartate import across plasma membrane	-2.83169	-1.0054	2/2	ENSG00000079215;ENSG00000106688	SLC1A3;SLC1A1
GO Biological Processes	GO:2000355	negative regulation of ovarian follicle development	-2.83169	-1.0054	2/2	ENSG00000104899;ENSG00000186792	AMH;HYAL3
GO Biological Processes	GO:0033138	positive regulation of peptidyl-serine phosphorylation	-2.80843	-0.985982	10/85	ENSG00000136244;ENSG00000073756;ENSG00000171791;ENSG00000095370;ENSG00000128342;ENSG00000137486;ENSG00000095752;ENSG00000165730;ENSG00000112715;ENSG00000108342	IL6;PTGS2;BCL2;SH2D3C;LIF;ARRB1;IL11;STOX1;VEGFA;CSF3
GO Biological Processes	GO:0046835	carbohydrate phosphorylation	-2.80517	-0.985982	5/23	ENSG00000171174;ENSG00000106633;ENSG00000159399;ENSG00000156510;ENSG00000114268	RBKS;GCK;HK2;HKDC1;PFKFB4
GO Biological Processes	GO:1904659	glucose transmembrane transport	-2.80517	-0.985982	5/23	ENSG00000059804;ENSG00000117834;ENSG00000162426;ENSG00000117394;ENSG00000173262	SLC2A3;SLC5A9;SLC45A1;SLC2A1;SLC2A14
GO Biological Processes	GO:0006366	transcription by RNA polymerase II	-2.80153	-0.984678	22/284	ENSG00000172216;ENSG00000100219;ENSG00000213928;ENSG00000273706;ENSG00000162227;ENSG00000181222;ENSG00000140682;ENSG00000011590;ENSG00000109705;ENSG00000165030;ENSG00000137486;ENSG00000120738;ENSG00000170345;ENSG00000087842;ENSG00000128272;ENSG00000245848;ENSG00000185507;ENSG00000128886;ENSG00000185022;ENSG00000102554;ENSG00000125740;ENSG00000273841	CEBPB;XBP1;IRF9;LHX1;TAF6L;POLR2A;TGFB1I1;ZBTB32;NKX3-2;NFIL3;ARRB1;EGR1;FOS;PIR;ATF4;CEBPA;IRF7;ELL3;MAFF;KLF5;FOSB;TAF9
GO Biological Processes	GO:0003184	pulmonary valve morphogenesis	-2.79811	-0.983587	4/14	ENSG00000137834;ENSG00000164683;ENSG00000125378;ENSG00000135547	SMAD6;HEY1;BMP4;HEY2
GO Biological Processes	GO:0048661	positive regulation of smooth muscle cell proliferation	-2.79124	-0.979038	8/58	ENSG00000113721;ENSG00000172936;ENSG00000136244;ENSG00000073756;ENSG00000145604;ENSG00000125378;ENSG00000119508;ENSG00000160712	PDGFRB;MYD88;IL6;PTGS2;SKP2;BMP4;NR4A3;IL6R
GO Biological Processes	GO:0006470	protein dephosphorylation	-2.77852	-0.968624	17/197	ENSG00000120875;ENSG00000138166;ENSG00000139318;ENSG00000054356;ENSG00000184545;ENSG00000173281;ENSG00000109063;ENSG00000164045;ENSG00000111679;ENSG00000171791;ENSG00000120129;ENSG00000100034;ENSG00000163590;ENSG00000112245;ENSG00000196090;ENSG00000153233;ENSG00000162407	DUSP4;DUSP5;DUSP6;PTPRN;DUSP8;PPP1R3B;MYH3;CDC25A;PTPN6;BCL2;DUSP1;PPM1F;PPM1L;PTP4A1;PTPRT;PTPRR;PLPP3
GO Biological Processes	GO:0046330	positive regulation of JNK cascade	-2.7697	-0.962094	10/86	ENSG00000172936;ENSG00000187796;ENSG00000002745;ENSG00000118523;ENSG00000116717;ENSG00000173327;ENSG00000154447;ENSG00000099860;ENSG00000127863;ENSG00000139193	MYD88;CARD9;WNT16;CTGF;GADD45A;MAP3K11;SH3RF1;GADD45B;TNFRSF19;CD27
GO Biological Processes	GO:0002860	positive regulation of natural killer cell mediated cytotoxicity directed against tumor cell target	-2.75428	-0.957952	3/7	ENSG00000150637;ENSG00000073008;ENSG00000168811	CD226;PVR;IL12A
GO Biological Processes	GO:0010766	negative regulation of sodium ion transport	-2.75428	-0.957952	3/7	ENSG00000069869;ENSG00000135919;ENSG00000126562	NEDD4;SERPINE2;WNK4
GO Biological Processes	GO:0014909	smooth muscle cell migration	-2.75428	-0.957952	3/7	ENSG00000136999;ENSG00000104368;ENSG00000259207	NOV;PLAT;ITGB3
GO Biological Processes	GO:0030968	endoplasmic reticulum unfolded protein response	-2.75616	-0.957952	7/46	ENSG00000051108;ENSG00000164463;ENSG00000060566;ENSG00000100219;ENSG00000175197;ENSG00000162772;ENSG00000197930	HERPUD1;CREBRF;CREB3L3;XBP1;DDIT3;ATF3;ERO1A
GO Biological Processes	GO:0032494	response to peptidoglycan	-2.75428	-0.957952	3/7	ENSG00000172936;ENSG00000136244;ENSG00000187796	MYD88;IL6;CARD9
GO Biological Processes	GO:0060395	SMAD protein signal transduction	-2.74261	-0.948505	8/59	ENSG00000122641;ENSG00000151136;ENSG00000116985;ENSG00000138379;ENSG00000125378;ENSG00000170345;ENSG00000143869;ENSG00000168874	INHBA;BTBD11;BMP8B;MSTN;BMP4;FOS;GDF7;ATOH8
GO Biological Processes	GO:0007156	homophilic cell adhesion via plasma membrane adhesion molecules	-2.73777	-0.946334	15/165	ENSG00000240184;ENSG00000129910;ENSG00000253846;ENSG00000165194;ENSG00000181754;ENSG00000143126;ENSG00000204956;ENSG00000261371;ENSG00000074276;ENSG00000086570;ENSG00000196090;ENSG00000069188;ENSG00000079112;ENSG00000073008;ENSG00000204967	PCDHGC3;CDH15;PCDHGA10;PCDH19;AMIGO1;CELSR2;PCDHGA1;PECAM1;CDHR2;FAT2;PTPRT;SDK2;CDH17;PVR;PCDHA4
GO Biological Processes	GO:0016310	phosphorylation	-2.73603	-0.946334	43/698	ENSG00000128052;ENSG00000113721;ENSG00000176170;ENSG00000175283;ENSG00000171174;ENSG00000106633;ENSG00000137193;ENSG00000198208;ENSG00000152256;ENSG00000138395;ENSG00000106799;ENSG00000136383;ENSG00000231274;ENSG00000145949;ENSG00000145604;ENSG00000159399;ENSG00000154358;ENSG00000004799;ENSG00000139144;ENSG00000275993;ENSG00000118515;ENSG00000142178;ENSG00000138696;ENSG00000119638;ENSG00000173327…	KDR;PDGFRB;SPHK1;DOLK;RBKS;GCK;PIM1;RPS6KL1;PDK1;CDK15;TGFBR1;ALPK3;SBK3;MYLK4;SKP2;HK2;OBSCN;PDK4;PIK3C2G;SIK1B;SGK1;SIK1;BMPR1B;NEK9;MAP3K11;STK36;SRPK3;MAPK13;CDK18;KSR2;BLK;MAP3K15;BMX;CKB;HKDC1;CIITA;PFKFB4;PKDCC;MUSK;PANK1;WNK4;MAP2K3;PGK1
GO Biological Processes	GO:0033209	tumor necrosis factor-mediated signaling pathway	-2.72275	-0.941741	9/73	ENSG00000159958;ENSG00000181634;ENSG00000023445;ENSG00000120949;ENSG00000141527;ENSG00000127863;ENSG00000028137;ENSG00000139193;ENSG00000130300	TNFRSF13C;TNFSF15;BIRC3;TNFRSF8;CARD14;TNFRSF19;TNFRSF1B;CD27;PLVAP
GO Biological Processes	GO:0035335	peptidyl-tyrosine dephosphorylation	-2.72381	-0.941741	11/102	ENSG00000120875;ENSG00000138166;ENSG00000139318;ENSG00000054356;ENSG00000184545;ENSG00000164045;ENSG00000111679;ENSG00000120129;ENSG00000112245;ENSG00000196090;ENSG00000153233	DUSP4;DUSP5;DUSP6;PTPRN;DUSP8;CDC25A;PTPN6;DUSP1;PTP4A1;PTPRT;PTPRR
GO Biological Processes	GO:0045444	fat cell differentiation	-2.72275	-0.941741	9/73	ENSG00000172216;ENSG00000137834;ENSG00000179148;ENSG00000204264;ENSG00000123358;ENSG00000176845;ENSG00000245848;ENSG00000095752;ENSG00000119508	CEBPB;SMAD6;ALOXE3;PSMB8;NR4A1;METRNL;CEBPA;IL11;NR4A3
GO Biological Processes	GO:0051092	positive regulation of NF-kappaB transcription factor activity	-2.72644	-0.941741	14/149	ENSG00000176170;ENSG00000172936;ENSG00000168961;ENSG00000056558;ENSG00000104899;ENSG00000196083;ENSG00000150991;ENSG00000151651;ENSG00000120949;ENSG00000100902;ENSG00000141527;ENSG00000090339;ENSG00000121060;ENSG00000171206	SPHK1;MYD88;LGALS9;TRAF1;AMH;IL1RAP;UBC;ADAM8;TNFRSF8;PSMA6;CARD14;ICAM1;TRIM25;TRIM8
GO Biological Processes	GO:0045879	negative regulation of smoothened signaling pathway	-2.71755	-0.940821	5/24	ENSG00000107882;ENSG00000135919;ENSG00000126603;ENSG00000105429;ENSG00000117425	SUFU;SERPINE2;GLIS2;MEGF8;PTCH2
GO Biological Processes	GO:0048814	regulation of dendrite morphogenesis	-2.71755	-0.940821	5/24	ENSG00000138411;ENSG00000176884;ENSG00000069869;ENSG00000004139;ENSG00000160716	HECW2;GRIN1;NEDD4;SARM1;CHRNB2
GO Biological Processes	GO:0007166	cell surface receptor signaling pathway	-2.70294	-0.930376	21/271	ENSG00000122641;ENSG00000172936;ENSG00000213928;ENSG00000143126;ENSG00000177283;ENSG00000104894;ENSG00000185245;ENSG00000115594;ENSG00000023445;ENSG00000113494;ENSG00000117281;ENSG00000158825;ENSG00000101307;ENSG00000150471;ENSG00000065325;ENSG00000110900;ENSG00000134198;ENSG00000196689;ENSG00000099282;ENSG00000028137;ENSG00000139193	INHBA;MYD88;IRF9;CELSR2;FZD8;CD37;GP1BA;IL1R1;BIRC3;PRLR;CD160;CDA;SIRPB1;ADGRL3;GLP2R;TSPAN11;TSPAN2;TRPV1;TSPAN15;TNFRSF1B;CD27
GO Biological Processes	GO:0010243	response to organonitrogen compound	-2.70287	-0.930376	6/35	ENSG00000130649;ENSG00000186009;ENSG00000073756;ENSG00000185122;ENSG00000198786;ENSG00000196689	CYP2E1;ATP4B;PTGS2;HSF1;MT-ND5;TRPV1
GO Biological Processes	GO:0043536	positive regulation of blood vessel endothelial cell migration	-2.70056	-0.930174	7/47	ENSG00000128052;ENSG00000134954;ENSG00000150630;ENSG00000101280;ENSG00000156427;ENSG00000112715;ENSG00000034152	KDR;ETS1;VEGFC;ANGPT4;FGF18;VEGFA;MAP2K3
GO Biological Processes	GO:0001570	vasculogenesis	-2.6951	-0.926808	8/60	ENSG00000128052;ENSG00000105855;ENSG00000103241;ENSG00000166292;ENSG00000112715;ENSG00000148926;ENSG00000157483;ENSG00000135547	KDR;ITGB8;FOXF1;TMEM100;VEGFA;ADM;MYO1E;HEY2
GO Biological Processes	GO:0009749	response to glucose	-2.68123	-0.91502	9/74	ENSG00000125820;ENSG00000119927;ENSG00000054356;ENSG00000118523;ENSG00000134333;ENSG00000004139;ENSG00000112293;ENSG00000120738;ENSG00000130766	NKX2-2;GPAM;PTPRN;CTGF;LDHA;SARM1;GPLD1;EGR1;SESN2
GO Biological Processes	GO:0060347	heart trabecula formation	-2.67675	-0.912606	4/15	ENSG00000115641;ENSG00000135766;ENSG00000164683;ENSG00000135547	FHL2;EGLN1;HEY1;HEY2
GO Biological Processes	GO:0071222	cellular response to lipopolysaccharide	-2.66125	-0.89917	15/168	ENSG00000172216;ENSG00000025434;ENSG00000136244;ENSG00000100219;ENSG00000023839;ENSG00000100448;ENSG00000106366;ENSG00000162676;ENSG00000185122;ENSG00000090339;ENSG00000160323;ENSG00000169429;ENSG00000028137;ENSG00000108342;ENSG00000135077	CEBPB;NR1H3;IL6;XBP1;ABCC2;CTSG;SERPINE1;GFI1;HSF1;ICAM1;ADAMTS13;CXCL8;TNFRSF1B;CSF3;HAVCR2
GO Biological Processes	GO:0009952	anterior/posterior pattern specification	-2.65631	-0.896283	11/104	ENSG00000128652;ENSG00000185630;ENSG00000170689;ENSG00000273706;ENSG00000122592;ENSG00000160973;ENSG00000105996;ENSG00000106799;ENSG00000106006;ENSG00000108379;ENSG00000179981	HOXD3;PBX1;HOXB9;LHX1;HOXA7;FOXH1;HOXA2;TGFBR1;HOXA6;WNT3;TSHZ1
GO Biological Processes	GO:0006006	glucose metabolic process	-2.64868	-0.890704	8/61	ENSG00000106633;ENSG00000157017;ENSG00000187486;ENSG00000152256;ENSG00000089127;ENSG00000159399;ENSG00000004799;ENSG00000160211	GCK;GHRL;KCNJ11;PDK1;OAS1;HK2;PDK4;G6PD
GO Biological Processes	GO:0000165	MAPK cascade	-2.64453	-0.890609	19/238	ENSG00000113721;ENSG00000133895;ENSG00000138166;ENSG00000139318;ENSG00000176884;ENSG00000058335;ENSG00000117407;ENSG00000185122;ENSG00000163590;ENSG00000173327;ENSG00000148082;ENSG00000156711;ENSG00000156427;ENSG00000180815;ENSG00000138675;ENSG00000158458;ENSG00000137877;ENSG00000034152;ENSG00000130300	PDGFRB;MEN1;DUSP5;DUSP6;GRIN1;RASGRF1;ARTN;HSF1;PPM1L;MAP3K11;SHC3;MAPK13;FGF18;MAP3K15;FGF5;NRG2;SPTBN5;MAP2K3;PLVAP
GO Biological Processes	GO:0045599	negative regulation of fat cell differentiation	-2.64654	-0.890609	7/48	ENSG00000136244;ENSG00000140044;ENSG00000175197;ENSG00000101255;ENSG00000140682;ENSG00000186480;ENSG00000133794	IL6;JDP2;DDIT3;TRIB3;TGFB1I1;INSIG1;ARNTL
GO Biological Processes	GO:0032570	response to progesterone	-2.63786	-0.886561	6/36	ENSG00000025434;ENSG00000125820;ENSG00000105220;ENSG00000189143;ENSG00000170345;ENSG00000125740	NR1H3;NKX2-2;GPI;CLDN4;FOS;FOSB
GO Biological Processes	GO:0033993	response to lipid	-2.63446	-0.886561	5/25	ENSG00000113721;ENSG00000151090;ENSG00000101188;ENSG00000125629;ENSG00000100889	PDGFRB;THRB;NTSR1;INSIG2;PCK2
GO Biological Processes	GO:1900182	positive regulation of protein localization to nucleus	-2.63446	-0.886561	5/25	ENSG00000064300;ENSG00000126603;ENSG00000128342;ENSG00000130766;ENSG00000171206	NGFR;GLIS2;LIF;SESN2;TRIM8
GO Biological Processes	GO:0044267	cellular protein metabolic process	-2.62941	-0.88349	18/221	ENSG00000133895;ENSG00000093072;ENSG00000136244;ENSG00000116183;ENSG00000100448;ENSG00000120708;ENSG00000146674;ENSG00000150991;ENSG00000125378;ENSG00000128271;ENSG00000171557;ENSG00000115718;ENSG00000128564;ENSG00000256713;ENSG00000099282;ENSG00000099937;ENSG00000270882;ENSG00000187689	MEN1;ADA2;IL6;PAPPA2;CTSG;TGFBI;IGFBP3;UBC;BMP4;ADORA2A;FGG;PROC;VGF;PGA5;TSPAN15;SERPIND1;HIST2H4A;AMTN
GO Biological Processes	GO:0050731	positive regulation of peptidyl-tyrosine phosphorylation	-2.62111	-0.877172	10/90	ENSG00000136244;ENSG00000101280;ENSG00000128342;ENSG00000189056;ENSG00000095752;ENSG00000090339;ENSG00000160712;ENSG00000112715;ENSG00000259207;ENSG00000108342	IL6;ANGPT4;LIF;RELN;IL11;ICAM1;IL6R;VEGFA;ITGB3;CSF3
GO Biological Processes	GO:0007219	Notch signaling pathway	-2.60943	-0.867464	12/121	ENSG00000128652;ENSG00000164683;ENSG00000166292;ENSG00000264343;ENSG00000101280;ENSG00000128965;ENSG00000107954;ENSG00000110042;ENSG00000245848;ENSG00000069812;ENSG00000134107;ENSG00000135547	HOXD3;HEY1;TMEM100;NOTCH2NLA;ANGPT4;CHAC1;NEURL1;DTX4;CEBPA;HES2;BHLHE40;HEY2
GO Biological Processes	GO:0050679	positive regulation of epithelial cell proliferation	-2.60331	-0.863304	8/62	ENSG00000114378;ENSG00000103067;ENSG00000150630;ENSG00000125378;ENSG00000143867;ENSG00000165730;ENSG00000119508;ENSG00000112715	HYAL1;ESRP2;VEGFC;BMP4;OSR1;STOX1;NR4A3;VEGFA
GO Biological Processes	GO:0003222	ventricular trabecula myocardium morphogenesis	-2.56513	-0.845584	4/16	ENSG00000160973;ENSG00000106799;ENSG00000101331;ENSG00000135547	FOXH1;TGFBR1;CCM2L;HEY2
GO Biological Processes	GO:0006690	icosanoid metabolic process	-2.56273	-0.845584	3/8	ENSG00000059377;ENSG00000186115;ENSG00000124212	TBXAS1;CYP4F2;PTGIS
GO Biological Processes	GO:0007050	cell cycle arrest	-2.58162	-0.845584	13/138	ENSG00000122641;ENSG00000100359;ENSG00000175197;ENSG00000071246;ENSG00000106799;ENSG00000087074;ENSG00000116717;ENSG00000083750;ENSG00000148935;ENSG00000180447;ENSG00000117595;ENSG00000169429;ENSG00000168811	INHBA;SGSM3;DDIT3;VASH1;TGFBR1;PPP1R15A;GADD45A;RRAGB;GAS2;GAS1;IRF6;CXCL8;IL12A
GO Biological Processes	GO:0007498	mesoderm development	-2.57518	-0.845584	6/37	ENSG00000106689;ENSG00000157557;ENSG00000103241;ENSG00000102010;ENSG00000152192;ENSG00000112715	LHX2;ETS2;FOXF1;BMX;POU4F1;VEGFA
GO Biological Processes	GO:0022612	gland morphogenesis	-2.56273	-0.845584	3/8	ENSG00000171791;ENSG00000119919;ENSG00000143869	BCL2;NKX2-3;GDF7
GO Biological Processes	GO:0035767	endothelial cell chemotaxis	-2.56273	-0.845584	3/8	ENSG00000123358;ENSG00000136999;ENSG00000112715	NR4A1;NOV;VEGFA
GO Biological Processes	GO:0035970	peptidyl-threonine dephosphorylation	-2.56513	-0.845584	4/16	ENSG00000120875;ENSG00000138166;ENSG00000120129;ENSG00000100034	DUSP4;DUSP5;DUSP1;PPM1F
GO Biological Processes	GO:0038084	vascular endothelial growth factor signaling pathway	-2.56513	-0.845584	4/16	ENSG00000128052;ENSG00000150630;ENSG00000112715;ENSG00000165197	KDR;VEGFC;VEGFA;VEGFD
GO Biological Processes	GO:0045721	negative regulation of gluconeogenesis	-2.56513	-0.845584	4/16	ENSG00000106633;ENSG00000142178;ENSG00000008405;ENSG00000149639	GCK;SIK1;CRY1;SOGA1
GO Biological Processes	GO:0051044	positive regulation of membrane protein ectodomain proteolysis	-2.56513	-0.845584	4/16	ENSG00000173548;ENSG00000151651;ENSG00000112293;ENSG00000028137	SNX33;ADAM8;GPLD1;TNFRSF1B
GO Biological Processes	GO:0072593	reactive oxygen species metabolic process	-2.57518	-0.845584	6/37	ENSG00000118523;ENSG00000168209;ENSG00000171791;ENSG00000004799;ENSG00000130766;ENSG00000176171	CTGF;DDIT4;BCL2;PDK4;SESN2;BNIP3
GO Biological Processes	GO:0098976	excitatory chemical synaptic transmission	-2.56273	-0.845584	3/8	ENSG00000176884;ENSG00000161509;ENSG00000131435	GRIN1;GRIN2C;PDLIM4
GO Biological Processes	GO:0000188	inactivation of MAPK activity	-2.55552	-0.840226	5/26	ENSG00000120875;ENSG00000138166;ENSG00000139318;ENSG00000184545;ENSG00000120129	DUSP4;DUSP5;DUSP6;DUSP8;DUSP1
GO Biological Processes	GO:0001934	positive regulation of protein phosphorylation	-2.5148	-0.80854	15/174	ENSG00000128052;ENSG00000064042;ENSG00000011422;ENSG00000177283;ENSG00000118523;ENSG00000150630;ENSG00000088888;ENSG00000125378;ENSG00000137486;ENSG00000141527;ENSG00000112715;ENSG00000030304;ENSG00000259207;ENSG00000165197;ENSG00000117461	KDR;LIMCH1;PLAUR;FZD8;CTGF;VEGFC;MAVS;BMP4;ARRB1;CARD14;VEGFA;MUSK;ITGB3;VEGFD;PIK3R3
GO Biological Processes	GO:0007229	integrin-mediated signaling pathway	-2.51591	-0.80854	10/93	ENSG00000111859;ENSG00000105855;ENSG00000149781;ENSG00000159840;ENSG00000118523;ENSG00000073712;ENSG00000133246;ENSG00000079112;ENSG00000160323;ENSG00000259207	NEDD9;ITGB8;FERMT3;ZYX;CTGF;FERMT2;PRAM1;CDH17;ADAMTS13;ITGB3
GO Biological Processes	GO:0042127	regulation of cell proliferation	-2.5148	-0.80854	15/174	ENSG00000130066;ENSG00000104419;ENSG00000172936;ENSG00000253368;ENSG00000157017;ENSG00000185630;ENSG00000129749;ENSG00000113916;ENSG00000073756;ENSG00000095303;ENSG00000118515;ENSG00000151012;ENSG00000119919;ENSG00000245848;ENSG00000081059	SAT1;NDRG1;MYD88;TRNP1;GHRL;PBX1;CHRNA10;BCL6;PTGS2;PTGS1;SGK1;SLC7A11;NKX2-3;CEBPA;TCF7
GO Biological Processes	GO:0045165	cell fate commitment	-2.51557	-0.80854	8/64	ENSG00000002745;ENSG00000105996;ENSG00000180447;ENSG00000108379;ENSG00000125378;ENSG00000140682;ENSG00000135547;ENSG00000143869	WNT16;HOXA2;GAS1;WNT3;BMP4;TGFB1I1;HEY2;GDF7
GO Biological Processes	GO:1901216	positive regulation of neuron death	-2.51469	-0.80854	6/38	ENSG00000143514;ENSG00000175197;ENSG00000163485;ENSG00000168209;ENSG00000120738;ENSG00000170345	TP53BP2;DDIT3;ADORA1;DDIT4;EGR1;FOS
GO Biological Processes	GO:0009615	response to virus	-2.49583	-0.791485	11/109	ENSG00000172936;ENSG00000111335;ENSG00000114378;ENSG00000186792;ENSG00000089127;ENSG00000140465;ENSG00000111331;ENSG00000185507;ENSG00000116679;ENSG00000068001;ENSG00000168811	MYD88;OAS2;HYAL1;HYAL3;OAS1;CYP1A1;OAS3;IRF7;IVNS1ABP;HYAL2;IL12A
GO Biological Processes	GO:0030838	positive regulation of actin filament polymerization	-2.4932	-0.79066	7/51	ENSG00000008853;ENSG00000149798;ENSG00000163431;ENSG00000183853;ENSG00000090339;ENSG00000128298;ENSG00000108342	RHOBTB2;CDC42EP2;LMOD1;KIRREL1;ICAM1;BAIAP2L2;CSF3
GO Biological Processes	GO:2000778	positive regulation of interleukin-6 secretion	-2.48037	-0.779617	5/27	ENSG00000168961;ENSG00000100219;ENSG00000196083;ENSG00000088888;ENSG00000068001	LGALS9;XBP1;IL1RAP;MAVS;HYAL2
GO Biological Processes	GO:0001655	urogenital system development	-2.46193	-0.775239	4/17	ENSG00000185630;ENSG00000273706;ENSG00000104899;ENSG00000143867	PBX1;LHX1;AMH;OSR1
GO Biological Processes	GO:0014002	astrocyte development	-2.46193	-0.775239	4/17	ENSG00000131095;ENSG00000184486;ENSG00000050555;ENSG00000134198	GFAP;POU3F2;LAMC3;TSPAN2
GO Biological Processes	GO:0014047	glutamate secretion	-2.46193	-0.775239	4/17	ENSG00000079215;ENSG00000106688;ENSG00000196689;ENSG00000104888	SLC1A3;SLC1A1;TRPV1;SLC17A7
GO Biological Processes	GO:0030225	macrophage differentiation	-2.46193	-0.775239	4/17	ENSG00000125378;ENSG00000119919;ENSG00000245848;ENSG00000112715	BMP4;NKX2-3;CEBPA;VEGFA
GO Biological Processes	GO:0032966	negative regulation of collagen biosynthetic process	-2.46193	-0.775239	4/17	ENSG00000136244;ENSG00000138080;ENSG00000116285;ENSG00000179583	IL6;EMILIN1;ERRFI1;CIITA
GO Biological Processes	GO:0042472	inner ear morphogenesis	-2.47312	-0.775239	8/65	ENSG00000181585;ENSG00000129749;ENSG00000204103;ENSG00000091536;ENSG00000125629;ENSG00000186480;ENSG00000119508;ENSG00000117013	TMIE;CHRNA10;MAFB;MYO15A;INSIG2;INSIG1;NR4A3;KCNQ4
GO Biological Processes	GO:0045717	negative regulation of fatty acid biosynthetic process	-2.46193	-0.775239	4/17	ENSG00000125629;ENSG00000101255;ENSG00000199094;ENSG00000186480	INSIG2;TRIB3;MIR30C2;INSIG1
GO Biological Processes	GO:1902358	sulfate transmembrane transport	-2.46193	-0.775239	4/17	ENSG00000135502;ENSG00000145217;ENSG00000155850;ENSG00000174502	SLC26A10;SLC26A1;SLC26A2;SLC26A9
GO Biological Processes	GO:0061098	positive regulation of protein tyrosine kinase activity	-2.45627	-0.771312	6/39	ENSG00000111859;ENSG00000087589;ENSG00000157017;ENSG00000169129;ENSG00000168959;ENSG00000189056	NEDD9;CASS4;GHRL;AFAP1L2;GRM5;RELN
GO Biological Processes	GO:0006821	chloride transport	-2.44804	-0.764803	9/80	ENSG00000124140;ENSG00000145217;ENSG00000146205;ENSG00000189143;ENSG00000185101;ENSG00000155962;ENSG00000137975;ENSG00000126562;ENSG00000174502	SLC12A5;SLC26A1;ANO7;CLDN4;ANO9;CLIC2;CLCA2;WNK4;SLC26A9
GO Biological Processes	GO:0034644	cellular response to UV	-2.4448	-0.763277	7/52	ENSG00000069869;ENSG00000164045;ENSG00000073756;ENSG00000104081;ENSG00000161970;ENSG00000156711;ENSG00000128272	NEDD4;CDC25A;PTGS2;BMF;RPL26;MAPK13;ATF4
GO Biological Processes	GO:0000492	box C/D snoRNP assembly	-2.39918	-0.762329	3/9	ENSG00000150773;ENSG00000273611;ENSG00000273841	PIH1D2;ZNHIT3;TAF9
GO Biological Processes	GO:0001709	cell fate determination	-2.36606	-0.762329	4/18	ENSG00000117707;ENSG00000003137;ENSG00000105996;ENSG00000117425	PROX1;CYP26B1;HOXA2;PTCH2
GO Biological Processes	GO:0002314	germinal center B cell differentiation	-2.36582	-0.762329	2/3	ENSG00000196839;ENSG00000079112	ADA;CDH17
GO Biological Processes	GO:0002636	positive regulation of germinal center formation	-2.36582	-0.762329	2/3	ENSG00000159958;ENSG00000196839	TNFRSF13C;ADA
GO Biological Processes	GO:0006154	adenosine catabolic process	-2.36582	-0.762329	2/3	ENSG00000093072;ENSG00000196839	ADA2;ADA
GO Biological Processes	GO:0006991	response to sterol depletion	-2.36582	-0.762329	2/3	ENSG00000125629;ENSG00000186480	INSIG2;INSIG1
GO Biological Processes	GO:0007159	leukocyte cell-cell adhesion	-2.40872	-0.762329	5/28	ENSG00000149781;ENSG00000261371;ENSG00000090339;ENSG00000174175;ENSG00000204936	FERMT3;PECAM1;ICAM1;SELP;CD177
GO Biological Processes	GO:0007160	cell-matrix adhesion	-2.41565	-0.762329	10/96	ENSG00000128652;ENSG00000159871;ENSG00000159840;ENSG00000118523;ENSG00000073712;ENSG00000138080;ENSG00000171557;ENSG00000160323;ENSG00000259207;ENSG00000155719	HOXD3;LYPD5;ZYX;CTGF;FERMT2;EMILIN1;FGG;ADAMTS13;ITGB3;OTOA
GO Biological Processes	GO:0007267	cell-cell signaling	-2.40503	-0.762329	18/232	ENSG00000122641;ENSG00000089012;ENSG00000139549;ENSG00000273706;ENSG00000159840;ENSG00000104899;ENSG00000064205;ENSG00000198835;ENSG00000163485;ENSG00000197093;ENSG00000128271;ENSG00000115009;ENSG00000156427;ENSG00000108688;ENSG00000138675;ENSG00000148926;ENSG00000101440;ENSG00000123610	INHBA;SIRPG;DHH;LHX1;ZYX;AMH;WISP2;GJC2;ADORA1;GAL3ST4;ADORA2A;CCL20;FGF18;CCL7;FGF5;ADM;ASIP;TNFAIP6
GO Biological Processes	GO:0007565	female pregnancy	-2.38328	-0.762329	10/97	ENSG00000168961;ENSG00000023839;ENSG00000189143;ENSG00000134954;ENSG00000171791;ENSG00000170345;ENSG00000111405;ENSG00000117394;ENSG00000148926;ENSG00000125740	LGALS9;ABCC2;CLDN4;ETS1;BCL2;FOS;ENDOU;SLC2A1;ADM;FOSB
GO Biological Processes	GO:0008272	sulfate transport	-2.36606	-0.762329	4/18	ENSG00000135502;ENSG00000145217;ENSG00000155850;ENSG00000174502	SLC26A10;SLC26A1;SLC26A2;SLC26A9
GO Biological Processes	GO:0009948	anterior/posterior axis specification	-2.36606	-0.762329	4/18	ENSG00000273706;ENSG00000108379;ENSG00000125378;ENSG00000135547	LHX1;WNT3;BMP4;HEY2
GO Biological Processes	GO:0014911	positive regulation of smooth muscle cell migration	-2.36606	-0.762329	4/18	ENSG00000113721;ENSG00000133110;ENSG00000171631;ENSG00000171791	PDGFRB;POSTN;P2RY6;BCL2
GO Biological Processes	GO:0015732	prostaglandin transport	-2.36582	-0.762329	2/3	ENSG00000023839;ENSG00000174640	ABCC2;SLCO2A1
GO Biological Processes	GO:0016311	dephosphorylation	-2.4218	-0.762329	15/178	ENSG00000173868;ENSG00000102575;ENSG00000120875;ENSG00000138166;ENSG00000139318;ENSG00000054356;ENSG00000184545;ENSG00000163082;ENSG00000111679;ENSG00000120129;ENSG00000112245;ENSG00000196090;ENSG00000153233;ENSG00000114268;ENSG00000168268	PHOSPHO1;ACP5;DUSP4;DUSP5;DUSP6;PTPRN;DUSP8;SGPP2;PTPN6;DUSP1;PTP4A1;PTPRT;PTPRR;PFKFB4;NT5DC2
GO Biological Processes	GO:0018146	keratan sulfate biosynthetic process	-2.40872	-0.762329	5/28	ENSG00000008513;ENSG00000183196;ENSG00000121578;ENSG00000175264;ENSG00000157350	ST3GAL1;CHST6;B4GALT4;CHST1;ST3GAL2
GO Biological Processes	GO:0031589	cell-substrate adhesion	-2.36606	-0.762329	4/18	ENSG00000137834;ENSG00000086570;ENSG00000259207;ENSG00000110799	SMAD6;FAT2;ITGB3;VWF
GO Biological Processes	GO:0032757	positive regulation of interleukin-8 production	-2.40872	-0.762329	5/28	ENSG00000172936;ENSG00000175197;ENSG00000169129;ENSG00000106366;ENSG00000088888	MYD88;DDIT3;AFAP1L2;SERPINE1;MAVS
GO Biological Processes	GO:0033632	regulation of cell-cell adhesion mediated by integrin	-2.36582	-0.762329	2/3	ENSG00000149781;ENSG00000196839	FERMT3;ADA
GO Biological Processes	GO:0035284	brain segmentation	-2.36582	-0.762329	2/3	ENSG00000204103;ENSG00000105996	MAFB;HOXA2
GO Biological Processes	GO:0038091	positive regulation of cell proliferation by VEGF-activated platelet derived growth factor receptor signaling pathway	-2.36582	-0.762329	2/3	ENSG00000113721;ENSG00000112715	PDGFRB;VEGFA
GO Biological Processes	GO:0038172	interleukin-33-mediated signaling pathway	-2.36582	-0.762329	2/3	ENSG00000196083;ENSG00000137033	IL1RAP;IL33
GO Biological Processes	GO:0042094	interleukin-2 biosynthetic process	-2.36582	-0.762329	2/3	ENSG00000177425;ENSG00000196083	PAWR;IL1RAP
GO Biological Processes	GO:0042752	regulation of circadian rhythm	-2.39766	-0.762329	7/53	ENSG00000117707;ENSG00000025434;ENSG00000132326;ENSG00000116560;ENSG00000069696;ENSG00000008405;ENSG00000179094	PROX1;NR1H3;PER2;SFPQ;DRD4;CRY1;PER1
GO Biological Processes	GO:0045109	intermediate filament organization	-2.36606	-0.762329	4/18	ENSG00000261150;ENSG00000114796;ENSG00000131095;ENSG00000159450	EPPK1;KLHL24;GFAP;TCHH
GO Biological Processes	GO:0045351	type I interferon biosynthetic process	-2.36582	-0.762329	2/3	ENSG00000172936;ENSG00000185507	MYD88;IRF7
GO Biological Processes	GO:0045408	regulation of interleukin-6 biosynthetic process	-2.36582	-0.762329	2/3	ENSG00000172216;ENSG00000187796	CEBPB;CARD9
GO Biological Processes	GO:0046103	inosine biosynthetic process	-2.36582	-0.762329	2/3	ENSG00000093072;ENSG00000196839	ADA2;ADA
GO Biological Processes	GO:0048251	elastic fiber assembly	-2.39918	-0.762329	3/9	ENSG00000113083;ENSG00000138080;ENSG00000166482	LOX;EMILIN1;MFAP4
GO Biological Processes	GO:0048566	embryonic digestive tract development	-2.36606	-0.762329	4/18	ENSG00000103241;ENSG00000196839;ENSG00000162878;ENSG00000169429	FOXF1;ADA;PKDCC;CXCL8
GO Biological Processes	GO:0048644	muscle organ morphogenesis	-2.39918	-0.762329	3/9	ENSG00000214872;ENSG00000128342;ENSG00000242689	SMTNL1;LIF;CNTF
GO Biological Processes	GO:0048646	anatomical structure formation involved in morphogenesis	-2.36606	-0.762329	4/18	ENSG00000106689;ENSG00000273706;ENSG00000108379;ENSG00000125378	LHX2;LHX1;WNT3;BMP4
GO Biological Processes	GO:0050671	positive regulation of lymphocyte proliferation	-2.39918	-0.762329	3/9	ENSG00000172936;ENSG00000160712;ENSG00000168811	MYD88;IL6R;IL12A
GO Biological Processes	GO:0051025	negative regulation of immunoglobulin secretion	-2.36582	-0.762329	2/3	ENSG00000137033;ENSG00000012124	IL33;CD22
GO Biological Processes	GO:0051968	positive regulation of synaptic transmission, glutamatergic	-2.40872	-0.762329	5/28	ENSG00000142408;ENSG00000196338;ENSG00000073756;ENSG00000128271;ENSG00000189056	CACNG8;NLGN3;PTGS2;ADORA2A;RELN
GO Biological Processes	GO:0060948	cardiac vascular smooth muscle cell development	-2.36582	-0.762329	2/3	ENSG00000112715;ENSG00000135547	VEGFA;HEY2
GO Biological Processes	GO:0061146	Peyer's patch morphogenesis	-2.36582	-0.762329	2/3	ENSG00000117407;ENSG00000176678	ARTN;FOXL1
GO Biological Processes	GO:0071318	cellular response to ATP	-2.36606	-0.762329	4/18	ENSG00000175591;ENSG00000198838;ENSG00000073756;ENSG00000196689	P2RY2;RYR3;PTGS2;TRPV1
GO Biological Processes	GO:0072278	metanephric comma-shaped body morphogenesis	-2.36582	-0.762329	2/3	ENSG00000113721;ENSG00000273706	PDGFRB;LHX1
GO Biological Processes	GO:0090129	positive regulation of synapse maturation	-2.39918	-0.762329	3/9	ENSG00000176248;ENSG00000107954;ENSG00000189056	ANAPC2;NEURL1;RELN
GO Biological Processes	GO:0097267	omega-hydroxylase P450 pathway	-2.39918	-0.762329	3/9	ENSG00000155016;ENSG00000186115;ENSG00000140465	CYP2U1;CYP4F2;CYP1A1
GO Biological Processes	GO:0097477	lateral motor column neuron migration	-2.36582	-0.762329	2/3	ENSG00000273706;ENSG00000189056	LHX1;RELN
GO Biological Processes	GO:0097722	sperm motility	-2.36582	-0.762329	2/3	ENSG00000197748;ENSG00000206530	CFAP43;CFAP44
GO Biological Processes	GO:0098900	regulation of action potential	-2.36582	-0.762329	2/3	ENSG00000101188;ENSG00000158445	NTSR1;KCNB1
GO Biological Processes	GO:1903539	protein localization to postsynaptic membrane	-2.36582	-0.762329	2/3	ENSG00000176884;ENSG00000161509	GRIN1;GRIN2C
GO Biological Processes	GO:1904306	positive regulation of gastro-intestinal system smooth muscle contraction	-2.36582	-0.762329	2/3	ENSG00000157017;ENSG00000134548	GHRL;SPX
GO Biological Processes	GO:2000120	positive regulation of sodium-dependent phosphate transport	-2.36582	-0.762329	2/3	ENSG00000172216;ENSG00000128272	CEBPB;ATF4
GO Biological Processes	GO:2000650	negative regulation of sodium ion transmembrane transporter activity	-2.39918	-0.762329	3/9	ENSG00000138411;ENSG00000069869;ENSG00000143867	HECW2;NEDD4;OSR1
GO Biological Processes	GO:2000820	negative regulation of transcription from RNA polymerase II promoter involved in smooth muscle cell differentiation	-2.36582	-0.762329	2/3	ENSG00000164683;ENSG00000135547	HEY1;HEY2
GO Biological Processes	GO:2001212	regulation of vasculogenesis	-2.36582	-0.762329	2/3	ENSG00000164683;ENSG00000135547	HEY1;HEY2
GO Biological Processes	GO:0003151	outflow tract morphogenesis	-2.35174	-0.75336	7/54	ENSG00000160973;ENSG00000004399;ENSG00000069869;ENSG00000125378;ENSG00000184113;ENSG00000112715;ENSG00000135547	FOXH1;PLXND1;NEDD4;BMP4;CLDN5;VEGFA;HEY2
GO Biological Processes	GO:0032092	positive regulation of protein binding	-2.35117	-0.75336	8/68	ENSG00000051108;ENSG00000133895;ENSG00000262655;ENSG00000004399;ENSG00000101255;ENSG00000125378;ENSG00000137486;ENSG00000108342	HERPUD1;MEN1;SPON1;PLXND1;TRIB3;BMP4;ARRB1;CSF3
GO Biological Processes	GO:0035176	social behavior	-2.35174	-0.75336	7/54	ENSG00000148730;ENSG00000110076;ENSG00000196338;ENSG00000176884;ENSG00000185838;ENSG00000069696;ENSG00000160716	EIF4EBP2;NRXN2;NLGN3;GRIN1;GNB1L;DRD4;CHRNB2
GO Biological Processes	GO:0060548	negative regulation of cell death	-2.35117	-0.75336	8/68	ENSG00000141458;ENSG00000002745;ENSG00000118523;ENSG00000064205;ENSG00000125378;ENSG00000136999;ENSG00000104765;ENSG00000176171	NPC1;WNT16;CTGF;WISP2;BMP4;NOV;BNIP3L;BNIP3
GO Biological Processes	GO:0001541	ovarian follicle development	-2.3452	-0.751604	6/41	ENSG00000122641;ENSG00000172216;ENSG00000171791;ENSG00000090339;ENSG00000128564;ENSG00000112715	INHBA;CEBPB;BCL2;ICAM1;VGF;VEGFA
GO Biological Processes	GO:0045471	response to ethanol	-2.34628	-0.751604	11/114	ENSG00000130649;ENSG00000176884;ENSG00000059377;ENSG00000138379;ENSG00000187840;ENSG00000184113;ENSG00000160211;ENSG00000090339;ENSG00000160716;ENSG00000139193;ENSG00000108342	CYP2E1;GRIN1;TBXAS1;MSTN;EIF4EBP1;CLDN5;G6PD;ICAM1;CHRNB2;CD27;CSF3
GO Biological Processes	GO:0051209	release of sequestered calcium ion into cytosol	-2.3452	-0.751604	6/41	ENSG00000175197;ENSG00000198838;ENSG00000149596;ENSG00000150995;ENSG00000197930;ENSG00000196689	DDIT3;RYR3;JPH2;ITPR1;ERO1A;TRPV1
GO Biological Processes	GO:0019228	neuronal action potential	-2.34029	-0.750863	5/29	ENSG00000171121;ENSG00000144285;ENSG00000135643;ENSG00000006283;ENSG00000100346	KCNMB3;SCN1A;KCNMB4;CACNA1G;CACNA1I
GO Biological Processes	GO:0030534	adult behavior	-2.34029	-0.750863	5/29	ENSG00000110076;ENSG00000196338;ENSG00000178235;ENSG00000151012;ENSG00000119508	NRXN2;NLGN3;SLITRK1;SLC7A11;NR4A3
GO Biological Processes	GO:0035249	synaptic transmission, glutamatergic	-2.34029	-0.750863	5/29	ENSG00000176884;ENSG00000128271;ENSG00000148082;ENSG00000130477;ENSG00000104888	GRIN1;ADORA2A;SHC3;UNC13A;SLC17A7
GO Biological Processes	GO:0006986	response to unfolded protein	-2.31221	-0.724163	8/69	ENSG00000204390;ENSG00000051108;ENSG00000116406;ENSG00000164463;ENSG00000060566;ENSG00000100219;ENSG00000175197;ENSG00000128965	HSPA1L;HERPUD1;EDEM3;CREBRF;CREB3L3;XBP1;DDIT3;CHAC1
GO Biological Processes	GO:0042633	hair cycle	-2.27666	-0.690126	4/19	ENSG00000204880;ENSG00000131738;ENSG00000073756;ENSG00000117425	KRTAP4-8;KRT33B;PTGS2;PTCH2
GO Biological Processes	GO:0048008	platelet-derived growth factor receptor signaling pathway	-2.27486	-0.690126	5/30	ENSG00000113721;ENSG00000144655;ENSG00000119508;ENSG00000104368;ENSG00000157483	PDGFRB;CSRNP1;NR4A3;PLAT;MYO1E
GO Biological Processes	GO:0071407	cellular response to organic cyclic compound	-2.27406	-0.690126	8/70	ENSG00000172216;ENSG00000103241;ENSG00000038945;ENSG00000171631;ENSG00000185122;ENSG00000140465;ENSG00000245848;ENSG00000102554	CEBPB;FOXF1;MSR1;P2RY6;HSF1;CYP1A1;CEBPA;KLF5
GO Biological Processes	GO:0001574	ganglioside biosynthetic process	-2.2568	-0.687634	3/10	ENSG00000135454;ENSG00000113532;ENSG00000160408	B4GALNT1;ST8SIA4;ST6GALNAC6
GO Biological Processes	GO:0006000	fructose metabolic process	-2.2568	-0.687634	3/10	ENSG00000149925;ENSG00000109107;ENSG00000114268	ALDOA;ALDOC;PFKFB4
GO Biological Processes	GO:0031915	positive regulation of synaptic plasticity	-2.2568	-0.687634	3/10	ENSG00000176248;ENSG00000073756;ENSG00000130477	ANAPC2;PTGS2;UNC13A
GO Biological Processes	GO:0032691	negative regulation of interleukin-1 beta production	-2.2568	-0.687634	3/10	ENSG00000157017;ENSG00000102575;ENSG00000116285	GHRL;ACP5;ERRFI1
GO Biological Processes	GO:0042754	negative regulation of circadian rhythm	-2.2568	-0.687634	3/10	ENSG00000132326;ENSG00000116560;ENSG00000008405	PER2;SFPQ;CRY1
GO Biological Processes	GO:0048468	cell development	-2.26333	-0.687634	7/56	ENSG00000122641;ENSG00000125820;ENSG00000116985;ENSG00000138379;ENSG00000125378;ENSG00000117595;ENSG00000143869	INHBA;NKX2-2;BMP8B;MSTN;BMP4;IRF6;GDF7
GO Biological Processes	GO:0060080	inhibitory postsynaptic potential	-2.2568	-0.687634	3/10	ENSG00000196338;ENSG00000128271;ENSG00000069696	NLGN3;ADORA2A;DRD4
GO Biological Processes	GO:0060272	embryonic skeletal joint morphogenesis	-2.2568	-0.687634	3/10	ENSG00000114378;ENSG00000125378;ENSG00000143867	HYAL1;BMP4;OSR1
GO Biological Processes	GO:0090336	positive regulation of brown fat cell differentiation	-2.2568	-0.687634	3/10	ENSG00000073756;ENSG00000176845;ENSG00000161048	PTGS2;METRNL;NAPEPLD
GO Biological Processes	GO:0097756	negative regulation of blood vessel diameter	-2.2568	-0.687634	3/10	ENSG00000214872;ENSG00000163485;ENSG00000073756	SMTNL1;ADORA1;PTGS2
GO Biological Processes	GO:2001214	positive regulation of vasculogenesis	-2.2568	-0.687634	3/10	ENSG00000128052;ENSG00000166292;ENSG00000148926	KDR;TMEM100;ADM
GO Biological Processes	GO:0015701	bicarbonate transport	-2.24117	-0.673323	6/43	ENSG00000135502;ENSG00000145217;ENSG00000033867;ENSG00000107159;ENSG00000155850;ENSG00000174502	SLC26A10;SLC26A1;SLC4A7;CA9;SLC26A2;SLC26A9
GO Biological Processes	GO:0030509	BMP signaling pathway	-2.23909	-0.672558	9/86	ENSG00000137834;ENSG00000116985;ENSG00000166292;ENSG00000104899;ENSG00000125378;ENSG00000138696;ENSG00000120738;ENSG00000105429;ENSG00000143869	SMAD6;BMP8B;TMEM100;AMH;BMP4;BMPR1B;EGR1;MEGF8;GDF7
GO Biological Processes	GO:0007224	smoothened signaling pathway	-2.23668	-0.671463	8/71	ENSG00000139549;ENSG00000125820;ENSG00000103241;ENSG00000125378;ENSG00000111087;ENSG00000100360;ENSG00000144857;ENSG00000117425	DHH;NKX2-2;FOXF1;BMP4;GLI1;IFT27;BOC;PTCH2
GO Biological Processes	GO:0045907	positive regulation of vasoconstriction	-2.2122	-0.648287	5/31	ENSG00000214872;ENSG00000059377;ENSG00000073756;ENSG00000171557;ENSG00000090339	SMTNL1;TBXAS1;PTGS2;FGG;ICAM1
GO Biological Processes	GO:0001501	skeletal system development	-2.20104	-0.638429	13/153	ENSG00000157557;ENSG00000106031;ENSG00000107882;ENSG00000133110;ENSG00000116985;ENSG00000106799;ENSG00000125378;ENSG00000109705;ENSG00000204248;ENSG00000138696;ENSG00000158008;ENSG00000162878;ENSG00000174600	ETS2;HOXA13;SUFU;POSTN;BMP8B;TGFBR1;BMP4;NKX3-2;COL11A2;BMPR1B;EXTL1;PKDCC;CMKLR1
GO Biological Processes	GO:0032332	positive regulation of chondrocyte differentiation	-2.193	-0.636689	4/20	ENSG00000138696;ENSG00000156427;ENSG00000134013;ENSG00000162878	BMPR1B;FGF18;LOXL2;PKDCC
GO Biological Processes	GO:0045987	positive regulation of smooth muscle contraction	-2.193	-0.636689	4/20	ENSG00000176170;ENSG00000133019;ENSG00000073756;ENSG00000196839	SPHK1;CHRM3;PTGS2;ADA
GO Biological Processes	GO:0070527	platelet aggregation	-2.19157	-0.636689	6/44	ENSG00000149781;ENSG00000185245;ENSG00000111679;ENSG00000171557;ENSG00000151012;ENSG00000259207	FERMT3;GP1BA;PTPN6;FGG;SLC7A11;ITGB3
GO Biological Processes	GO:0070542	response to fatty acid	-2.193	-0.636689	4/20	ENSG00000059377;ENSG00000118523;ENSG00000125629;ENSG00000073756	TBXAS1;CTGF;INSIG2;PTGS2
GO Biological Processes	GO:0071310	cellular response to organic substance	-2.19157	-0.636689	6/44	ENSG00000123358;ENSG00000171791;ENSG00000184486;ENSG00000156711;ENSG00000120738;ENSG00000090339	NR4A1;BCL2;POU3F2;MAPK13;EGR1;ICAM1
GO Biological Processes	GO:0097191	extrinsic apoptotic signaling pathway	-2.19157	-0.636689	6/44	ENSG00000122641;ENSG00000137033;ENSG00000160712;ENSG00000028137;ENSG00000139193;ENSG00000168811	INHBA;IL33;IL6R;TNFRSF1B;CD27;IL12A
GO Biological Processes	GO:0014068	positive regulation of phosphatidylinositol 3-kinase signaling	-2.1742	-0.620595	9/88	ENSG00000199161;ENSG00000128052;ENSG00000113721;ENSG00000002745;ENSG00000069869;ENSG00000111679;ENSG00000189056;ENSG00000174175;ENSG00000108342	MIR126;KDR;PDGFRB;WNT16;NEDD4;PTPN6;RELN;SELP;CSF3
GO Biological Processes	GO:0006468	protein phosphorylation	-2.1671	-0.61477	38/646	ENSG00000128052;ENSG00000113721;ENSG00000008513;ENSG00000137193;ENSG00000198208;ENSG00000152256;ENSG00000138395;ENSG00000100448;ENSG00000106799;ENSG00000146674;ENSG00000136383;ENSG00000231274;ENSG00000183496;ENSG00000145949;ENSG00000101255;ENSG00000154358;ENSG00000004799;ENSG00000275993;ENSG00000185122;ENSG00000118515;ENSG00000173334;ENSG00000142178;ENSG00000138696;ENSG00000119638;ENSG00000173327…	KDR;PDGFRB;ST3GAL1;PIM1;RPS6KL1;PDK1;CDK15;CTSG;TGFBR1;IGFBP3;ALPK3;SBK3;MEX3B;MYLK4;TRIB3;OBSCN;PDK4;SIK1B;HSF1;SGK1;TRIB1;SIK1;BMPR1B;NEK9;MAP3K11;STK36;SRPK3;MAPK13;CDK18;KSR2;BLK;MAP3K15;BMX;CCNE1;PKDCC;MUSK;WNK4;MAP2K3
GO Biological Processes	GO:0050727	regulation of inflammatory response	-2.16418	-0.613116	8/73	ENSG00000172936;ENSG00000159840;ENSG00000115594;ENSG00000113916;ENSG00000073756;ENSG00000023445;ENSG00000100902;ENSG00000103037	MYD88;ZYX;IL1R1;BCL6;PTGS2;BIRC3;PSMA6;SETD6
GO Biological Processes	GO:0030308	negative regulation of cell growth	-2.15339	-0.604848	11/121	ENSG00000122641;ENSG00000134533;ENSG00000114378;ENSG00000113916;ENSG00000135919;ENSG00000171791;ENSG00000158825;ENSG00000124251;ENSG00000136999;ENSG00000130766;ENSG00000068001	INHBA;RERG;HYAL1;BCL6;SERPINE2;BCL2;CDA;TP53TG5;NOV;SESN2;HYAL2
GO Biological Processes	GO:0048545	response to steroid hormone	-2.15213	-0.604848	5/32	ENSG00000023839;ENSG00000171791;ENSG00000113083;ENSG00000175564;ENSG00000100312	ABCC2;BCL2;LOX;UCP3;ACR
GO Biological Processes	GO:0048863	stem cell differentiation	-2.15213	-0.604848	5/32	ENSG00000122592;ENSG00000128342;ENSG00000143867;ENSG00000103037;ENSG00000128886	HOXA7;LIF;OSR1;SETD6;ELL3
GO Biological Processes	GO:0019722	calcium-mediated signaling	-2.14258	-0.596554	9/89	ENSG00000176170;ENSG00000159200;ENSG00000176884;ENSG00000183134;ENSG00000121797;ENSG00000129007;ENSG00000161509;ENSG00000171435;ENSG00000169429	SPHK1;RCAN1;GRIN1;PTGDR2;CCRL2;CALML4;GRIN2C;KSR2;CXCL8
GO Biological Processes	GO:0006353	DNA-templated transcription, termination	-2.13099	-0.596078	3/11	ENSG00000172062;ENSG00000205571;ENSG00000181222	SMN1;SMN2;POLR2A
GO Biological Processes	GO:0007416	synapse assembly	-2.1387	-0.596078	7/59	ENSG00000110076;ENSG00000196338;ENSG00000004399;ENSG00000178235;ENSG00000069188;ENSG00000150471;ENSG00000152192	NRXN2;NLGN3;PLXND1;SLITRK1;SDK2;ADGRL3;POU4F1
GO Biological Processes	GO:0010917	negative regulation of mitochondrial membrane potential	-2.13099	-0.596078	3/11	ENSG00000196689;ENSG00000104765;ENSG00000176171	TRPV1;BNIP3L;BNIP3
GO Biological Processes	GO:0015711	organic anion transport	-2.13099	-0.596078	3/11	ENSG00000023839;ENSG00000084453;ENSG00000111700	ABCC2;SLCO1A2;SLCO1B3
GO Biological Processes	GO:0030431	sleep	-2.13099	-0.596078	3/11	ENSG00000183695;ENSG00000170345;ENSG00000100346	MRGPRX2;FOS;CACNA1I
GO Biological Processes	GO:0031639	plasminogen activation	-2.13099	-0.596078	3/11	ENSG00000171557;ENSG00000104368;ENSG00000102144	FGG;PLAT;PGK1
GO Biological Processes	GO:0046888	negative regulation of hormone secretion	-2.13099	-0.596078	3/11	ENSG00000163485;ENSG00000128342;ENSG00000095752	ADORA1;LIF;IL11
GO Biological Processes	GO:0046902	regulation of mitochondrial membrane permeability	-2.13099	-0.596078	3/11	ENSG00000108179;ENSG00000171791;ENSG00000176171	PPIF;BCL2;BNIP3
GO Biological Processes	GO:0071345	cellular response to cytokine stimulus	-2.1387	-0.596078	7/59	ENSG00000103241;ENSG00000160973;ENSG00000111679;ENSG00000152192;ENSG00000196689;ENSG00000157978;ENSG00000108342	FOXF1;FOXH1;PTPN6;POU4F1;TRPV1;LDLRAP1;CSF3
GO Biological Processes	GO:0001933	negative regulation of protein phosphorylation	-2.12901	-0.595318	8/74	ENSG00000133895;ENSG00000139318;ENSG00000146674;ENSG00000102981;ENSG00000137486;ENSG00000183853;ENSG00000132846;ENSG00000162407	MEN1;DUSP6;IGFBP3;PARD6A;ARRB1;KIRREL1;ZBED3;PLPP3
GO Biological Processes	GO:0002826	negative regulation of T-helper 1 type immune response	-2.076	-0.587335	2/4	ENSG00000137033;ENSG00000135077	IL33;HAVCR2
GO Biological Processes	GO:0006541	glutamine metabolic process	-2.11445	-0.587335	4/21	ENSG00000092621;ENSG00000070669;ENSG00000089163;ENSG00000185100	PHGDH;ASNS;SIRT4;ADSSL1
GO Biological Processes	GO:0006730	one-carbon metabolic process	-2.11445	-0.587335	4/21	ENSG00000065911;ENSG00000177000;ENSG00000168906;ENSG00000136010	MTHFD2;MTHFR;MAT2A;ALDH1L2
GO Biological Processes	GO:0007595	lactation	-2.09683	-0.587335	6/46	ENSG00000159399;ENSG00000113494;ENSG00000107954;ENSG00000112715;ENSG00000171209;ENSG00000198712	HK2;PRLR;NEURL1;VEGFA;CSN3;MT-CO2
GO Biological Processes	GO:0007598	blood coagulation, extrinsic pathway	-2.076	-0.587335	2/4	ENSG00000126218;ENSG00000117525	F10;F3
GO Biological Processes	GO:0007616	long-term memory	-2.09448	-0.587335	5/33	ENSG00000176884;ENSG00000058335;ENSG00000118515;ENSG00000189056;ENSG00000104888	GRIN1;RASGRF1;SGK1;RELN;SLC17A7
GO Biological Processes	GO:0008584	male gonad development	-2.08544	-0.587335	10/107	ENSG00000122641;ENSG00000113721;ENSG00000100290;ENSG00000143839;ENSG00000129194;ENSG00000106799;ENSG00000182459;ENSG00000171791;ENSG00000125977;ENSG00000092758	INHBA;PDGFRB;BIK;REN;SOX15;TGFBR1;TEX19;BCL2;EIF2S2;COL9A3
GO Biological Processes	GO:0010041	response to iron(III) ion	-2.076	-0.587335	2/4	ENSG00000140465;ENSG00000160211	CYP1A1;G6PD
GO Biological Processes	GO:0014005	microglia development	-2.076	-0.587335	2/4	ENSG00000174004;ENSG00000134198	NRROS;TSPAN2
GO Biological Processes	GO:0016338	calcium-independent cell-cell adhesion via plasma membrane cell-adhesion molecules	-2.11445	-0.587335	4/21	ENSG00000189143;ENSG00000134873;ENSG00000184113;ENSG00000165376	CLDN4;CLDN10;CLDN5;CLDN2
GO Biological Processes	GO:0021615	glossopharyngeal nerve morphogenesis	-2.076	-0.587335	2/4	ENSG00000128652;ENSG00000221866	HOXD3;PLXNA4
GO Biological Processes	GO:0021696	cerebellar cortex morphogenesis	-2.076	-0.587335	2/4	ENSG00000253368;ENSG00000111087	TRNP1;GLI1
GO Biological Processes	GO:0030183	B cell differentiation	-2.09453	-0.587335	8/75	ENSG00000184995;ENSG00000113916;ENSG00000171791;ENSG00000119919;ENSG00000079112;ENSG00000104903;ENSG00000095752;ENSG00000153879	IFNE;BCL6;BCL2;NKX2-3;CDH17;LYL1;IL11;CEBPG
GO Biological Processes	GO:0031427	response to methotrexate	-2.076	-0.587335	2/4	ENSG00000023839;ENSG00000070669	ABCC2;ASNS
GO Biological Processes	GO:0032369	negative regulation of lipid transport	-2.076	-0.587335	2/4	ENSG00000025434;ENSG00000259207	NR1H3;ITGB3
GO Biological Processes	GO:0032376	positive regulation of cholesterol transport	-2.076	-0.587335	2/4	ENSG00000025434;ENSG00000101670	NR1H3;LIPG
GO Biological Processes	GO:0035814	negative regulation of renal sodium excretion	-2.076	-0.587335	2/4	ENSG00000163485;ENSG00000134548	ADORA1;SPX
GO Biological Processes	GO:0042594	response to starvation	-2.09448	-0.587335	5/33	ENSG00000175197;ENSG00000004799;ENSG00000100889;ENSG00000148926;ENSG00000185100	DDIT3;PDK4;PCK2;ADM;ADSSL1
GO Biological Processes	GO:0045604	regulation of epidermal cell differentiation	-2.076	-0.587335	2/4	ENSG00000118263;ENSG00000185022	KLF7;MAFF
GO Biological Processes	GO:0045876	positive regulation of sister chromatid cohesion	-2.076	-0.587335	2/4	ENSG00000168496;ENSG00000116560	FEN1;SFPQ
GO Biological Processes	GO:0045931	positive regulation of mitotic cell cycle	-2.09448	-0.587335	5/33	ENSG00000176170;ENSG00000164045;ENSG00000187840;ENSG00000070669;ENSG00000185122	SPHK1;CDC25A;EIF4EBP1;ASNS;HSF1
GO Biological Processes	GO:0050849	negative regulation of calcium-mediated signaling	-2.076	-0.587335	2/4	ENSG00000150995;ENSG00000012124	ITPR1;CD22
GO Biological Processes	GO:0051090	regulation of DNA-binding transcription factor activity	-2.11445	-0.587335	4/21	ENSG00000118515;ENSG00000163482;ENSG00000170345;ENSG00000152192	SGK1;STK36;FOS;POU4F1
GO Biological Processes	GO:0060438	trachea development	-2.076	-0.587335	2/4	ENSG00000103241;ENSG00000125378	FOXF1;BMP4
GO Biological Processes	GO:0061589	calcium activated phosphatidylserine scrambling	-2.076	-0.587335	2/4	ENSG00000146205;ENSG00000185101	ANO7;ANO9
GO Biological Processes	GO:0070236	negative regulation of activation-induced cell death of T cells	-2.076	-0.587335	2/4	ENSG00000119927;ENSG00000157514	GPAM;TSC22D3
GO Biological Processes	GO:0070294	renal sodium ion absorption	-2.076	-0.587335	2/4	ENSG00000118515;ENSG00000126562	SGK1;WNK4
GO Biological Processes	GO:0070318	positive regulation of G0 to G1 transition	-2.076	-0.587335	2/4	ENSG00000129194;ENSG00000118523	SOX15;CTGF
GO Biological Processes	GO:0070374	positive regulation of ERK1 and ERK2 cascade	-2.08908	-0.587335	16/212	ENSG00000199161;ENSG00000128052;ENSG00000113721;ENSG00000168961;ENSG00000183578;ENSG00000118523;ENSG00000171631;ENSG00000125378;ENSG00000171557;ENSG00000137486;ENSG00000115009;ENSG00000156427;ENSG00000108688;ENSG00000090339;ENSG00000103034;ENSG00000135077	MIR126;KDR;PDGFRB;LGALS9;TNFAIP8L3;CTGF;P2RY6;BMP4;FGG;ARRB1;CCL20;FGF18;CCL7;ICAM1;NDRG4;HAVCR2
GO Biological Processes	GO:0070837	dehydroascorbic acid transport	-2.076	-0.587335	2/4	ENSG00000059804;ENSG00000117394	SLC2A3;SLC2A1
GO Biological Processes	GO:0071279	cellular response to cobalt ion	-2.076	-0.587335	2/4	ENSG00000176171;ENSG00000132386	BNIP3;SERPINF1
GO Biological Processes	GO:0072574	hepatocyte proliferation	-2.076	-0.587335	2/4	ENSG00000172216;ENSG00000117707	CEBPB;PROX1
GO Biological Processes	GO:0090271	positive regulation of fibroblast growth factor production	-2.076	-0.587335	2/4	ENSG00000073756;ENSG00000101331	PTGS2;CCM2L
GO Biological Processes	GO:0090403	oxidative stress-induced premature senescence	-2.076	-0.587335	2/4	ENSG00000002745;ENSG00000133794	WNT16;ARNTL
GO Biological Processes	GO:0097167	circadian regulation of translation	-2.076	-0.587335	2/4	ENSG00000132326;ENSG00000179094	PER2;PER1
GO Biological Processes	GO:1902731	negative regulation of chondrocyte proliferation	-2.076	-0.587335	2/4	ENSG00000138696;ENSG00000136999	BMPR1B;NOV
GO Biological Processes	GO:1904879	positive regulation of calcium ion transmembrane transport via high voltage-gated calcium channel	-2.076	-0.587335	2/4	ENSG00000165995;ENSG00000160211	CACNB2;G6PD
GO Biological Processes	GO:1990523	bone regeneration	-2.076	-0.587335	2/4	ENSG00000133110;ENSG00000136999	POSTN;NOV
GO Biological Processes	GO:2000391	positive regulation of neutrophil extravasation	-2.076	-0.587335	2/4	ENSG00000115594;ENSG00000151651	IL1R1;ADAM8
GO Biological Processes	GO:0006935	chemotaxis	-2.06571	-0.578144	13/159	ENSG00000113721;ENSG00000168961;ENSG00000011422;ENSG00000171860;ENSG00000089505;ENSG00000183134;ENSG00000121797;ENSG00000139144;ENSG00000115009;ENSG00000108688;ENSG00000174600;ENSG00000169429;ENSG00000099937	PDGFRB;LGALS9;PLAUR;C3AR1;CMTM1;PTGDR2;CCRL2;PIK3C2G;CCL20;CCL7;CMKLR1;CXCL8;SERPIND1
GO Biological Processes	GO:0001678	cellular glucose homeostasis	-2.0405	-0.561245	4/22	ENSG00000106633;ENSG00000159399;ENSG00000064300;ENSG00000156510	GCK;HK2;NGFR;HKDC1
GO Biological Processes	GO:0033627	cell adhesion mediated by integrin	-2.0405	-0.561245	4/22	ENSG00000105855;ENSG00000136999;ENSG00000090339;ENSG00000259207	ITGB8;NOV;ICAM1;ITGB3
GO Biological Processes	GO:0035924	cellular response to vascular endothelial growth factor stimulus	-2.03908	-0.561245	5/34	ENSG00000128052;ENSG00000123358;ENSG00000180447;ENSG00000112715;ENSG00000034152	KDR;NR4A1;GAS1;VEGFA;MAP2K3
GO Biological Processes	GO:0048536	spleen development	-2.03908	-0.561245	5/34	ENSG00000185630;ENSG00000171791;ENSG00000109705;ENSG00000119919;ENSG00000079112	PBX1;BCL2;NKX3-2;NKX2-3;CDH17
GO Biological Processes	GO:0050806	positive regulation of synaptic transmission	-2.0405	-0.561245	4/22	ENSG00000117016;ENSG00000079215;ENSG00000079841;ENSG00000170498	RIMS3;SLC1A3;RIMS1;KISS1
GO Biological Processes	GO:0051930	regulation of sensory perception of pain	-2.03908	-0.561245	5/34	ENSG00000101188;ENSG00000166292;ENSG00000163485;ENSG00000134548;ENSG00000125510	NTSR1;TMEM100;ADORA1;SPX;OPRL1
GO Biological Processes	GO:0071294	cellular response to zinc ion	-2.0405	-0.561245	4/22	ENSG00000171303;ENSG00000187193;ENSG00000274349;ENSG00000122986	KCNK3;MT1X;ZNF658;HVCN1
GO Biological Processes	GO:2000179	positive regulation of neural precursor cell proliferation	-2.0405	-0.561245	4/22	ENSG00000106689;ENSG00000117707;ENSG00000132688;ENSG00000128886	LHX2;PROX1;NES;ELL3
GO Biological Processes	GO:2000352	negative regulation of endothelial cell apoptotic process	-2.03908	-0.561245	5/34	ENSG00000128052;ENSG00000167772;ENSG00000106366;ENSG00000171557;ENSG00000090339	KDR;ANGPTL4;SERPINE1;FGG;ICAM1
GO Biological Processes	GO:0030168	platelet activation	-2.03104	-0.55427	10/109	ENSG00000136244;ENSG00000185245;ENSG00000111679;ENSG00000171557;ENSG00000150995;ENSG00000137486;ENSG00000060558;ENSG00000160323;ENSG00000259207;ENSG00000110799	IL6;GP1BA;PTPN6;FGG;ITPR1;ARRB1;GNA15;ADAMTS13;ITGB3;VWF
GO Biological Processes	GO:0002430	complement receptor mediated signaling pathway	-2.01851	-0.547052	3/12	ENSG00000171860;ENSG00000112293;ENSG00000174600	C3AR1;GPLD1;CMKLR1
GO Biological Processes	GO:0030948	negative regulation of vascular endothelial growth factor receptor signaling pathway	-2.01851	-0.547052	3/12	ENSG00000069869;ENSG00000138080;ENSG00000173269	NEDD4;EMILIN1;MMRN2
GO Biological Processes	GO:0045927	positive regulation of growth	-2.01851	-0.547052	3/12	ENSG00000157017;ENSG00000114378;ENSG00000100034	GHRL;HYAL1;PPM1F
GO Biological Processes	GO:0046685	response to arsenic-containing substance	-2.01851	-0.547052	3/12	ENSG00000023839;ENSG00000140465;ENSG00000132386	ABCC2;CYP1A1;SERPINF1
GO Biological Processes	GO:0050927	positive regulation of positive chemotaxis	-2.01851	-0.547052	3/12	ENSG00000128052;ENSG00000117525;ENSG00000112715	KDR;F3;VEGFA
GO Biological Processes	GO:0006520	cellular amino acid metabolic process	-2.00757	-0.53821	6/48	ENSG00000092621;ENSG00000177000;ENSG00000070669;ENSG00000128272;ENSG00000243989;ENSG00000103257	PHGDH;MTHFR;ASNS;ATF4;ACY1;SLC7A5
GO Biological Processes	GO:0010862	positive regulation of pathway-restricted SMAD protein phosphorylation	-2.00757	-0.53821	6/48	ENSG00000122641;ENSG00000116985;ENSG00000106799;ENSG00000138379;ENSG00000125378;ENSG00000143869	INHBA;BMP8B;TGFBR1;MSTN;BMP4;GDF7
GO Biological Processes	GO:0009791	post-embryonic development	-1.99505	-0.526734	8/78	ENSG00000144655;ENSG00000273706;ENSG00000106799;ENSG00000171791;ENSG00000125378;ENSG00000150995;ENSG00000163482;ENSG00000119919	CSRNP1;LHX1;TGFBR1;BCL2;BMP4;ITPR1;STK36;NKX2-3
GO Biological Processes	GO:0001707	mesoderm formation	-1.9858	-0.521655	5/35	ENSG00000122641;ENSG00000105220;ENSG00000108379;ENSG00000125378;ENSG00000119508	INHBA;GPI;WNT3;BMP4;NR4A3
GO Biological Processes	GO:0008217	regulation of blood pressure	-1.98585	-0.521655	7/63	ENSG00000143839;ENSG00000111664;ENSG00000148408;ENSG00000186115;ENSG00000073756;ENSG00000095303;ENSG00000118515	REN;GNB3;CACNA1B;CYP4F2;PTGS2;PTGS1;SGK1
GO Biological Processes	GO:0043200	response to amino acid	-1.9858	-0.521655	5/35	ENSG00000118523;ENSG00000177000;ENSG00000070669;ENSG00000185122;ENSG00000090339	CTGF;MTHFR;ASNS;HSF1;ICAM1
GO Biological Processes	GO:0045765	regulation of angiogenesis	-1.9858	-0.521655	5/35	ENSG00000136244;ENSG00000135766;ENSG00000004399;ENSG00000071246;ENSG00000134954	IL6;EGLN1;PLXND1;VASH1;ETS1
GO Biological Processes	GO:0010460	positive regulation of heart rate	-1.97071	-0.510692	4/23	ENSG00000196839;ENSG00000106688;ENSG00000148926;ENSG00000135547	ADA;SLC1A1;ADM;HEY2
GO Biological Processes	GO:0010906	regulation of glucose metabolic process	-1.97071	-0.510692	4/23	ENSG00000111664;ENSG00000152256;ENSG00000146674;ENSG00000004799	GNB3;PDK1;IGFBP3;PDK4
GO Biological Processes	GO:0035584	calcium-mediated signaling using intracellular calcium source	-1.97071	-0.510692	4/23	ENSG00000128052;ENSG00000168959;ENSG00000115009;ENSG00000174175	KDR;GRM5;CCL20;SELP
GO Biological Processes	GO:2000378	negative regulation of reactive oxygen species metabolic process	-1.97071	-0.510692	4/23	ENSG00000171791;ENSG00000159399;ENSG00000160211;ENSG00000176171	BCL2;HK2;G6PD;BNIP3
GO Biological Processes	GO:0001701	in utero embryonic development	-1.96878	-0.509931	15/200	ENSG00000172379;ENSG00000071655;ENSG00000105220;ENSG00000136450;ENSG00000103241;ENSG00000166292;ENSG00000106799;ENSG00000125977;ENSG00000196839;ENSG00000185122;ENSG00000153233;ENSG00000112715;ENSG00000185022;ENSG00000157483;ENSG00000136104	ARNT2;MBD3;GPI;SRSF1;FOXF1;TMEM100;TGFBR1;EIF2S2;ADA;HSF1;PTPRR;VEGFA;MAFF;MYO1E;RNASEH2B
GO Biological Processes	GO:0006629	lipid metabolic process	-1.96769	-0.509931	32/539	ENSG00000141458;ENSG00000025434;ENSG00000100219;ENSG00000179148;ENSG00000119927;ENSG00000130653;ENSG00000059377;ENSG00000183549;ENSG00000125629;ENSG00000148154;ENSG00000073756;ENSG00000095303;ENSG00000261052;ENSG00000101670;ENSG00000175564;ENSG00000160211;ENSG00000005469;ENSG00000124212;ENSG00000186480;ENSG00000125772;ENSG00000172296;ENSG00000107317;ENSG00000108786;ENSG00000135454;ENSG00000196689…	NPC1;NR1H3;XBP1;ALOXE3;GPAM;PNPLA7;TBXAS1;ACSM5;INSIG2;UGCG;PTGS2;PTGS1;SULT1A3;LIPG;UCP3;G6PD;CROT;PTGIS;INSIG1;GPCPD1;SPTLC3;PTGDS;HSD17B1;B4GALNT1;TRPV1;NAPEPLD;GDPD3;SLC27A3;LDLRAP1;PLPP3;LIPI;CEL
GO Biological Processes	GO:0032720	negative regulation of tumor necrosis factor production	-1.96485	-0.509931	6/49	ENSG00000168961;ENSG00000102575;ENSG00000111679;ENSG00000185122;ENSG00000207971;ENSG00000135077	LGALS9;ACP5;PTPN6;HSF1;MIR125B1;HAVCR2
GO Biological Processes	GO:0035914	skeletal muscle cell differentiation	-1.96485	-0.509931	6/49	ENSG00000123358;ENSG00000162772;ENSG00000120738;ENSG00000170345;ENSG00000185022;ENSG00000102554	NR4A1;ATF3;EGR1;FOS;MAFF;KLF5
GO Biological Processes	GO:0048167	regulation of synaptic plasticity	-1.96485	-0.509931	6/49	ENSG00000148730;ENSG00000176884;ENSG00000058335;ENSG00000161509;ENSG00000117016;ENSG00000079841	EIF4EBP2;GRIN1;RASGRF1;GRIN2C;RIMS3;RIMS1
GO Biological Processes	GO:0050830	defense response to Gram-positive bacterium	-1.96367	-0.509772	9/95	ENSG00000172936;ENSG00000136244;ENSG00000102575;ENSG00000187796;ENSG00000100448;ENSG00000180596;ENSG00000277224;ENSG00000135077;ENSG00000168811	MYD88;IL6;ACP5;CARD9;CTSG;HIST1H2BC;HIST1H2BF;HAVCR2;IL12A
GO Biological Processes	GO:0009636	response to toxic substance	-1.93555	-0.483636	9/96	ENSG00000113721;ENSG00000198835;ENSG00000171791;ENSG00000070669;ENSG00000140465;ENSG00000151012;ENSG00000170345;ENSG00000128272;ENSG00000160323	PDGFRB;GJC2;BCL2;ASNS;CYP1A1;SLC7A11;FOS;ATF4;ADAMTS13
GO Biological Processes	GO:0040018	positive regulation of multicellular organism growth	-1.93451	-0.483636	5/36	ENSG00000157017;ENSG00000119927;ENSG00000171791;ENSG00000185122;ENSG00000184486	GHRL;GPAM;BCL2;HSF1;POU3F2
GO Biological Processes	GO:0050772	positive regulation of axonogenesis	-1.93451	-0.483636	5/36	ENSG00000221866;ENSG00000181754;ENSG00000004399;ENSG00000178235;ENSG00000064300	PLXNA4;AMIGO1;PLXND1;SLITRK1;NGFR
GO Biological Processes	GO:0007283	spermatogenesis	-1.93264	-0.482769	28/459	ENSG00000102904;ENSG00000118557;ENSG00000182791;ENSG00000220201;ENSG00000185823;ENSG00000003137;ENSG00000131018;ENSG00000073146;ENSG00000105011;ENSG00000182459;ENSG00000113916;ENSG00000185972;ENSG00000100918;ENSG00000023445;ENSG00000108387;ENSG00000185122;ENSG00000111087;ENSG00000061656;ENSG00000100360;ENSG00000136449;ENSG00000115548;ENSG00000149634;ENSG00000135454;ENSG00000128886;ENSG00000160401…	TSNAXIP1;PMFBP1;CCDC87;ZGLP1;NPAP1;CYP26B1;SYNE1;MOV10L1;ASF1B;TEX19;BCL6;CCIN;REC8;BIRC3;SEPT4;HSF1;GLI1;SPAG4;IFT27;MYCBPAP;KDM3A;SPATA25;B4GALNT1;ELL3;CFAP157;BTBD18;ARNTL;SLC2A14
GO Biological Processes	GO:0005513	detection of calcium ion	-1.91701	-0.479986	3/13	ENSG00000171121;ENSG00000135643;ENSG00000120049	KCNMB3;KCNMB4;KCNIP2
GO Biological Processes	GO:0007041	lysosomal transport	-1.91701	-0.479986	3/13	ENSG00000141458;ENSG00000069869;ENSG00000137877	NPC1;NEDD4;SPTBN5
GO Biological Processes	GO:0009100	glycoprotein metabolic process	-1.91701	-0.479986	3/13	ENSG00000197093;ENSG00000160323;ENSG00000160408	GAL3ST4;ADAMTS13;ST6GALNAC6
GO Biological Processes	GO:0021527	spinal cord association neuron differentiation	-1.91701	-0.479986	3/13	ENSG00000273706;ENSG00000112139;ENSG00000143869	LHX1;MDGA1;GDF7
GO Biological Processes	GO:0021680	cerebellar Purkinje cell layer development	-1.91701	-0.479986	3/13	ENSG00000063015;ENSG00000090861;ENSG00000135472	SEZ6;AARS;FAIM2
GO Biological Processes	GO:0031669	cellular response to nutrient levels	-1.91701	-0.479986	3/13	ENSG00000145040;ENSG00000158445;ENSG00000090339	UCN2;KCNB1;ICAM1
GO Biological Processes	GO:0043101	purine-containing compound salvage	-1.91701	-0.479986	3/13	ENSG00000133805;ENSG00000196839;ENSG00000137198	AMPD3;ADA;GMPR
GO Biological Processes	GO:0045446	endothelial cell differentiation	-1.91701	-0.479986	3/13	ENSG00000128052;ENSG00000117707;ENSG00000230667	KDR;PROX1;SETSIP
GO Biological Processes	GO:0048333	mesodermal cell differentiation	-1.91701	-0.479986	3/13	ENSG00000122641;ENSG00000125378;ENSG00000259207	INHBA;BMP4;ITGB3
GO Biological Processes	GO:0050982	detection of mechanical stimulus	-1.91701	-0.479986	3/13	ENSG00000166473;ENSG00000173991;ENSG00000158683	PKD1L2;TCAP;PKD1L1
GO Biological Processes	GO:0051260	protein homooligomerization	-1.92721	-0.479986	16/221	ENSG00000168676;ENSG00000167772;ENSG00000100024;ENSG00000198513;ENSG00000108387;ENSG00000185122;ENSG00000131398;ENSG00000158445;ENSG00000106688;ENSG00000178695;ENSG00000183775;ENSG00000099957;ENSG00000156521;ENSG00000180332;ENSG00000110799;ENSG00000137877	KCTD19;ANGPTL4;UPB1;ATL1;SEPT4;HSF1;KCNC3;KCNB1;SLC1A1;KCTD12;KCTD16;P2RX6;TYSND1;KCTD4;VWF;SPTBN5
GO Biological Processes	GO:0051926	negative regulation of calcium ion transport	-1.91701	-0.479986	3/13	ENSG00000073756;ENSG00000159167;ENSG00000090339	PTGS2;STC1;ICAM1
GO Biological Processes	GO:0070365	hepatocyte differentiation	-1.91701	-0.479986	3/13	ENSG00000117707;ENSG00000100889;ENSG00000140465	PROX1;PCK2;CYP1A1
GO Biological Processes	GO:0035108	limb morphogenesis	-1.90469	-0.469611	4/24	ENSG00000106012;ENSG00000138696;ENSG00000105429;ENSG00000162878	IQCE;BMPR1B;MEGF8;PKDCC
GO Biological Processes	GO:0035902	response to immobilization stress	-1.90469	-0.469611	4/24	ENSG00000143839;ENSG00000105220;ENSG00000140465;ENSG00000170345	REN;GPI;CYP1A1;FOS
GO Biological Processes	GO:0001558	regulation of cell growth	-1.90113	-0.467017	8/81	ENSG00000164283;ENSG00000170801;ENSG00000116183;ENSG00000118523;ENSG00000146674;ENSG00000064205;ENSG00000118515;ENSG00000136999	ESM1;HTRA3;PAPPA2;CTGF;IGFBP3;WISP2;SGK1;NOV
GO Biological Processes	GO:0006641	triglyceride metabolic process	-1.8851	-0.462914	5/37	ENSG00000130649;ENSG00000119927;ENSG00000125629;ENSG00000186480;ENSG00000119919	CYP2E1;GPAM;INSIG2;INSIG1;NKX2-3
GO Biological Processes	GO:0006865	amino acid transport	-1.88294	-0.462914	6/51	ENSG00000139209;ENSG00000151012;ENSG00000079215;ENSG00000106688;ENSG00000168003;ENSG00000103257	SLC38A4;SLC7A11;SLC1A3;SLC1A1;SLC3A2;SLC7A5
GO Biological Processes	GO:0006873	cellular ion homeostasis	-1.86533	-0.462914	2/5	ENSG00000175591;ENSG00000124140	P2RY2;SLC12A5
GO Biological Processes	GO:0007635	chemosensory behavior	-1.86533	-0.462914	2/5	ENSG00000127366;ENSG00000196689	TAS2R5;TRPV1
GO Biological Processes	GO:0009755	hormone-mediated signaling pathway	-1.88294	-0.462914	6/51	ENSG00000157017;ENSG00000143839;ENSG00000151090;ENSG00000145040;ENSG00000115548;ENSG00000101440	GHRL;REN;THRB;UCN2;KDM3A;ASIP
GO Biological Processes	GO:0009812	flavonoid metabolic process	-1.86533	-0.462914	2/5	ENSG00000261052;ENSG00000140465	SULT1A3;CYP1A1
GO Biological Processes	GO:0010868	negative regulation of triglyceride biosynthetic process	-1.86533	-0.462914	2/5	ENSG00000199094;ENSG00000142178	MIR30C2;SIK1
GO Biological Processes	GO:0010894	negative regulation of steroid biosynthetic process	-1.86533	-0.462914	2/5	ENSG00000125629;ENSG00000186480	INSIG2;INSIG1
GO Biological Processes	GO:0018057	peptidyl-lysine oxidation	-1.86533	-0.462914	2/5	ENSG00000113083;ENSG00000134013	LOX;LOXL2
GO Biological Processes	GO:0019318	hexose metabolic process	-1.86533	-0.462914	2/5	ENSG00000159399;ENSG00000156510	HK2;HKDC1
GO Biological Processes	GO:0030522	intracellular receptor signaling pathway	-1.8851	-0.462914	5/37	ENSG00000025434;ENSG00000151090;ENSG00000123358;ENSG00000175745;ENSG00000119508	NR1H3;THRB;NR4A1;NR2F1;NR4A3
GO Biological Processes	GO:0034109	homotypic cell-cell adhesion	-1.86533	-0.462914	2/5	ENSG00000157890;ENSG00000162407	MEGF11;PLPP3
GO Biological Processes	GO:0035694	mitochondrial protein catabolic process	-1.86533	-0.462914	2/5	ENSG00000104765;ENSG00000176171	BNIP3L;BNIP3
GO Biological Processes	GO:0036091	positive regulation of transcription from RNA polymerase II promoter in response to oxidative stress	-1.86533	-0.462914	2/5	ENSG00000128272;ENSG00000130766	ATF4;SESN2
GO Biological Processes	GO:0038033	positive regulation of endothelial cell chemotaxis by VEGF-activated vascular endothelial growth factor receptor signaling pathway	-1.86533	-0.462914	2/5	ENSG00000128052;ENSG00000112715	KDR;VEGFA
GO Biological Processes	GO:0042536	negative regulation of tumor necrosis factor biosynthetic process	-1.86533	-0.462914	2/5	ENSG00000157017;ENSG00000116285	GHRL;ERRFI1
GO Biological Processes	GO:0046813	receptor-mediated virion attachment to host cell	-1.86533	-0.462914	2/5	ENSG00000172061;ENSG00000090339	LRRC15;ICAM1
GO Biological Processes	GO:0048541	Peyer's patch development	-1.86533	-0.462914	2/5	ENSG00000196839;ENSG00000119919	ADA;NKX2-3
GO Biological Processes	GO:0050804	modulation of chemical synaptic transmission	-1.8851	-0.462914	5/37	ENSG00000148730;ENSG00000196338;ENSG00000148408;ENSG00000189056;ENSG00000151012	EIF4EBP2;NLGN3;CACNA1B;RELN;SLC7A11
GO Biological Processes	GO:0055092	sterol homeostasis	-1.86533	-0.462914	2/5	ENSG00000025434;ENSG00000100219	NR1H3;XBP1
GO Biological Processes	GO:0060023	soft palate development	-1.86533	-0.462914	2/5	ENSG00000179981;ENSG00000204248	TSHZ1;COL11A2
GO Biological Processes	GO:0061588	calcium activated phospholipid scrambling	-1.86533	-0.462914	2/5	ENSG00000146205;ENSG00000185101	ANO7;ANO9
GO Biological Processes	GO:0061590	calcium activated phosphatidylcholine scrambling	-1.86533	-0.462914	2/5	ENSG00000146205;ENSG00000185101	ANO7;ANO9
GO Biological Processes	GO:0061591	calcium activated galactosylceramide scrambling	-1.86533	-0.462914	2/5	ENSG00000146205;ENSG00000185101	ANO7;ANO9
GO Biological Processes	GO:0070988	demethylation	-1.86533	-0.462914	2/5	ENSG00000132763;ENSG00000140465	MMACHC;CYP1A1
GO Biological Processes	GO:0071376	cellular response to corticotropin-releasing hormone stimulus	-1.86533	-0.462914	2/5	ENSG00000123358;ENSG00000119508	NR4A1;NR4A3
GO Biological Processes	GO:0072284	metanephric S-shaped body morphogenesis	-1.86533	-0.462914	2/5	ENSG00000113721;ENSG00000273706	PDGFRB;LHX1
GO Biological Processes	GO:0086045	membrane depolarization during AV node cell action potential	-1.86533	-0.462914	2/5	ENSG00000165995;ENSG00000006283	CACNB2;CACNA1G
GO Biological Processes	GO:0090036	regulation of protein kinase C signaling	-1.86533	-0.462914	2/5	ENSG00000063015;ENSG00000131016	SEZ6;AKAP12
GO Biological Processes	GO:0090188	negative regulation of pancreatic juice secretion	-1.86533	-0.462914	2/5	ENSG00000025434;ENSG00000126562	NR1H3;WNK4
GO Biological Processes	GO:1901388	regulation of transforming growth factor beta activation	-1.86533	-0.462914	2/5	ENSG00000105855;ENSG00000137507	ITGB8;LRRC32
GO Biological Processes	GO:1903142	positive regulation of establishment of endothelial barrier	-1.86533	-0.462914	2/5	ENSG00000184113;ENSG00000115718	CLDN5;PROC
GO Biological Processes	GO:1903936	cellular response to sodium arsenite	-1.86533	-0.462914	2/5	ENSG00000185122;ENSG00000156711	HSF1;MAPK13
GO Biological Processes	GO:1990830	cellular response to leukemia inhibitory factor	-1.88064	-0.462914	9/98	ENSG00000156650;ENSG00000100219;ENSG00000159399;ENSG00000150630;ENSG00000168906;ENSG00000115548;ENSG00000090339;ENSG00000102554;ENSG00000121060	KAT6B;XBP1;HK2;VEGFC;MAT2A;KDM3A;ICAM1;KLF5;TRIM25
GO Biological Processes	GO:0007254	JNK cascade	-1.84366	-0.445951	6/52	ENSG00000172936;ENSG00000150991;ENSG00000095370;ENSG00000173334;ENSG00000173327;ENSG00000127863	MYD88;UBC;SH2D3C;TRIB1;MAP3K11;TNFRSF19
GO Biological Processes	GO:0010506	regulation of autophagy	-1.84642	-0.445951	7/67	ENSG00000165507;ENSG00000100219;ENSG00000083750;ENSG00000171791;ENSG00000155961;ENSG00000150995;ENSG00000149639	DEPP1;XBP1;RRAGB;BCL2;RAB39B;ITPR1;SOGA1
GO Biological Processes	GO:0017144	drug metabolic process	-1.84212	-0.445951	4/25	ENSG00000130649;ENSG00000186115;ENSG00000140465;ENSG00000138356	CYP2E1;CYP4F2;CYP1A1;AOX1
GO Biological Processes	GO:0032967	positive regulation of collagen biosynthetic process	-1.84212	-0.445951	4/25	ENSG00000113721;ENSG00000118523;ENSG00000125378;ENSG00000166396	PDGFRB;CTGF;BMP4;SERPINB7
GO Biological Processes	GO:0071333	cellular response to glucose stimulus	-1.84642	-0.445951	7/67	ENSG00000133895;ENSG00000187486;ENSG00000100219;ENSG00000100889;ENSG00000158445;ENSG00000090339;ENSG00000132386	MEN1;KCNJ11;XBP1;PCK2;KCNB1;ICAM1;SERPINF1
GO Biological Processes	GO:0071353	cellular response to interleukin-4	-1.84212	-0.445951	4/25	ENSG00000100219;ENSG00000165030;ENSG00000160323;ENSG00000081059	XBP1;NFIL3;ADAMTS13;TCF7
GO Biological Processes	GO:2000463	positive regulation of excitatory postsynaptic potential	-1.84212	-0.445951	4/25	ENSG00000196338;ENSG00000176884;ENSG00000189056;ENSG00000079841	NLGN3;GRIN1;RELN;RIMS1
GO Biological Processes	GO:0008015	blood circulation	-1.83745	-0.443052	5/38	ENSG00000159200;ENSG00000171860;ENSG00000177000;ENSG00000128271;ENSG00000148926	RCAN1;C3AR1;MTHFR;ADORA2A;ADM
GO Biological Processes	GO:0060412	ventricular septum morphogenesis	-1.83745	-0.443052	5/38	ENSG00000117707;ENSG00000135766;ENSG00000164683;ENSG00000106799;ENSG00000135547	PROX1;EGLN1;HEY1;TGFBR1;HEY2
GO Biological Processes	GO:0000302	response to reactive oxygen species	-1.82469	-0.439897	3/14	ENSG00000054356;ENSG00000114378;ENSG00000068001	PTPRN;HYAL1;HYAL2
GO Biological Processes	GO:0002675	positive regulation of acute inflammatory response	-1.82469	-0.439897	3/14	ENSG00000136244;ENSG00000060566;ENSG00000151651	IL6;CREB3L3;ADAM8
GO Biological Processes	GO:0003085	negative regulation of systemic arterial blood pressure	-1.82469	-0.439897	3/14	ENSG00000101188;ENSG00000163485;ENSG00000196689	NTSR1;ADORA1;TRPV1
GO Biological Processes	GO:0010759	positive regulation of macrophage chemotaxis	-1.82469	-0.439897	3/14	ENSG00000171860;ENSG00000138379;ENSG00000174600	C3AR1;MSTN;CMKLR1
GO Biological Processes	GO:0010954	positive regulation of protein processing	-1.82469	-0.439897	3/14	ENSG00000262655;ENSG00000151651;ENSG00000145506	SPON1;ADAM8;NKD2
GO Biological Processes	GO:0010955	negative regulation of protein processing	-1.82469	-0.439897	3/14	ENSG00000135919;ENSG00000180447;ENSG00000128965	SERPINE2;GAS1;CHAC1
GO Biological Processes	GO:0035810	positive regulation of urine volume	-1.82469	-0.439897	3/14	ENSG00000128271;ENSG00000125510;ENSG00000068001	ADORA2A;OPRL1;HYAL2
GO Biological Processes	GO:0046039	GTP metabolic process	-1.82469	-0.439897	3/14	ENSG00000133805;ENSG00000140598;ENSG00000179144	AMPD3;EFL1;GIMAP7
GO Biological Processes	GO:0051145	smooth muscle cell differentiation	-1.82469	-0.439897	3/14	ENSG00000103241;ENSG00000125378;ENSG00000135547	FOXF1;BMP4;HEY2
GO Biological Processes	GO:0055093	response to hyperoxia	-1.82469	-0.439897	3/14	ENSG00000113721;ENSG00000140465;ENSG00000176171	PDGFRB;CYP1A1;BNIP3
GO Biological Processes	GO:1903204	negative regulation of oxidative stress-induced neuron death	-1.82469	-0.439897	3/14	ENSG00000151012;ENSG00000128272;ENSG00000119508	SLC7A11;ATF4;NR4A3
GO Biological Processes	GO:0051384	response to glucocorticoid	-1.81345	-0.429521	7/68	ENSG00000136244;ENSG00000138379;ENSG00000073756;ENSG00000171791;ENSG00000120129;ENSG00000175564;ENSG00000148926	IL6;MSTN;PTGS2;BCL2;DUSP1;UCP3;ADM
GO Biological Processes	GO:0008152	metabolic process	-1.81144	-0.428376	14/190	ENSG00000116406;ENSG00000106633;ENSG00000100024;ENSG00000118094;ENSG00000065911;ENSG00000140398;ENSG00000114378;ENSG00000186792;ENSG00000177000;ENSG00000159399;ENSG00000068976;ENSG00000133063;ENSG00000114268;ENSG00000068001	EDEM3;GCK;UPB1;TREH;MTHFD2;NEIL1;HYAL1;HYAL3;MTHFR;HK2;PYGM;CHIT1;PFKFB4;HYAL2
GO Biological Processes	GO:0006665	sphingolipid metabolic process	-1.79146	-0.409255	5/39	ENSG00000179148;ENSG00000183018;ENSG00000148154;ENSG00000172296;ENSG00000135454	ALOXE3;SPNS2;UGCG;SPTLC3;B4GALNT1
GO Biological Processes	GO:0060041	retina development in camera-type eye	-1.7812	-0.399843	7/69	ENSG00000106689;ENSG00000104237;ENSG00000168496;ENSG00000273706;ENSG00000138696;ENSG00000050555;ENSG00000132386	LHX2;RP1;FEN1;LHX1;BMPR1B;LAMC3;SERPINF1
GO Biological Processes	GO:0006874	cellular calcium ion homeostasis	-1.77598	-0.395485	9/102	ENSG00000051108;ENSG00000196296;ENSG00000176884;ENSG00000198838;ENSG00000171791;ENSG00000159167;ENSG00000069696;ENSG00000128272;ENSG00000108688	HERPUD1;ATP2A1;GRIN1;RYR3;BCL2;STC1;DRD4;ATF4;CCL7
GO Biological Processes	GO:0042552	myelination	-1.76822	-0.39028	6/54	ENSG00000139549;ENSG00000181754;ENSG00000147676;ENSG00000184113;ENSG00000064787;ENSG00000134198	DHH;AMIGO1;MAL2;CLDN5;BCAS1;TSPAN2
GO Biological Processes	GO:0045600	positive regulation of fat cell differentiation	-1.76822	-0.39028	6/54	ENSG00000172216;ENSG00000100219;ENSG00000245848;ENSG00000102802;ENSG00000174600;ENSG00000102554	CEBPB;XBP1;CEBPA;MEDAG;CMKLR1;KLF5
GO Biological Processes	GO:0048704	embryonic skeletal system morphogenesis	-1.76822	-0.39028	6/54	ENSG00000128652;ENSG00000122592;ENSG00000105996;ENSG00000106006;ENSG00000125378;ENSG00000105429	HOXD3;HOXA7;HOXA2;HOXA6;BMP4;MEGF8
GO Biological Processes	GO:0006887	exocytosis	-1.75825	-0.381163	10/120	ENSG00000168952;ENSG00000164674;ENSG00000029534;ENSG00000117016;ENSG00000158445;ENSG00000178750;ENSG00000147041;ENSG00000079841;ENSG00000145506;ENSG00000130477	STXBP6;SYTL3;ANK1;RIMS3;KCNB1;STX19;SYTL5;RIMS1;NKD2;UNC13A
GO Biological Processes	GO:0001889	liver development	-1.75582	-0.37958	8/86	ENSG00000172216;ENSG00000117707;ENSG00000100219;ENSG00000070669;ENSG00000196839;ENSG00000140465;ENSG00000245848;ENSG00000153879	CEBPB;PROX1;XBP1;ASNS;ADA;CYP1A1;CEBPA;CEBPG
GO Biological Processes	GO:0003407	neural retina development	-1.74016	-0.375616	3/15	ENSG00000131242;ENSG00000104888;ENSG00000179774	RAB11FIP4;SLC17A7;ATOH7
GO Biological Processes	GO:0006633	fatty acid biosynthetic process	-1.74963	-0.375616	7/70	ENSG00000100219;ENSG00000059377;ENSG00000183549;ENSG00000073756;ENSG00000095303;ENSG00000124212;ENSG00000107317	XBP1;TBXAS1;ACSM5;PTGS2;PTGS1;PTGIS;PTGDS
GO Biological Processes	GO:0007566	embryo implantation	-1.74706	-0.375616	5/40	ENSG00000073756;ENSG00000113494;ENSG00000128342;ENSG00000159167;ENSG00000124212	PTGS2;PRLR;LIF;STC1;PTGIS
GO Biological Processes	GO:0015813	L-glutamate transmembrane transport	-1.74016	-0.375616	3/15	ENSG00000079215;ENSG00000106688;ENSG00000104888	SLC1A3;SLC1A1;SLC17A7
GO Biological Processes	GO:0030166	proteoglycan biosynthetic process	-1.74016	-0.375616	3/15	ENSG00000197093;ENSG00000176678;ENSG00000138696	GAL3ST4;FOXL1;BMPR1B
GO Biological Processes	GO:0030195	negative regulation of blood coagulation	-1.74016	-0.375616	3/15	ENSG00000106366;ENSG00000135919;ENSG00000115718	SERPINE1;SERPINE2;PROC
GO Biological Processes	GO:0030890	positive regulation of B cell proliferation	-1.74706	-0.375616	5/40	ENSG00000159958;ENSG00000113916;ENSG00000171791;ENSG00000196839;ENSG00000160716	TNFRSF13C;BCL6;BCL2;ADA;CHRNB2
GO Biological Processes	GO:0032469	endoplasmic reticulum calcium ion homeostasis	-1.74016	-0.375616	3/15	ENSG00000051108;ENSG00000171791;ENSG00000150995	HERPUD1;BCL2;ITPR1
GO Biological Processes	GO:0033169	histone H3-K9 demethylation	-1.74016	-0.375616	3/15	ENSG00000115548;ENSG00000006459;ENSG00000127663	KDM3A;KDM7A;KDM4B
GO Biological Processes	GO:0034356	NAD biosynthesis via nicotinamide riboside salvage pathway	-1.74016	-0.375616	3/15	ENSG00000172940;ENSG00000073756;ENSG00000124212	SLC22A13;PTGS2;PTGIS
GO Biological Processes	GO:0045603	positive regulation of endothelial cell differentiation	-1.74016	-0.375616	3/15	ENSG00000166292;ENSG00000125378;ENSG00000168874	TMEM100;BMP4;ATOH8
GO Biological Processes	GO:0050807	regulation of synapse organization	-1.74016	-0.375616	3/15	ENSG00000069869;ENSG00000151012;ENSG00000179542	NEDD4;SLC7A11;SLITRK4
GO Biological Processes	GO:1904469	positive regulation of tumor necrosis factor secretion	-1.74016	-0.375616	3/15	ENSG00000168961;ENSG00000088888;ENSG00000135077	LGALS9;MAVS;HAVCR2
GO Biological Processes	GO:2000484	positive regulation of interleukin-8 secretion	-1.74016	-0.375616	3/15	ENSG00000168961;ENSG00000174125;ENSG00000068001	LGALS9;TLR1;HYAL2
GO Biological Processes	GO:0043401	steroid hormone mediated signaling pathway	-1.73198	-0.369072	6/55	ENSG00000025434;ENSG00000151090;ENSG00000123358;ENSG00000175745;ENSG00000125378;ENSG00000119508	NR1H3;THRB;NR4A1;NR2F1;BMP4;NR4A3
GO Biological Processes	GO:0071230	cellular response to amino acid stimulus	-1.73198	-0.369072	6/55	ENSG00000172216;ENSG00000100219;ENSG00000083750;ENSG00000185122;ENSG00000107954;ENSG00000130766	CEBPB;XBP1;RRAGB;HSF1;NEURL1;SESN2
GO Biological Processes	GO:0046718	viral entry into host cell	-1.72832	-0.366234	8/87	ENSG00000141458;ENSG00000114378;ENSG00000186792;ENSG00000185803;ENSG00000090339;ENSG00000073008;ENSG00000068001;ENSG00000259207	NPC1;HYAL1;HYAL3;SLC52A2;ICAM1;PVR;HYAL2;ITGB3
GO Biological Processes	GO:0044331	cell-cell adhesion mediated by cadherin	-1.72615	-0.364887	4/27	ENSG00000129910;ENSG00000125966;ENSG00000074276;ENSG00000079112	CDH15;MMP24;CDHR2;CDH17
GO Biological Processes	GO:0001957	intramembranous ossification	-1.70037	-0.36375	2/6	ENSG00000156427;ENSG00000169184	FGF18;MN1
GO Biological Processes	GO:0006163	purine nucleotide metabolic process	-1.70037	-0.36375	2/6	ENSG00000137198;ENSG00000185100	GMPR;ADSSL1
GO Biological Processes	GO:0006670	sphingosine metabolic process	-1.70037	-0.36375	2/6	ENSG00000176170;ENSG00000163082	SPHK1;SGPP2
GO Biological Processes	GO:0006805	xenobiotic metabolic process	-1.7013	-0.36375	8/88	ENSG00000172379;ENSG00000003137;ENSG00000130649;ENSG00000155016;ENSG00000095303;ENSG00000261052;ENSG00000106258;ENSG00000243989	ARNT2;CYP26B1;CYP2E1;CYP2U1;PTGS1;SULT1A3;CYP3A5;ACY1
GO Biological Processes	GO:0008643	carbohydrate transport	-1.70415	-0.36375	5/41	ENSG00000059804;ENSG00000134955;ENSG00000162426;ENSG00000117394;ENSG00000173262	SLC2A3;SLC37A2;SLC45A1;SLC2A1;SLC2A14
GO Biological Processes	GO:0009953	dorsal/ventral pattern formation	-1.70415	-0.36375	5/41	ENSG00000106689;ENSG00000273706;ENSG00000105996;ENSG00000111087;ENSG00000138696	LHX2;LHX1;HOXA2;GLI1;BMPR1B
GO Biological Processes	GO:0010466	negative regulation of peptidase activity	-1.71303	-0.36375	10/122	ENSG00000168634;ENSG00000079257;ENSG00000197558;ENSG00000106366;ENSG00000135919;ENSG00000166396;ENSG00000149651;ENSG00000124116;ENSG00000099937;ENSG00000105825	WFDC13;LXN;SSPO;SERPINE1;SERPINE2;SERPINB7;SPINT4;WFDC3;SERPIND1;TFPI2
GO Biological Processes	GO:0010757	negative regulation of plasminogen activation	-1.70037	-0.36375	2/6	ENSG00000106366;ENSG00000135919	SERPINE1;SERPINE2
GO Biological Processes	GO:0010983	positive regulation of high-density lipoprotein particle clearance	-1.70037	-0.36375	2/6	ENSG00000101670;ENSG00000112293	LIPG;GPLD1
GO Biological Processes	GO:0014031	mesenchymal cell development	-1.70037	-0.36375	2/6	ENSG00000171791;ENSG00000135547	BCL2;HEY2
GO Biological Processes	GO:0030854	positive regulation of granulocyte differentiation	-1.70037	-0.36375	2/6	ENSG00000159216;ENSG00000185862	RUNX1;EVI2B
GO Biological Processes	GO:0032792	negative regulation of CREB transcription factor activity	-1.70037	-0.36375	2/6	ENSG00000175197;ENSG00000142178	DDIT3;SIK1
GO Biological Processes	GO:0042130	negative regulation of T cell proliferation	-1.70415	-0.36375	5/41	ENSG00000172216;ENSG00000174564;ENSG00000177425;ENSG00000111679;ENSG00000135077	CEBPB;IL20RB;PAWR;PTPN6;HAVCR2
GO Biological Processes	GO:0042531	positive regulation of tyrosine phosphorylation of STAT protein	-1.71873	-0.36375	7/71	ENSG00000136244;ENSG00000261371;ENSG00000185122;ENSG00000128342;ENSG00000160712;ENSG00000242689;ENSG00000168811	IL6;PECAM1;HSF1;LIF;IL6R;CNTF;IL12A
GO Biological Processes	GO:0042634	regulation of hair cycle	-1.70037	-0.36375	2/6	ENSG00000133794;ENSG00000179094	ARNTL;PER1
GO Biological Processes	GO:0042773	ATP synthesis coupled electron transport	-1.70037	-0.36375	2/6	ENSG00000198786;ENSG00000198712	MT-ND5;MT-CO2
GO Biological Processes	GO:0045187	regulation of circadian sleep/wake cycle, sleep	-1.70037	-0.36375	2/6	ENSG00000196839;ENSG00000107317	ADA;PTGDS
GO Biological Processes	GO:0045595	regulation of cell differentiation	-1.70415	-0.36375	5/41	ENSG00000125820;ENSG00000125378;ENSG00000184486;ENSG00000128342;ENSG00000142178	NKX2-2;BMP4;POU3F2;LIF;SIK1
GO Biological Processes	GO:0045843	negative regulation of striated muscle tissue development	-1.70037	-0.36375	2/6	ENSG00000129194;ENSG00000125378	SOX15;BMP4
GO Biological Processes	GO:0048706	embryonic skeletal system development	-1.70415	-0.36375	5/41	ENSG00000185630;ENSG00000170689;ENSG00000106006;ENSG00000125378;ENSG00000109705	PBX1;HOXB9;HOXA6;BMP4;NKX3-2
GO Biological Processes	GO:0048793	pronephros development	-1.70037	-0.36375	2/6	ENSG00000273706;ENSG00000143867	LHX1;OSR1
GO Biological Processes	GO:0051135	positive regulation of NK T cell activation	-1.70037	-0.36375	2/6	ENSG00000160712;ENSG00000168811	IL6R;IL12A
GO Biological Processes	GO:0051150	regulation of smooth muscle cell differentiation	-1.70037	-0.36375	2/6	ENSG00000103241;ENSG00000125378	FOXF1;BMP4
GO Biological Processes	GO:0060341	regulation of cellular localization	-1.70037	-0.36375	2/6	ENSG00000178184;ENSG00000102981	PARD6G;PARD6A
GO Biological Processes	GO:0060760	positive regulation of response to cytokine stimulus	-1.70037	-0.36375	2/6	ENSG00000088888;ENSG00000273841	MAVS;TAF9
GO Biological Processes	GO:0070098	chemokine-mediated signaling pathway	-1.71873	-0.36375	7/71	ENSG00000144230;ENSG00000121797;ENSG00000115009;ENSG00000108688;ENSG00000174600;ENSG00000169429;ENSG00000119737	GPR17;CCRL2;CCL20;CCL7;CMKLR1;CXCL8;GPR75
GO Biological Processes	GO:0070120	ciliary neurotrophic factor-mediated signaling pathway	-1.70037	-0.36375	2/6	ENSG00000160712;ENSG00000242689	IL6R;CNTF
GO Biological Processes	GO:0072672	neutrophil extravasation	-1.70037	-0.36375	2/6	ENSG00000261371;ENSG00000204936	PECAM1;CD177
GO Biological Processes	GO:0090027	negative regulation of monocyte chemotaxis	-1.70037	-0.36375	2/6	ENSG00000120129;ENSG00000136999	DUSP1;NOV
GO Biological Processes	GO:0097119	postsynaptic density protein 95 clustering	-1.70037	-0.36375	2/6	ENSG00000110076;ENSG00000189056	NRXN2;RELN
GO Biological Processes	GO:1990573	potassium ion import across plasma membrane	-1.70415	-0.36375	5/41	ENSG00000124140;ENSG00000182324;ENSG00000187486;ENSG00000186009;ENSG00000184185	SLC12A5;KCNJ14;KCNJ11;ATP4B;KCNJ12
GO Biological Processes	GO:0006631	fatty acid metabolic process	-1.69675	-0.361588	12/159	ENSG00000179148;ENSG00000132326;ENSG00000119927;ENSG00000059377;ENSG00000183549;ENSG00000073756;ENSG00000095303;ENSG00000175564;ENSG00000005469;ENSG00000124212;ENSG00000107317;ENSG00000143554	ALOXE3;PER2;GPAM;TBXAS1;ACSM5;PTGS2;PTGS1;UCP3;CROT;PTGIS;PTGDS;SLC27A3
GO Biological Processes	GO:0016266	O-glycan processing	-1.69667	-0.361588	6/56	ENSG00000008513;ENSG00000119514;ENSG00000182870;ENSG00000173702;ENSG00000157350;ENSG00000140297	ST3GAL1;GALNT12;GALNT9;MUC13;ST3GAL2;GCNT3
GO Biological Processes	GO:0035556	intracellular signal transduction	-1.67918	-0.34487	27/461	ENSG00000113721;ENSG00000176170;ENSG00000104237;ENSG00000089012;ENSG00000185838;ENSG00000058335;ENSG00000118523;ENSG00000106799;ENSG00000111679;ENSG00000120129;ENSG00000275993;ENSG00000118515;ENSG00000142178;ENSG00000184343;ENSG00000148082;ENSG00000156711;ENSG00000124251;ENSG00000105519;ENSG00000171435;ENSG00000136573;ENSG00000102010;ENSG00000130477;ENSG00000158458;ENSG00000169429;ENSG00000125775…	PDGFRB;SPHK1;RP1;SIRPG;GNB1L;RASGRF1;CTGF;TGFBR1;PTPN6;DUSP1;SIK1B;SGK1;SIK1;SRPK3;SHC3;MAPK13;TP53TG5;CAPS;KSR2;BLK;BMX;UNC13A;NRG2;CXCL8;SDCBP2;WNK4;STAC2
GO Biological Processes	GO:0032689	negative regulation of interferon-gamma production	-1.67229	-0.33951	4/28	ENSG00000168961;ENSG00000174564;ENSG00000137033;ENSG00000135077	LGALS9;IL20RB;IL33;HAVCR2
GO Biological Processes	GO:0051966	regulation of synaptic transmission, glutamatergic	-1.67229	-0.33951	4/28	ENSG00000196338;ENSG00000135919;ENSG00000168959;ENSG00000130477	NLGN3;SERPINE2;GRM5;UNC13A
GO Biological Processes	GO:0010951	negative regulation of endopeptidase activity	-1.67008	-0.338071	11/142	ENSG00000168634;ENSG00000178404;ENSG00000079257;ENSG00000106366;ENSG00000135919;ENSG00000166396;ENSG00000149651;ENSG00000124116;ENSG00000099937;ENSG00000105825;ENSG00000132386	WFDC13;CEP295NL;LXN;SERPINE1;SERPINE2;SERPINB7;SPINT4;WFDC3;SERPIND1;TFPI2;SERPINF1
GO Biological Processes	GO:0001657	ureteric bud development	-1.66265	-0.337163	5/42	ENSG00000137834;ENSG00000273706;ENSG00000171791;ENSG00000125378;ENSG00000143867	SMAD6;LHX1;BCL2;BMP4;OSR1
GO Biological Processes	GO:0009168	purine ribonucleoside monophosphate biosynthetic process	-1.66235	-0.337163	3/16	ENSG00000133805;ENSG00000196839;ENSG00000185100	AMPD3;ADA;ADSSL1
GO Biological Processes	GO:0010811	positive regulation of cell-substrate adhesion	-1.66265	-0.337163	5/42	ENSG00000138722;ENSG00000103241;ENSG00000100034;ENSG00000138080;ENSG00000173269	MMRN1;FOXF1;PPM1F;EMILIN1;MMRN2
GO Biological Processes	GO:0030214	hyaluronan catabolic process	-1.66235	-0.337163	3/16	ENSG00000114378;ENSG00000186792;ENSG00000068001	HYAL1;HYAL3;HYAL2
GO Biological Processes	GO:0035994	response to muscle stretch	-1.66235	-0.337163	3/16	ENSG00000105220;ENSG00000173991;ENSG00000170345	GPI;TCAP;FOS
GO Biological Processes	GO:0048665	neuron fate specification	-1.66235	-0.337163	3/16	ENSG00000125820;ENSG00000184486;ENSG00000152192	NKX2-2;POU3F2;POU4F1
GO Biological Processes	GO:0055089	fatty acid homeostasis	-1.66235	-0.337163	3/16	ENSG00000100219;ENSG00000119927;ENSG00000163485	XBP1;GPAM;ADORA1
GO Biological Processes	GO:0086010	membrane depolarization during action potential	-1.66235	-0.337163	3/16	ENSG00000144285;ENSG00000006283;ENSG00000100346	SCN1A;CACNA1G;CACNA1I
GO Biological Processes	GO:1902166	negative regulation of intrinsic apoptotic signaling pathway in response to DNA damage by p53 class mediator	-1.66235	-0.337163	3/16	ENSG00000171791;ENSG00000128886;ENSG00000273841	BCL2;ELL3;TAF9
GO Biological Processes	GO:0000117	regulation of transcription involved in G2/M transition of mitotic cell cycle	-1.41575	-0.330258	1/1	ENSG00000156273	BACH1
GO Biological Processes	GO:0000186	activation of MAPKK activity	-1.5095	-0.330258	5/46	ENSG00000106799;ENSG00000163485;ENSG00000125378;ENSG00000180815;ENSG00000099860	TGFBR1;ADORA1;BMP4;MAP3K15;GADD45B
GO Biological Processes	GO:0000380	alternative mRNA splicing, via spliceosome	-1.59036	-0.330258	3/17	ENSG00000136450;ENSG00000116560;ENSG00000103067	SRSF1;SFPQ;ESRP2
GO Biological Processes	GO:0000820	regulation of glutamine family amino acid metabolic process	-1.41575	-0.330258	1/1	ENSG00000089163	SIRT4
GO Biological Processes	GO:0000902	cell morphogenesis	-1.54885	-0.330258	8/94	ENSG00000129910;ENSG00000008853;ENSG00000185245;ENSG00000113916;ENSG00000171791;ENSG00000151651;ENSG00000108379;ENSG00000079112	CDH15;RHOBTB2;GP1BA;BCL6;BCL2;ADAM8;WNT3;CDH17
GO Biological Processes	GO:0000904	cell morphogenesis involved in differentiation	-1.56535	-0.330258	2/7	ENSG00000189056;ENSG00000050555	RELN;LAMC3
GO Biological Processes	GO:0001543	ovarian follicle rupture	-1.41575	-0.330258	1/1	ENSG00000180530	NRIP1
GO Biological Processes	GO:0001552	ovarian follicle atresia	-1.41575	-0.330258	1/1	ENSG00000186792	HYAL3
GO Biological Processes	GO:0001568	blood vessel development	-1.59601	-0.330258	6/59	ENSG00000176170;ENSG00000164683;ENSG00000103241;ENSG00000113083;ENSG00000125378;ENSG00000135547	SPHK1;HEY1;FOXF1;LOX;BMP4;HEY2
GO Biological Processes	GO:0001705	ectoderm formation	-1.41575	-0.330258	1/1	ENSG00000273706	LHX1
GO Biological Processes	GO:0001776	leukocyte homeostasis	-1.56535	-0.330258	2/7	ENSG00000171791;ENSG00000119919	BCL2;NKX2-3
GO Biological Processes	GO:0001808	negative regulation of type IV hypersensitivity	-1.41575	-0.330258	1/1	ENSG00000174564	IL20RB
GO Biological Processes	GO:0001910	regulation of leukocyte mediated cytotoxicity	-1.41575	-0.330258	1/1	ENSG00000090339	ICAM1
GO Biological Processes	GO:0001955	blood vessel maturation	-1.45147	-0.330258	2/8	ENSG00000175197;ENSG00000104903	DDIT3;LYL1
GO Biological Processes	GO:0002077	acrosome matrix dispersal	-1.41575	-0.330258	1/1	ENSG00000100312	ACR
GO Biological Processes	GO:0002194	hepatocyte cell migration	-1.41575	-0.330258	1/1	ENSG00000117707	PROX1
GO Biological Processes	GO:0002238	response to molecule of fungal origin	-1.41575	-0.330258	1/1	ENSG00000172936	MYD88
GO Biological Processes	GO:0002282	microglial cell activation involved in immune response	-1.41575	-0.330258	1/1	ENSG00000137033	IL33
GO Biological Processes	GO:0002320	lymphoid progenitor cell differentiation	-1.56535	-0.330258	2/7	ENSG00000171791;ENSG00000125378	BCL2;BMP4
GO Biological Processes	GO:0002426	immunoglobulin production in mucosal tissue	-1.41575	-0.330258	1/1	ENSG00000140297	GCNT3
GO Biological Processes	GO:0002541	activation of plasma proteins involved in acute inflammatory response	-1.41575	-0.330258	1/1	ENSG00000117525	F3
GO Biological Processes	GO:0002652	regulation of tolerance induction dependent upon immune response	-1.41575	-0.330258	1/1	ENSG00000135077	HAVCR2
GO Biological Processes	GO:0002838	negative regulation of immune response to tumor cell	-1.41575	-0.330258	1/1	ENSG00000135077	HAVCR2
GO Biological Processes	GO:0002933	lipid hydroxylation	-1.56535	-0.330258	2/7	ENSG00000106258;ENSG00000140465	CYP3A5;CYP1A1
GO Biological Processes	GO:0003171	atrioventricular valve development	-1.41575	-0.330258	1/1	ENSG00000135547	HEY2
GO Biological Processes	GO:0003223	ventricular compact myocardium morphogenesis	-1.56535	-0.330258	2/7	ENSG00000106799;ENSG00000152192	TGFBR1;POU4F1
GO Biological Processes	GO:0003279	cardiac septum development	-1.59036	-0.330258	3/17	ENSG00000004399;ENSG00000049192;ENSG00000125378	PLXND1;ADAMTS6;BMP4
GO Biological Processes	GO:0003327	type B pancreatic cell fate commitment	-1.41575	-0.330258	1/1	ENSG00000125820	NKX2-2
GO Biological Processes	GO:0003421	growth plate cartilage axis specification	-1.41575	-0.330258	1/1	ENSG00000159167	STC1
GO Biological Processes	GO:0005991	trehalose metabolic process	-1.41575	-0.330258	1/1	ENSG00000118094	TREH
GO Biological Processes	GO:0006157	deoxyadenosine catabolic process	-1.41575	-0.330258	1/1	ENSG00000196839	ADA
GO Biological Processes	GO:0006422	aspartyl-tRNA aminoacylation	-1.41575	-0.330258	1/1	ENSG00000115866	DARS
GO Biological Processes	GO:0006426	glycyl-tRNA aminoacylation	-1.41575	-0.330258	1/1	ENSG00000106105	GARS
GO Biological Processes	GO:0006469	negative regulation of protein kinase activity	-1.46764	-0.330258	7/80	ENSG00000116717;ENSG00000101255;ENSG00000100034;ENSG00000128271;ENSG00000173334;ENSG00000244274;ENSG00000099860	GADD45A;TRIB3;PPM1F;ADORA2A;TRIB1;DBNDD2;GADD45B
GO Biological Processes	GO:0006507	GPI anchor release	-1.41575	-0.330258	1/1	ENSG00000112293	GPLD1
GO Biological Processes	GO:0006508	proteolysis	-1.52266	-0.330258	38/717	ENSG00000140470;ENSG00000126218;ENSG00000174611;ENSG00000137225;ENSG00000167261;ENSG00000139549;ENSG00000143839;ENSG00000107882;ENSG00000170801;ENSG00000118939;ENSG00000116183;ENSG00000204264;ENSG00000100448;ENSG00000170967;ENSG00000125966;ENSG00000071246;ENSG00000049192;ENSG00000214711;ENSG00000135678;ENSG00000103269;ENSG00000148848;ENSG00000151651;ENSG00000150656;ENSG00000100902;ENSG00000189056…	ADAMTS17;F10;KY;CAPN11;DPEP2;DHH;REN;SUFU;HTRA3;UCHL3;PAPPA2;PSMB8;CTSG;DDI1;MMP24;VASH1;ADAMTS6;CAPN14;CPM;RHBDL1;ADAM12;ADAM8;CNDP1;PSMA6;RELN;MMP10;PROC;ENDOU;ACY1;SENP8;ACR;ADAMTS13;TYSND1;PGA5;CLCA2;PLAT;USP43;USP51
GO Biological Processes	GO:0006555	methionine metabolic process	-1.56535	-0.330258	2/7	ENSG00000102172;ENSG00000177000	SMS;MTHFR
GO Biological Processes	GO:0006564	L-serine biosynthetic process	-1.56535	-0.330258	2/7	ENSG00000135069;ENSG00000092621	PSAT1;PHGDH
GO Biological Processes	GO:0006566	threonine metabolic process	-1.41575	-0.330258	1/1	ENSG00000092621	PHGDH
GO Biological Processes	GO:0006595	polyamine metabolic process	-1.45147	-0.330258	2/8	ENSG00000130066;ENSG00000102172	SAT1;SMS
GO Biological Processes	GO:0006771	riboflavin metabolic process	-1.56535	-0.330258	2/7	ENSG00000102575;ENSG00000185803	ACP5;SLC52A2
GO Biological Processes	GO:0006979	response to oxidative stress	-1.58457	-0.330258	10/128	ENSG00000198736;ENSG00000023839;ENSG00000140398;ENSG00000159200;ENSG00000108179;ENSG00000073756;ENSG00000171791;ENSG00000095303;ENSG00000151012;ENSG00000211445	MSRB1;ABCC2;NEIL1;RCAN1;PPIF;PTGS2;BCL2;PTGS1;SLC7A11;GPX3
GO Biological Processes	GO:0007341	penetration of zona pellucida	-1.45147	-0.330258	2/8	ENSG00000186792;ENSG00000100312	HYAL3;ACR
GO Biological Processes	GO:0007379	segment specification	-1.56535	-0.330258	2/7	ENSG00000204103;ENSG00000105996	MAFB;HOXA2
GO Biological Processes	GO:0007411	axon guidance	-1.46823	-0.330258	14/211	ENSG00000106689;ENSG00000221866;ENSG00000128610;ENSG00000117407;ENSG00000118263;ENSG00000185070;ENSG00000108379;ENSG00000189056;ENSG00000148082;ENSG00000144857;ENSG00000119508;ENSG00000143869;ENSG00000137877;ENSG00000033327	LHX2;PLXNA4;FEZF1;ARTN;KLF7;FLRT2;WNT3;RELN;SHC3;BOC;NR4A3;GDF7;SPTBN5;GAB2
GO Biological Processes	GO:0007495	visceral mesoderm-endoderm interaction involved in midgut development	-1.41575	-0.330258	1/1	ENSG00000176678	FOXL1
GO Biological Processes	GO:0007528	neuromuscular junction development	-1.47981	-0.330258	4/32	ENSG00000069869;ENSG00000165995;ENSG00000130477;ENSG00000030304	NEDD4;CACNB2;UNC13A;MUSK
GO Biological Processes	GO:0007605	sensory perception of sound	-1.6501	-0.330258	11/143	ENSG00000181585;ENSG00000151090;ENSG00000091536;ENSG00000175894;ENSG00000204248;ENSG00000079215;ENSG00000204311;ENSG00000090339;ENSG00000160716;ENSG00000155719;ENSG00000117013	TMIE;THRB;MYO15A;TSPEAR;COL11A2;SLC1A3;PJVK;ICAM1;CHRNB2;OTOA;KCNQ4
GO Biological Processes	GO:0007613	memory	-1.44244	-0.330258	7/81	ENSG00000172216;ENSG00000148730;ENSG00000168496;ENSG00000176884;ENSG00000073756;ENSG00000160716;ENSG00000030304	CEBPB;EIF4EBP2;FEN1;GRIN1;PTGS2;CHRNB2;MUSK
GO Biological Processes	GO:0008286	insulin receptor signaling pathway	-1.41773	-0.330258	7/82	ENSG00000148730;ENSG00000187840;ENSG00000004799;ENSG00000112293;ENSG00000149639;ENSG00000147614;ENSG00000117461	EIF4EBP2;EIF4EBP1;PDK4;GPLD1;SOGA1;ATP6V0D2;PIK3R3
GO Biological Processes	GO:0008360	regulation of cell shape	-1.55379	-0.330258	11/148	ENSG00000128052;ENSG00000149798;ENSG00000221866;ENSG00000004399;ENSG00000073712;ENSG00000148935;ENSG00000149925;ENSG00000108688;ENSG00000090339;ENSG00000115963;ENSG00000112715	KDR;CDC42EP2;PLXNA4;PLXND1;FERMT2;GAS2;ALDOA;CCL7;ICAM1;RND3;VEGFA
GO Biological Processes	GO:0008543	fibroblast growth factor receptor signaling pathway	-1.46764	-0.330258	7/80	ENSG00000126500;ENSG00000118523;ENSG00000185070;ENSG00000103067;ENSG00000181222;ENSG00000156427;ENSG00000138675	FLRT1;CTGF;FLRT2;ESRP2;POLR2A;FGF18;FGF5
GO Biological Processes	GO:0008655	pyrimidine-containing compound salvage	-1.41575	-0.330258	1/1	ENSG00000158825	CDA
GO Biological Processes	GO:0009408	response to heat	-1.5095	-0.330258	5/46	ENSG00000023839;ENSG00000138379;ENSG00000140682;ENSG00000185122;ENSG00000196689	ABCC2;MSTN;TGFB1I1;HSF1;TRPV1
GO Biological Processes	GO:0009444	pyruvate oxidation	-1.41575	-0.330258	1/1	ENSG00000119508	NR4A3
GO Biological Processes	GO:0009649	entrainment of circadian clock	-1.45147	-0.330258	2/8	ENSG00000179774;ENSG00000179094	ATOH7;PER1
GO Biological Processes	GO:0009682	induced systemic resistance	-1.41575	-0.330258	1/1	ENSG00000172936	MYD88
GO Biological Processes	GO:0009692	ethylene metabolic process	-1.41575	-0.330258	1/1	ENSG00000140465	CYP1A1
GO Biological Processes	GO:0009888	tissue development	-1.52348	-0.330258	3/18	ENSG00000071655;ENSG00000133110;ENSG00000125378	MBD3;POSTN;BMP4
GO Biological Processes	GO:0010001	glial cell differentiation	-1.59036	-0.330258	3/17	ENSG00000125966;ENSG00000189056;ENSG00000138675	MMP24;RELN;FGF5
GO Biological Processes	GO:0010045	response to nickel cation	-1.41575	-0.330258	1/1	ENSG00000006283	CACNA1G
GO Biological Processes	GO:0010477	response to sulfur dioxide	-1.41575	-0.330258	1/1	ENSG00000090339	ICAM1
GO Biological Processes	GO:0010510	regulation of acetyl-CoA biosynthetic process from pyruvate	-1.45147	-0.330258	2/8	ENSG00000152256;ENSG00000004799	PDK1;PDK4
GO Biological Processes	GO:0010610	regulation of mRNA stability involved in response to stress	-1.41575	-0.330258	1/1	ENSG00000159217	IGF2BP1
GO Biological Processes	GO:0010625	positive regulation of Schwann cell proliferation	-1.41575	-0.330258	1/1	ENSG00000131095	GFAP
GO Biological Processes	GO:0010646	regulation of cell communication	-1.41575	-0.330258	1/1	ENSG00000176884	GRIN1
GO Biological Processes	GO:0010712	regulation of collagen metabolic process	-1.41575	-0.330258	1/1	ENSG00000166482	MFAP4
GO Biological Processes	GO:0010827	regulation of glucose transmembrane transport	-1.56535	-0.330258	2/7	ENSG00000101255;ENSG00000117394	TRIB3;SLC2A1
GO Biological Processes	GO:0010849	regulation of proton-transporting ATPase activity, rotational mechanism	-1.41575	-0.330258	1/1	ENSG00000108179	PPIF
GO Biological Processes	GO:0010879	cholesterol transport involved in cholesterol storage	-1.41575	-0.330258	1/1	ENSG00000164211	STARD4
GO Biological Processes	GO:0010939	regulation of necrotic cell death	-1.41575	-0.330258	1/1	ENSG00000108179	PPIF
GO Biological Processes	GO:0014741	negative regulation of muscle hypertrophy	-1.41575	-0.330258	1/1	ENSG00000138379	MSTN
GO Biological Processes	GO:0014822	detection of wounding	-1.41575	-0.330258	1/1	ENSG00000103241	FOXF1
GO Biological Processes	GO:0015694	mercury ion transport	-1.41575	-0.330258	1/1	ENSG00000023839	ABCC2
GO Biological Processes	GO:0015706	nitrate transport	-1.41575	-0.330258	1/1	ENSG00000086159	AQP6
GO Biological Processes	GO:0015723	bilirubin transport	-1.41575	-0.330258	1/1	ENSG00000023839	ABCC2
GO Biological Processes	GO:0015727	lactate transport	-1.41575	-0.330258	1/1	ENSG00000100156	SLC16A8
GO Biological Processes	GO:0016239	positive regulation of macroautophagy	-1.47981	-0.330258	4/32	ENSG00000128052;ENSG00000130766;ENSG00000104765;ENSG00000176171	KDR;SESN2;BNIP3L;BNIP3
GO Biological Processes	GO:0018108	peptidyl-tyrosine phosphorylation	-1.41726	-0.330258	12/175	ENSG00000128052;ENSG00000113721;ENSG00000111679;ENSG00000173327;ENSG00000189056;ENSG00000156427;ENSG00000136573;ENSG00000138675;ENSG00000158458;ENSG00000162878;ENSG00000030304;ENSG00000034152	KDR;PDGFRB;PTPN6;MAP3K11;RELN;FGF18;BLK;FGF5;NRG2;PKDCC;MUSK;MAP2K3
GO Biological Processes	GO:0018401	peptidyl-proline hydroxylation to 4-hydroxy-L-proline	-1.45147	-0.330258	2/8	ENSG00000135766;ENSG00000122884	EGLN1;P4HA1
GO Biological Processes	GO:0018885	carbon tetrachloride metabolic process	-1.41575	-0.330258	1/1	ENSG00000130649	CYP2E1
GO Biological Processes	GO:0018910	benzene metabolic process	-1.41575	-0.330258	1/1	ENSG00000130649	CYP2E1
GO Biological Processes	GO:0018964	propylene metabolic process	-1.41575	-0.330258	1/1	ENSG00000176884	GRIN1
GO Biological Processes	GO:0019043	establishment of viral latency	-1.41575	-0.330258	1/1	ENSG00000185507	IRF7
GO Biological Processes	GO:0019089	transmission of virus	-1.41575	-0.330258	1/1	ENSG00000069869	NEDD4
GO Biological Processes	GO:0019310	inositol catabolic process	-1.41575	-0.330258	1/1	ENSG00000100253	MIOX
GO Biological Processes	GO:0019341	dibenzo-p-dioxin catabolic process	-1.41575	-0.330258	1/1	ENSG00000140465	CYP1A1
GO Biological Processes	GO:0021509	roof plate formation	-1.41575	-0.330258	1/1	ENSG00000143869	GDF7
GO Biological Processes	GO:0021511	spinal cord patterning	-1.41575	-0.330258	1/1	ENSG00000189056	RELN
GO Biological Processes	GO:0021517	ventral spinal cord development	-1.56535	-0.330258	2/7	ENSG00000273706;ENSG00000189056	LHX1;RELN
GO Biological Processes	GO:0021537	telencephalon development	-1.62089	-0.330258	4/29	ENSG00000106689;ENSG00000128610;ENSG00000273706;ENSG00000125378	LHX2;FEZF1;LHX1;BMP4
GO Biological Processes	GO:0021554	optic nerve development	-1.56535	-0.330258	2/7	ENSG00000125820;ENSG00000179774	NKX2-2;ATOH7
GO Biological Processes	GO:0021572	rhombomere 6 development	-1.41575	-0.330258	1/1	ENSG00000204103	MAFB
GO Biological Processes	GO:0021586	pons maturation	-1.41575	-0.330258	1/1	ENSG00000176884	GRIN1
GO Biological Processes	GO:0021658	rhombomere 3 morphogenesis	-1.41575	-0.330258	1/1	ENSG00000105996	HOXA2
GO Biological Processes	GO:0021683	cerebellar granular layer morphogenesis	-1.41575	-0.330258	1/1	ENSG00000135919	SERPINE2
GO Biological Processes	GO:0021771	lateral geniculate nucleus development	-1.41575	-0.330258	1/1	ENSG00000160716	CHRNB2
GO Biological Processes	GO:0021793	chemorepulsion of branchiomotor axon	-1.41575	-0.330258	1/1	ENSG00000221866	PLXNA4
GO Biological Processes	GO:0021978	telencephalon regionalization	-1.56535	-0.330258	2/7	ENSG00000106689;ENSG00000125378	LHX2;BMP4
GO Biological Processes	GO:0021987	cerebral cortex development	-1.54629	-0.330258	7/77	ENSG00000106689;ENSG00000140379;ENSG00000176884;ENSG00000264343;ENSG00000189056;ENSG00000117394;ENSG00000176171	LHX2;BCL2A1;GRIN1;NOTCH2NLA;RELN;SLC2A1;BNIP3
GO Biological Processes	GO:0021999	neural plate anterior/posterior regionalization	-1.41575	-0.330258	1/1	ENSG00000143126	CELSR2
GO Biological Processes	GO:0022013	pallium cell proliferation in forebrain	-1.41575	-0.330258	1/1	ENSG00000159217	IGF2BP1
GO Biological Processes	GO:0030182	neuron differentiation	-1.55379	-0.330258	11/148	ENSG00000106689;ENSG00000172216;ENSG00000177283;ENSG00000159216;ENSG00000002745;ENSG00000129194;ENSG00000168209;ENSG00000108379;ENSG00000184486;ENSG00000128272;ENSG00000152192	LHX2;CEBPB;FZD8;RUNX1;WNT16;SOX15;DDIT4;WNT3;POU3F2;ATF4;POU4F1
GO Biological Processes	GO:0030199	collagen fibril organization	-1.54599	-0.330258	5/45	ENSG00000122884;ENSG00000106799;ENSG00000113083;ENSG00000204248;ENSG00000134013	P4HA1;TGFBR1;LOX;COL11A2;LOXL2
GO Biological Processes	GO:0030224	monocyte differentiation	-1.59036	-0.330258	3/17	ENSG00000125378;ENSG00000087842;ENSG00000112715	BMP4;PIR;VEGFA
GO Biological Processes	GO:0030512	negative regulation of transforming growth factor beta receptor signaling pathway	-1.62984	-0.330258	7/74	ENSG00000137834;ENSG00000170801;ENSG00000106799;ENSG00000150991;ENSG00000140682;ENSG00000138080;ENSG00000188779	SMAD6;HTRA3;TGFBR1;UBC;TGFB1I1;EMILIN1;SKOR1
GO Biological Processes	GO:0030521	androgen receptor signaling pathway	-1.5095	-0.330258	5/46	ENSG00000115641;ENSG00000180530;ENSG00000140682;ENSG00000115548;ENSG00000105173	FHL2;NRIP1;TGFB1I1;KDM3A;CCNE1
GO Biological Processes	GO:0030844	positive regulation of intermediate filament depolymerization	-1.41575	-0.330258	1/1	ENSG00000132688	NES
GO Biological Processes	GO:0030855	epithelial cell differentiation	-1.60142	-0.330258	7/75	ENSG00000074276;ENSG00000140682;ENSG00000149591;ENSG00000109107;ENSG00000112715;ENSG00000143869;ENSG00000102144	CDHR2;TGFB1I1;TAGLN;ALDOC;VEGFA;GDF7;PGK1
GO Biological Processes	GO:0030949	positive regulation of vascular endothelial growth factor receptor signaling pathway	-1.46113	-0.330258	3/19	ENSG00000156427;ENSG00000112715;ENSG00000259207	FGF18;VEGFA;ITGB3
GO Biological Processes	GO:0031443	fast-twitch skeletal muscle fiber contraction	-1.41575	-0.330258	1/1	ENSG00000182253	SYNM
GO Biological Processes	GO:0031549	negative regulation of brain-derived neurotrophic factor receptor signaling pathway	-1.41575	-0.330258	1/1	ENSG00000053108	FSTL4
GO Biological Processes	GO:0031651	negative regulation of heat generation	-1.41575	-0.330258	1/1	ENSG00000113369	ARRDC3
GO Biological Processes	GO:0031987	locomotion involved in locomotory behavior	-1.56535	-0.330258	2/7	ENSG00000159200;ENSG00000150471	RCAN1;ADGRL3
GO Biological Processes	GO:0032007	negative regulation of TOR signaling	-1.43667	-0.330258	4/33	ENSG00000168209;ENSG00000275993;ENSG00000142178;ENSG00000133794	DDIT4;SIK1B;SIK1;ARNTL
GO Biological Processes	GO:0032024	positive regulation of insulin secretion	-1.58364	-0.330258	5/44	ENSG00000106633;ENSG00000157017;ENSG00000136573;ENSG00000119714;ENSG00000170011	GCK;GHRL;BLK;GPR68;MYRIP
GO Biological Processes	GO:0032058	positive regulation of translational initiation in response to stress	-1.41575	-0.330258	1/1	ENSG00000087074	PPP1R15A
GO Biological Processes	GO:0032074	negative regulation of nuclease activity	-1.41575	-0.330258	1/1	ENSG00000140398	NEIL1
GO Biological Processes	GO:0032097	positive regulation of response to food	-1.41575	-0.330258	1/1	ENSG00000157017	GHRL
GO Biological Processes	GO:0032244	positive regulation of nucleoside transport	-1.41575	-0.330258	1/1	ENSG00000163485	ADORA1
GO Biological Processes	GO:0032261	purine nucleotide salvage	-1.41575	-0.330258	1/1	ENSG00000196839	ADA
GO Biological Processes	GO:0032331	negative regulation of chondrocyte differentiation	-1.52348	-0.330258	3/18	ENSG00000106799;ENSG00000125378;ENSG00000109705	TGFBR1;BMP4;NKX3-2
GO Biological Processes	GO:0032675	regulation of interleukin-6 production	-1.56535	-0.330258	2/7	ENSG00000172936;ENSG00000169129	MYD88;AFAP1L2
GO Biological Processes	GO:0032712	negative regulation of interleukin-3 production	-1.41575	-0.330258	1/1	ENSG00000135077	HAVCR2
GO Biological Processes	GO:0032729	positive regulation of interferon-gamma production	-1.58364	-0.330258	5/44	ENSG00000115594;ENSG00000150637;ENSG00000160712;ENSG00000135077;ENSG00000168811	IL1R1;CD226;IL6R;HAVCR2;IL12A
GO Biological Processes	GO:0032736	positive regulation of interleukin-13 production	-1.45147	-0.330258	2/8	ENSG00000196083;ENSG00000137033	IL1RAP;IL33
GO Biological Processes	GO:0032754	positive regulation of interleukin-5 production	-1.45147	-0.330258	2/8	ENSG00000196083;ENSG00000137033	IL1RAP;IL33
GO Biological Processes	GO:0032755	positive regulation of interleukin-6 production	-1.59601	-0.330258	6/59	ENSG00000172936;ENSG00000136244;ENSG00000187796;ENSG00000156711;ENSG00000137033;ENSG00000160712	MYD88;IL6;CARD9;MAPK13;IL33;IL6R
GO Biological Processes	GO:0032816	positive regulation of natural killer cell activation	-1.45147	-0.330258	2/8	ENSG00000160712;ENSG00000168811	IL6R;IL12A
GO Biological Processes	GO:0032848	negative regulation of cellular pH reduction	-1.41575	-0.330258	1/1	ENSG00000171791	BCL2
GO Biological Processes	GO:0032870	cellular response to hormone stimulus	-1.5095	-0.330258	5/46	ENSG00000070669;ENSG00000120129;ENSG00000175564;ENSG00000170345;ENSG00000125740	ASNS;DUSP1;UCP3;FOS;FOSB
GO Biological Processes	GO:0032900	negative regulation of neurotrophin production	-1.41575	-0.330258	1/1	ENSG00000163485	ADORA1
GO Biological Processes	GO:0032924	activin receptor signaling pathway	-1.59036	-0.330258	3/17	ENSG00000122641;ENSG00000106799;ENSG00000143869	INHBA;TGFBR1;GDF7
GO Biological Processes	GO:0032933	SREBP signaling pathway	-1.56535	-0.330258	2/7	ENSG00000125629;ENSG00000186480	INSIG2;INSIG1
GO Biological Processes	GO:0033029	regulation of neutrophil apoptotic process	-1.41575	-0.330258	1/1	ENSG00000151012	SLC7A11
GO Biological Processes	GO:0033233	regulation of protein sumoylation	-1.41575	-0.330258	1/1	ENSG00000120738	EGR1
GO Biological Processes	GO:0033274	response to vitamin B2	-1.41575	-0.330258	1/1	ENSG00000177000	MTHFR
GO Biological Processes	GO:0033280	response to vitamin D	-1.46113	-0.330258	3/19	ENSG00000073756;ENSG00000159167;ENSG00000121060	PTGS2;STC1;TRIM25
GO Biological Processes	GO:0033396	beta-alanine biosynthetic process via 3-ureidopropionate	-1.41575	-0.330258	1/1	ENSG00000100024	UPB1
GO Biological Processes	GO:0034097	response to cytokine	-1.62872	-0.330258	6/58	ENSG00000102575;ENSG00000073756;ENSG00000171791;ENSG00000104856;ENSG00000170345;ENSG00000160712	ACP5;PTGS2;BCL2;RELB;FOS;IL6R
GO Biological Processes	GO:0034121	regulation of toll-like receptor signaling pathway	-1.45147	-0.330258	2/8	ENSG00000023445;ENSG00000162676	BIRC3;GFI1
GO Biological Processes	GO:0034127	regulation of MyD88-independent toll-like receptor signaling pathway	-1.41575	-0.330258	1/1	ENSG00000185507	IRF7
GO Biological Processes	GO:0034130	toll-like receptor 1 signaling pathway	-1.41575	-0.330258	1/1	ENSG00000174125	TLR1
GO Biological Processes	GO:0034616	response to laminar fluid shear stress	-1.45147	-0.330258	2/8	ENSG00000137834;ENSG00000134954	SMAD6;ETS1
GO Biological Processes	GO:0035025	positive regulation of Rho protein signal transduction	-1.62089	-0.330258	4/29	ENSG00000113721;ENSG00000144230;ENSG00000137486;ENSG00000139679	PDGFRB;GPR17;ARRB1;LPAR6
GO Biological Processes	GO:0035148	tube formation	-1.45147	-0.330258	2/8	ENSG00000112715;ENSG00000168874	VEGFA;ATOH8
GO Biological Processes	GO:0035304	regulation of protein dephosphorylation	-1.41575	-0.330258	1/1	ENSG00000101445	PPP1R16B
GO Biological Processes	GO:0035491	positive regulation of leukotriene production involved in inflammatory response	-1.41575	-0.330258	1/1	ENSG00000106366	SERPINE1
GO Biological Processes	GO:0035789	metanephric mesenchymal cell migration	-1.41575	-0.330258	1/1	ENSG00000113721	PDGFRB
GO Biological Processes	GO:0035795	negative regulation of mitochondrial membrane permeability	-1.41575	-0.330258	1/1	ENSG00000159399	HK2
GO Biological Processes	GO:0035846	oviduct epithelium development	-1.41575	-0.330258	1/1	ENSG00000273706	LHX1
GO Biological Processes	GO:0035847	uterine epithelium development	-1.41575	-0.330258	1/1	ENSG00000273706	LHX1
GO Biological Processes	GO:0035849	nephric duct elongation	-1.41575	-0.330258	1/1	ENSG00000273706	LHX1
GO Biological Processes	GO:0035852	horizontal cell localization	-1.41575	-0.330258	1/1	ENSG00000273706	LHX1
GO Biological Processes	GO:0035912	dorsal aorta morphogenesis	-1.45147	-0.330258	2/8	ENSG00000164683;ENSG00000135547	HEY1;HEY2
GO Biological Processes	GO:0036316	SREBP-SCAP complex retention in endoplasmic reticulum	-1.41575	-0.330258	1/1	ENSG00000186480	INSIG1
GO Biological Processes	GO:0036364	transforming growth factor beta1 activation	-1.41575	-0.330258	1/1	ENSG00000174004	NRROS
GO Biological Processes	GO:0038066	p38MAPK cascade	-1.56535	-0.330258	2/7	ENSG00000168961;ENSG00000034152	LGALS9;MAP2K3
GO Biological Processes	GO:0038097	positive regulation of mast cell activation by Fc-epsilon receptor signaling pathway	-1.41575	-0.330258	1/1	ENSG00000119508	NR4A3
GO Biological Processes	GO:0038161	prolactin signaling pathway	-1.41575	-0.330258	1/1	ENSG00000113494	PRLR
GO Biological Processes	GO:0040040	thermosensory behavior	-1.41575	-0.330258	1/1	ENSG00000124140	SLC12A5
GO Biological Processes	GO:0042035	regulation of cytokine biosynthetic process	-1.56535	-0.330258	2/7	ENSG00000159217;ENSG00000034152	IGF2BP1;MAP2K3
GO Biological Processes	GO:0042060	wound healing	-1.52495	-0.330258	8/95	ENSG00000261150;ENSG00000113721;ENSG00000133110;ENSG00000106799;ENSG00000261371;ENSG00000101331;ENSG00000113083;ENSG00000259207	EPPK1;PDGFRB;POSTN;TGFBR1;PECAM1;CCM2L;LOX;ITGB3
GO Biological Processes	GO:0042107	cytokine metabolic process	-1.41575	-0.330258	1/1	ENSG00000181634	TNFSF15
GO Biological Processes	GO:0042197	halogenated hydrocarbon metabolic process	-1.41575	-0.330258	1/1	ENSG00000130649	CYP2E1
GO Biological Processes	GO:0042320	regulation of circadian sleep/wake cycle, REM sleep	-1.41575	-0.330258	1/1	ENSG00000160716	CHRNB2
GO Biological Processes	GO:0042339	keratan sulfate metabolic process	-1.41575	-0.330258	1/1	ENSG00000175264	CHST1
GO Biological Processes	GO:0042628	mating plug formation	-1.41575	-0.330258	1/1	ENSG00000135919	SERPINE2
GO Biological Processes	GO:0042789	mRNA transcription by RNA polymerase II	-1.46113	-0.330258	3/19	ENSG00000175197;ENSG00000135363;ENSG00000128272	DDIT3;LMO2;ATF4
GO Biological Processes	GO:0042843	D-xylose catabolic process	-1.41575	-0.330258	1/1	ENSG00000104808	DHDH
GO Biological Processes	GO:0042883	cysteine transport	-1.41575	-0.330258	1/1	ENSG00000106688	SLC1A1
GO Biological Processes	GO:0042908	xenobiotic transport	-1.56535	-0.330258	2/7	ENSG00000118777;ENSG00000117394	ABCG2;SLC2A1
GO Biological Processes	GO:0043032	positive regulation of macrophage activation	-1.59036	-0.330258	3/17	ENSG00000245848;ENSG00000137033;ENSG00000135077	CEBPA;IL33;HAVCR2
GO Biological Processes	GO:0043048	dolichyl monophosphate biosynthetic process	-1.41575	-0.330258	1/1	ENSG00000175283	DOLK
GO Biological Processes	GO:0043049	otic placode formation	-1.41575	-0.330258	1/1	ENSG00000117707	PROX1
GO Biological Processes	GO:0043062	extracellular structure organization	-1.41575	-0.330258	1/1	ENSG00000106799	TGFBR1
GO Biological Processes	GO:0043252	sodium-independent organic anion transport	-1.52348	-0.330258	3/18	ENSG00000174640;ENSG00000084453;ENSG00000111700	SLCO2A1;SLCO1A2;SLCO1B3
GO Biological Processes	GO:0043278	response to morphine	-1.62089	-0.330258	4/29	ENSG00000105220;ENSG00000176884;ENSG00000196839;ENSG00000125740	GPI;GRIN1;ADA;FOSB
GO Biological Processes	GO:0043375	CD8-positive, alpha-beta T cell lineage commitment	-1.41575	-0.330258	1/1	ENSG00000171791	BCL2
GO Biological Processes	GO:0043380	regulation of memory T cell differentiation	-1.41575	-0.330258	1/1	ENSG00000113916	BCL6
GO Biological Processes	GO:0043400	cortisol secretion	-1.41575	-0.330258	1/1	ENSG00000157017	GHRL
GO Biological Processes	GO:0043408	regulation of MAPK cascade	-1.47295	-0.330258	6/63	ENSG00000122641;ENSG00000143839;ENSG00000116985;ENSG00000138379;ENSG00000125378;ENSG00000143869	INHBA;REN;BMP8B;MSTN;BMP4;GDF7
GO Biological Processes	GO:0043542	endothelial cell migration	-1.5248	-0.330258	4/31	ENSG00000004399;ENSG00000106799;ENSG00000261371;ENSG00000134013	PLXND1;TGFBR1;PECAM1;LOXL2
GO Biological Processes	GO:0043576	regulation of respiratory gaseous exchange	-1.45147	-0.330258	2/8	ENSG00000176884;ENSG00000101188	GRIN1;NTSR1
GO Biological Processes	GO:0044111	development involved in symbiotic interaction	-1.41575	-0.330258	1/1	ENSG00000069869	NEDD4
GO Biological Processes	GO:0044328	canonical Wnt signaling pathway involved in positive regulation of endothelial cell migration	-1.41575	-0.330258	1/1	ENSG00000162407	PLPP3
GO Biological Processes	GO:0044329	canonical Wnt signaling pathway involved in positive regulation of cell-cell adhesion	-1.41575	-0.330258	1/1	ENSG00000162407	PLPP3
GO Biological Processes	GO:0044330	canonical Wnt signaling pathway involved in positive regulation of wound healing	-1.41575	-0.330258	1/1	ENSG00000162407	PLPP3
GO Biological Processes	GO:0044342	type B pancreatic cell proliferation	-1.45147	-0.330258	2/8	ENSG00000146674;ENSG00000136999	IGFBP3;NOV
GO Biological Processes	GO:0044849	estrous cycle	-1.59036	-0.330258	3/17	ENSG00000134954;ENSG00000120738;ENSG00000125510	ETS1;EGR1;OPRL1
GO Biological Processes	GO:0045008	depyrimidination	-1.45147	-0.330258	2/8	ENSG00000140398;ENSG00000076248	NEIL1;UNG
GO Biological Processes	GO:0045091	regulation of single stranded viral RNA replication via double stranded DNA intermediate	-1.41575	-0.330258	1/1	ENSG00000169429	CXCL8
GO Biological Processes	GO:0045137	development of primary sexual characteristics	-1.41575	-0.330258	1/1	ENSG00000173894	CBX2
GO Biological Processes	GO:0045217	cell-cell junction maintenance	-1.56535	-0.330258	2/7	ENSG00000102981;ENSG00000204936	PARD6A;CD177
GO Biological Processes	GO:0045348	positive regulation of MHC class II biosynthetic process	-1.56535	-0.330258	2/7	ENSG00000100219;ENSG00000179583	XBP1;CIITA
GO Biological Processes	GO:0045556	positive regulation of TRAIL biosynthetic process	-1.41575	-0.330258	1/1	ENSG00000120949	TNFRSF8
GO Biological Processes	GO:0045576	mast cell activation	-1.56535	-0.330258	2/7	ENSG00000104419;ENSG00000183695	NDRG1;MRGPRX2
GO Biological Processes	GO:0045582	positive regulation of T cell differentiation	-1.52348	-0.330258	3/18	ENSG00000100219;ENSG00000196839;ENSG00000139193	XBP1;ADA;CD27
GO Biological Processes	GO:0045597	positive regulation of cell differentiation	-1.4398	-0.330258	5/48	ENSG00000125820;ENSG00000118523;ENSG00000125378;ENSG00000138696;ENSG00000090612	NKX2-2;CTGF;BMP4;BMPR1B;ZNF268
GO Biological Processes	GO:0045606	positive regulation of epidermal cell differentiation	-1.45147	-0.330258	2/8	ENSG00000125378;ENSG00000117425	BMP4;PTCH2
GO Biological Processes	GO:0045656	negative regulation of monocyte differentiation	-1.56535	-0.330258	2/7	ENSG00000122592;ENSG00000119714	HOXA7;GPR68
GO Biological Processes	GO:0045660	positive regulation of neutrophil differentiation	-1.41575	-0.330258	1/1	ENSG00000185862	EVI2B
GO Biological Processes	GO:0045669	positive regulation of osteoblast differentiation	-1.56411	-0.330258	6/60	ENSG00000172216;ENSG00000136244;ENSG00000125378;ENSG00000138696;ENSG00000245848;ENSG00000160712	CEBPB;IL6;BMP4;BMPR1B;CEBPA;IL6R
GO Biological Processes	GO:0045835	negative regulation of meiotic nuclear division	-1.56535	-0.330258	2/7	ENSG00000128342;ENSG00000156509	LIF;FBXO43
GO Biological Processes	GO:0045938	positive regulation of circadian sleep/wake cycle, sleep	-1.41575	-0.330258	1/1	ENSG00000128271	ADORA2A
GO Biological Processes	GO:0045954	positive regulation of natural killer cell mediated cytotoxicity	-1.46113	-0.330258	3/19	ENSG00000150637;ENSG00000073008;ENSG00000168811	CD226;PVR;IL12A
GO Biological Processes	GO:0045956	positive regulation of calcium ion-dependent exocytosis	-1.59036	-0.330258	3/17	ENSG00000006283;ENSG00000158445;ENSG00000100346	CACNA1G;KCNB1;CACNA1I
GO Biological Processes	GO:0045980	negative regulation of nucleotide metabolic process	-1.41575	-0.330258	1/1	ENSG00000158825	CDA
GO Biological Processes	GO:0046111	xanthine biosynthetic process	-1.41575	-0.330258	1/1	ENSG00000196839	ADA
GO Biological Processes	GO:0046293	formaldehyde biosynthetic process	-1.41575	-0.330258	1/1	ENSG00000115548	KDM3A
GO Biological Processes	GO:0046390	ribose phosphate biosynthetic process	-1.41575	-0.330258	1/1	ENSG00000160211	G6PD
GO Biological Processes	GO:0046483	heterocycle metabolic process	-1.56535	-0.330258	2/7	ENSG00000130649;ENSG00000140465	CYP2E1;CYP1A1
GO Biological Processes	GO:0046520	sphingoid biosynthetic process	-1.41575	-0.330258	1/1	ENSG00000172296	SPTLC3
GO Biological Processes	GO:0046521	sphingoid catabolic process	-1.41575	-0.330258	1/1	ENSG00000176170	SPHK1
GO Biological Processes	GO:0046636	negative regulation of alpha-beta T cell activation	-1.41575	-0.330258	1/1	ENSG00000128271	ADORA2A
GO Biological Processes	GO:0046655	folic acid metabolic process	-1.46113	-0.330258	3/19	ENSG00000065911;ENSG00000177000;ENSG00000136010	MTHFD2;MTHFR;ALDH1L2
GO Biological Processes	GO:0046668	regulation of retinal cell programmed cell death	-1.41575	-0.330258	1/1	ENSG00000242689	CNTF
GO Biological Processes	GO:0046824	positive regulation of nucleocytoplasmic transport	-1.41575	-0.330258	1/1	ENSG00000069869	NEDD4
GO Biological Processes	GO:0046880	regulation of follicle-stimulating hormone secretion	-1.41575	-0.330258	1/1	ENSG00000122641	INHBA
GO Biological Processes	GO:0046903	secretion	-1.45147	-0.330258	2/8	ENSG00000079841;ENSG00000107159	RIMS1;CA9
GO Biological Processes	GO:0048010	vascular endothelial growth factor receptor signaling pathway	-1.47295	-0.330258	6/63	ENSG00000128052;ENSG00000107338;ENSG00000150630;ENSG00000112715;ENSG00000259207;ENSG00000165197	KDR;SHB;VEGFC;VEGFA;ITGB3;VEGFD
GO Biological Processes	GO:0048073	regulation of eye pigmentation	-1.41575	-0.330258	1/1	ENSG00000183018	SPNS2
GO Biological Processes	GO:0048371	lateral mesodermal cell differentiation	-1.41575	-0.330258	1/1	ENSG00000103241	FOXF1
GO Biological Processes	GO:0048389	intermediate mesoderm development	-1.41575	-0.330258	1/1	ENSG00000143867	OSR1
GO Biological Processes	GO:0048392	intermediate mesodermal cell differentiation	-1.41575	-0.330258	1/1	ENSG00000125378	BMP4
GO Biological Processes	GO:0048537	mucosal-associated lymphoid tissue development	-1.41575	-0.330258	1/1	ENSG00000119919	NKX2-3
GO Biological Processes	GO:0048569	post-embryonic animal organ development	-1.41575	-0.330258	1/1	ENSG00000134333	LDHA
GO Biological Processes	GO:0048613	embryonic ectodermal digestive tract morphogenesis	-1.41575	-0.330258	1/1	ENSG00000103241	FOXF1
GO Biological Processes	GO:0048621	post-embryonic digestive tract morphogenesis	-1.41575	-0.330258	1/1	ENSG00000119919	NKX2-3
GO Biological Processes	GO:0048662	negative regulation of smooth muscle cell proliferation	-1.5248	-0.330258	4/31	ENSG00000146674;ENSG00000173334;ENSG00000103034;ENSG00000168811	IGFBP3;TRIB1;NDRG4;IL12A
GO Biological Processes	GO:0048670	regulation of collateral sprouting	-1.41575	-0.330258	1/1	ENSG00000053108	FSTL4
GO Biological Processes	GO:0048671	negative regulation of collateral sprouting	-1.45147	-0.330258	2/8	ENSG00000006652;ENSG00000053108	IFRD1;FSTL4
GO Biological Processes	GO:0048705	skeletal system morphogenesis	-1.62251	-0.330258	5/43	ENSG00000144655;ENSG00000106799;ENSG00000109705;ENSG00000204248;ENSG00000068001	CSRNP1;TGFBR1;NKX3-2;COL11A2;HYAL2
GO Biological Processes	GO:0048753	pigment granule organization	-1.41575	-0.330258	1/1	ENSG00000171791	BCL2
GO Biological Processes	GO:0048842	positive regulation of axon extension involved in axon guidance	-1.56535	-0.330258	2/7	ENSG00000105429;ENSG00000112715	MEGF8;VEGFA
GO Biological Processes	GO:0048874	host-mediated regulation of intestinal microbiota composition	-1.41575	-0.330258	1/1	ENSG00000161048	NAPEPLD
GO Biological Processes	GO:0048934	peripheral nervous system neuron differentiation	-1.41575	-0.330258	1/1	ENSG00000152192	POU4F1
GO Biological Processes	GO:0050866	negative regulation of cell activation	-1.41575	-0.330258	1/1	ENSG00000138080	EMILIN1
GO Biological Processes	GO:0050900	leukocyte migration	-1.50455	-0.330258	13/189	ENSG00000089012;ENSG00000100156;ENSG00000261371;ENSG00000111679;ENSG00000101280;ENSG00000151012;ENSG00000119919;ENSG00000090339;ENSG00000168003;ENSG00000174175;ENSG00000103257;ENSG00000259207;ENSG00000204936	SIRPG;SLC16A8;PECAM1;PTPN6;ANGPT4;SLC7A11;NKX2-3;ICAM1;SLC3A2;SELP;SLC7A5;ITGB3;CD177
GO Biological Processes	GO:0050923	regulation of negative chemotaxis	-1.41575	-0.330258	1/1	ENSG00000221866	PLXNA4
GO Biological Processes	GO:0050960	detection of temperature stimulus involved in thermoception	-1.41575	-0.330258	1/1	ENSG00000196689	TRPV1
GO Biological Processes	GO:0051091	positive regulation of DNA-binding transcription factor activity	-1.5196	-0.330258	9/113	ENSG00000136244;ENSG00000125820;ENSG00000175197;ENSG00000088888;ENSG00000162407;ENSG00000121060;ENSG00000153879;ENSG00000108342;ENSG00000171206	IL6;NKX2-2;DDIT3;MAVS;PLPP3;TRIM25;CEBPG;CSF3;TRIM8
GO Biological Processes	GO:0051289	protein homotetramerization	-1.51954	-0.330258	7/78	ENSG00000100024;ENSG00000198838;ENSG00000149925;ENSG00000158825;ENSG00000184185;ENSG00000196689;ENSG00000211445	UPB1;RYR3;ALDOA;CDA;KCNJ12;TRPV1;GPX3
GO Biological Processes	GO:0051355	proprioception involved in equilibrioception	-1.41575	-0.330258	1/1	ENSG00000152192	POU4F1
GO Biological Processes	GO:0051781	positive regulation of cell division	-1.47412	-0.330258	5/47	ENSG00000170631;ENSG00000150630;ENSG00000138675;ENSG00000112715;ENSG00000165197	ZNF16;VEGFC;FGF5;VEGFA;VEGFD
GO Biological Processes	GO:0051897	positive regulation of protein kinase B signaling	-1.43332	-0.330258	12/174	ENSG00000199161;ENSG00000113721;ENSG00000126218;ENSG00000183578;ENSG00000106799;ENSG00000151651;ENSG00000117525;ENSG00000156427;ENSG00000165730;ENSG00000138675;ENSG00000158458;ENSG00000108342	MIR126;PDGFRB;F10;TNFAIP8L3;TGFBR1;ADAM8;F3;FGF18;STOX1;FGF5;NRG2;CSF3
GO Biological Processes	GO:0051924	regulation of calcium ion transport	-1.62089	-0.330258	4/29	ENSG00000116032;ENSG00000148408;ENSG00000171791;ENSG00000128271	GRIN3B;CACNA1B;BCL2;ADORA2A
GO Biological Processes	GO:0051963	regulation of synapse assembly	-1.45147	-0.330258	2/8	ENSG00000176884;ENSG00000160716	GRIN1;CHRNB2
GO Biological Processes	GO:0055020	positive regulation of cardiac muscle fiber development	-1.41575	-0.330258	1/1	ENSG00000125378	BMP4
GO Biological Processes	GO:0055024	regulation of cardiac muscle tissue development	-1.41575	-0.330258	1/1	ENSG00000149596	JPH2
GO Biological Processes	GO:0055113	epiboly involved in gastrulation with mouth forming second	-1.41575	-0.330258	1/1	ENSG00000105429	MEGF8
GO Biological Processes	GO:0060059	embryonic retina morphogenesis in camera-type eye	-1.56535	-0.330258	2/7	ENSG00000117707;ENSG00000273706	PROX1;LHX1
GO Biological Processes	GO:0060064	Spemann organizer formation at the anterior end of the primitive streak	-1.41575	-0.330258	1/1	ENSG00000108379	WNT3
GO Biological Processes	GO:0060136	embryonic process involved in female pregnancy	-1.56535	-0.330258	2/7	ENSG00000185122;ENSG00000104953	HSF1;TLE6
GO Biological Processes	GO:0060137	maternal process involved in parturition	-1.56535	-0.330258	2/7	ENSG00000140465;ENSG00000133794	CYP1A1;ARNTL
GO Biological Processes	GO:0060169	negative regulation of adenosine receptor signaling pathway	-1.41575	-0.330258	1/1	ENSG00000196839	ADA
GO Biological Processes	GO:0060243	negative regulation of cell growth involved in contact inhibition	-1.41575	-0.330258	1/1	ENSG00000074276	CDHR2
GO Biological Processes	GO:0060285	cilium-dependent cell motility	-1.59036	-0.330258	3/17	ENSG00000114841;ENSG00000206530;ENSG00000150628	DNAH1;CFAP44;SPATA4
GO Biological Processes	GO:0060291	long-term synaptic potentiation	-1.4398	-0.330258	5/48	ENSG00000196338;ENSG00000135919;ENSG00000131095;ENSG00000161509;ENSG00000189056	NLGN3;SERPINE2;GFAP;GRIN2C;RELN
GO Biological Processes	GO:0060407	negative regulation of penile erection	-1.41575	-0.330258	1/1	ENSG00000196839	ADA
GO Biological Processes	GO:0060441	epithelial tube branching involved in lung morphogenesis	-1.59036	-0.330258	3/17	ENSG00000103241;ENSG00000103067;ENSG00000125378	FOXF1;ESRP2;BMP4
GO Biological Processes	GO:0060461	right lung morphogenesis	-1.41575	-0.330258	1/1	ENSG00000103241	FOXF1
GO Biological Processes	GO:0060463	lung lobe morphogenesis	-1.56535	-0.330258	2/7	ENSG00000103241;ENSG00000128342	FOXF1;LIF
GO Biological Processes	GO:0060503	bud dilation involved in lung branching	-1.41575	-0.330258	1/1	ENSG00000125378	BMP4
GO Biological Processes	GO:0060576	intestinal epithelial cell development	-1.56535	-0.330258	2/7	ENSG00000109705;ENSG00000102554	NKX3-2;KLF5
GO Biological Processes	GO:0060580	ventral spinal cord interneuron fate determination	-1.41575	-0.330258	1/1	ENSG00000125820	NKX2-2
GO Biological Processes	GO:0060592	mammary gland formation	-1.41575	-0.330258	1/1	ENSG00000125378	BMP4
GO Biological Processes	GO:0060691	epithelial cell maturation involved in salivary gland development	-1.41575	-0.330258	1/1	ENSG00000100219	XBP1
GO Biological Processes	GO:0060981	cell migration involved in coronary angiogenesis	-1.41575	-0.330258	1/1	ENSG00000113721	PDGFRB
GO Biological Processes	GO:0060994	regulation of transcription from RNA polymerase II promoter involved in kidney development	-1.41575	-0.330258	1/1	ENSG00000126603	GLIS2
GO Biological Processes	GO:0061108	seminal vesicle epithelium development	-1.41575	-0.330258	1/1	ENSG00000135919	SERPINE2
GO Biological Processes	GO:0061114	branching involved in pancreas morphogenesis	-1.41575	-0.330258	1/1	ENSG00000117707	PROX1
GO Biological Processes	GO:0061149	BMP signaling pathway involved in ureter morphogenesis	-1.41575	-0.330258	1/1	ENSG00000125378	BMP4
GO Biological Processes	GO:0061151	BMP signaling pathway involved in renal system segmentation	-1.41575	-0.330258	1/1	ENSG00000125378	BMP4
GO Biological Processes	GO:0061155	pulmonary artery endothelial tube morphogenesis	-1.41575	-0.330258	1/1	ENSG00000125378	BMP4
GO Biological Processes	GO:0061343	cell adhesion involved in heart morphogenesis	-1.41575	-0.330258	1/1	ENSG00000185070	FLRT2
GO Biological Processes	GO:0061394	regulation of transcription from RNA polymerase II promoter in response to arsenic-containing substance	-1.41575	-0.330258	1/1	ENSG00000162772	ATF3
GO Biological Processes	GO:0061395	positive regulation of transcription from RNA polymerase II promoter in response to arsenic-containing substance	-1.41575	-0.330258	1/1	ENSG00000128272	ATF4
GO Biological Processes	GO:0061888	regulation of astrocyte activation	-1.41575	-0.330258	1/1	ENSG00000136244	IL6
GO Biological Processes	GO:0070091	glucagon secretion	-1.41575	-0.330258	1/1	ENSG00000136244	IL6
GO Biological Processes	GO:0070150	mitochondrial glycyl-tRNA aminoacylation	-1.41575	-0.330258	1/1	ENSG00000106105	GARS
GO Biological Processes	GO:0070241	positive regulation of activated T cell autonomous cell death	-1.41575	-0.330258	1/1	ENSG00000168961	LGALS9
GO Biological Processes	GO:0070244	negative regulation of thymocyte apoptotic process	-1.45147	-0.330258	2/8	ENSG00000196839;ENSG00000125378	ADA;BMP4
GO Biological Processes	GO:0070301	cellular response to hydrogen peroxide	-1.56411	-0.330258	6/60	ENSG00000136244;ENSG00000108179;ENSG00000134954;ENSG00000185122;ENSG00000156711;ENSG00000176171	IL6;PPIF;ETS1;HSF1;MAPK13;BNIP3
GO Biological Processes	GO:0070305	response to cGMP	-1.41575	-0.330258	1/1	ENSG00000143839	REN
GO Biological Processes	GO:0070328	triglyceride homeostasis	-1.57178	-0.330258	4/30	ENSG00000167772;ENSG00000025434;ENSG00000163485;ENSG00000130766	ANGPTL4;NR1H3;ADORA1;SESN2
GO Biological Processes	GO:0070829	heterochromatin maintenance	-1.41575	-0.330258	1/1	ENSG00000177000	MTHFR
GO Biological Processes	GO:0070862	negative regulation of protein exit from endoplasmic reticulum	-1.41575	-0.330258	1/1	ENSG00000186480	INSIG1
GO Biological Processes	GO:0070946	neutrophil mediated killing of gram-positive bacterium	-1.41575	-0.330258	1/1	ENSG00000100448	CTSG
GO Biological Processes	GO:0070981	L-asparagine biosynthetic process	-1.41575	-0.330258	1/1	ENSG00000070669	ASNS
GO Biological Processes	GO:0071312	cellular response to alkaloid	-1.45147	-0.330258	2/8	ENSG00000090339;ENSG00000196689	ICAM1;TRPV1
GO Biological Processes	GO:0071346	cellular response to interferon-gamma	-1.50145	-0.330258	8/96	ENSG00000149798;ENSG00000168961;ENSG00000159840;ENSG00000115009;ENSG00000108688;ENSG00000090339;ENSG00000179583;ENSG00000160323	CDC42EP2;LGALS9;ZYX;CCL20;CCL7;ICAM1;CIITA;ADAMTS13
GO Biological Processes	GO:0071401	cellular response to triglyceride	-1.41575	-0.330258	1/1	ENSG00000112293	GPLD1
GO Biological Processes	GO:0071471	cellular response to non-ionic osmotic stress	-1.41575	-0.330258	1/1	ENSG00000073756	PTGS2
GO Biological Processes	GO:0071474	cellular hyperosmotic response	-1.45147	-0.330258	2/8	ENSG00000116285;ENSG00000117394	ERRFI1;SLC2A1
GO Biological Processes	GO:0071545	inositol phosphate catabolic process	-1.41575	-0.330258	1/1	ENSG00000101188	NTSR1
GO Biological Processes	GO:0071656	negative regulation of granulocyte colony-stimulating factor production	-1.41575	-0.330258	1/1	ENSG00000135077	HAVCR2
GO Biological Processes	GO:0071660	positive regulation of IP-10 production	-1.41575	-0.330258	1/1	ENSG00000088888	MAVS
GO Biological Processes	GO:0071878	negative regulation of adenylate cyclase-activating adrenergic receptor signaling pathway	-1.41575	-0.330258	1/1	ENSG00000113369	ARRDC3
GO Biological Processes	GO:0071893	BMP signaling pathway involved in nephric duct formation	-1.41575	-0.330258	1/1	ENSG00000125378	BMP4
GO Biological Processes	GO:0072015	glomerular visceral epithelial cell development	-1.56535	-0.330258	2/7	ENSG00000125378;ENSG00000157483	BMP4;MYO1E
GO Biological Processes	GO:0072075	metanephric mesenchyme development	-1.45147	-0.330258	2/8	ENSG00000113721;ENSG00000143867	PDGFRB;OSR1
GO Biological Processes	GO:0072077	renal vesicle morphogenesis	-1.41575	-0.330258	1/1	ENSG00000273706	LHX1
GO Biological Processes	GO:0072097	negative regulation of branch elongation involved in ureteric bud branching by BMP signaling pathway	-1.41575	-0.330258	1/1	ENSG00000125378	BMP4
GO Biological Processes	GO:0072101	specification of ureteric bud anterior/posterior symmetry by BMP signaling pathway	-1.41575	-0.330258	1/1	ENSG00000125378	BMP4
GO Biological Processes	GO:0072110	glomerular mesangial cell proliferation	-1.41575	-0.330258	1/1	ENSG00000120738	EGR1
GO Biological Processes	GO:0072143	mesangial cell development	-1.41575	-0.330258	1/1	ENSG00000143867	OSR1
GO Biological Processes	GO:0072168	specification of anterior mesonephric tubule identity	-1.41575	-0.330258	1/1	ENSG00000143867	OSR1
GO Biological Processes	GO:0072169	specification of posterior mesonephric tubule identity	-1.41575	-0.330258	1/1	ENSG00000143867	OSR1
GO Biological Processes	GO:0072183	negative regulation of nephron tubule epithelial cell differentiation	-1.41575	-0.330258	1/1	ENSG00000143867	OSR1
GO Biological Processes	GO:0072184	renal vesicle progenitor cell differentiation	-1.41575	-0.330258	1/1	ENSG00000143867	OSR1
GO Biological Processes	GO:0072192	ureter epithelial cell differentiation	-1.41575	-0.330258	1/1	ENSG00000125378	BMP4
GO Biological Processes	GO:0072198	mesenchymal cell proliferation involved in ureter development	-1.41575	-0.330258	1/1	ENSG00000125378	BMP4
GO Biological Processes	GO:0072200	negative regulation of mesenchymal cell proliferation involved in ureter development	-1.41575	-0.330258	1/1	ENSG00000125378	BMP4
GO Biological Processes	GO:0072234	metanephric nephron tubule development	-1.41575	-0.330258	1/1	ENSG00000143867	OSR1
GO Biological Processes	GO:0072239	metanephric glomerulus vasculature development	-1.41575	-0.330258	1/1	ENSG00000143867	OSR1
GO Biological Processes	GO:0072259	metanephric interstitial fibroblast development	-1.41575	-0.330258	1/1	ENSG00000143867	OSR1
GO Biological Processes	GO:0072262	metanephric glomerular mesangial cell proliferation involved in metanephros development	-1.41575	-0.330258	1/1	ENSG00000113721	PDGFRB
GO Biological Processes	GO:0072275	metanephric glomerulus morphogenesis	-1.41575	-0.330258	1/1	ENSG00000113721	PDGFRB
GO Biological Processes	GO:0072283	metanephric renal vesicle morphogenesis	-1.41575	-0.330258	1/1	ENSG00000273706	LHX1
GO Biological Processes	GO:0072303	positive regulation of glomerular metanephric mesangial cell proliferation	-1.41575	-0.330258	1/1	ENSG00000120738	EGR1
GO Biological Processes	GO:0072655	establishment of protein localization to mitochondrion	-1.56535	-0.330258	2/7	ENSG00000175197;ENSG00000159399	DDIT3;HK2
GO Biological Processes	GO:0072683	T cell extravasation	-1.41575	-0.330258	1/1	ENSG00000090339	ICAM1
GO Biological Processes	GO:0072707	cellular response to sodium dodecyl sulfate	-1.41575	-0.330258	1/1	ENSG00000170631	ZNF16
GO Biological Processes	GO:0072740	cellular response to anisomycin	-1.41575	-0.330258	1/1	ENSG00000156711	MAPK13
GO Biological Processes	GO:0086018	SA node cell to atrial cardiac muscle cell signaling	-1.41575	-0.330258	1/1	ENSG00000006283	CACNA1G
GO Biological Processes	GO:0086027	AV node cell to bundle of His cell signaling	-1.41575	-0.330258	1/1	ENSG00000006283	CACNA1G
GO Biological Processes	GO:0090094	metanephric cap mesenchymal cell proliferation involved in metanephros development	-1.41575	-0.330258	1/1	ENSG00000143867	OSR1
GO Biological Processes	GO:0090194	negative regulation of glomerulus development	-1.41575	-0.330258	1/1	ENSG00000125378	BMP4
GO Biological Processes	GO:0090205	positive regulation of cholesterol metabolic process	-1.41575	-0.330258	1/1	ENSG00000157978	LDLRAP1
GO Biological Processes	GO:0090341	negative regulation of secretion of lysosomal enzymes	-1.41575	-0.330258	1/1	ENSG00000025434	NR1H3
GO Biological Processes	GO:0090425	acinar cell differentiation	-1.41575	-0.330258	1/1	ENSG00000117707	PROX1
GO Biological Processes	GO:0090527	actin filament reorganization	-1.45147	-0.330258	2/8	ENSG00000111859;ENSG00000087589	NEDD9;CASS4
GO Biological Processes	GO:0097084	vascular smooth muscle cell development	-1.56535	-0.330258	2/7	ENSG00000148926;ENSG00000135547	ADM;HEY2
GO Biological Processes	GO:0097104	postsynaptic membrane assembly	-1.45147	-0.330258	2/8	ENSG00000110076;ENSG00000196338	NRXN2;NLGN3
GO Biological Processes	GO:0097151	positive regulation of inhibitory postsynaptic potential	-1.56535	-0.330258	2/7	ENSG00000101188;ENSG00000079841	NTSR1;RIMS1
GO Biological Processes	GO:0097345	mitochondrial outer membrane permeabilization	-1.45147	-0.330258	2/8	ENSG00000104765;ENSG00000176171	BNIP3L;BNIP3
GO Biological Processes	GO:0097379	dorsal spinal cord interneuron posterior axon guidance	-1.41575	-0.330258	1/1	ENSG00000273706	LHX1
GO Biological Processes	GO:0097510	base-excision repair, AP site formation via deaminated base removal	-1.41575	-0.330258	1/1	ENSG00000076248	UNG
GO Biological Processes	GO:0097553	calcium ion transmembrane import into cytosol	-1.56535	-0.330258	2/7	ENSG00000176884;ENSG00000161509	GRIN1;GRIN2C
GO Biological Processes	GO:0097712	vesicle targeting, trans-Golgi to periciliary membrane compartment	-1.41575	-0.330258	1/1	ENSG00000174007	CEP19
GO Biological Processes	GO:0098725	symmetric cell division	-1.41575	-0.330258	1/1	ENSG00000186193	SAPCD2
GO Biological Processes	GO:0098759	cellular response to interleukin-8	-1.41575	-0.330258	1/1	ENSG00000120738	EGR1
GO Biological Processes	GO:0098813	nuclear chromosome segregation	-1.41575	-0.330258	1/1	ENSG00000185909	KLHDC8B
GO Biological Processes	GO:0099156	cell-cell signaling via exosome	-1.41575	-0.330258	1/1	ENSG00000102554	KLF5
GO Biological Processes	GO:0099566	regulation of postsynaptic cytosolic calcium ion concentration	-1.56535	-0.330258	2/7	ENSG00000168959;ENSG00000150995	GRM5;ITPR1
GO Biological Processes	GO:0140018	regulation of cytoplasmic translational fidelity	-1.41575	-0.330258	1/1	ENSG00000090861	AARS
GO Biological Processes	GO:1900075	positive regulation of neuromuscular synaptic transmission	-1.41575	-0.330258	1/1	ENSG00000165917	RAPSN
GO Biological Processes	GO:1900100	positive regulation of plasma cell differentiation	-1.41575	-0.330258	1/1	ENSG00000100219	XBP1
GO Biological Processes	GO:1900119	positive regulation of execution phase of apoptosis	-1.45147	-0.330258	2/8	ENSG00000143514;ENSG00000124212	TP53BP2;PTGIS
GO Biological Processes	GO:1900170	negative regulation of glucocorticoid mediated signaling pathway	-1.41575	-0.330258	1/1	ENSG00000164463	CREBRF
GO Biological Processes	GO:1901086	benzylpenicillin metabolic process	-1.41575	-0.330258	1/1	ENSG00000023839	ABCC2
GO Biological Processes	GO:1901303	negative regulation of cargo loading into COPII-coated vesicle	-1.41575	-0.330258	1/1	ENSG00000186480	INSIG1
GO Biological Processes	GO:1901331	positive regulation of odontoblast differentiation	-1.41575	-0.330258	1/1	ENSG00000106366	SERPINE1
GO Biological Processes	GO:1901398	regulation of transforming growth factor beta3 activation	-1.41575	-0.330258	1/1	ENSG00000137507	LRRC32
GO Biological Processes	GO:1901494	regulation of cysteine metabolic process	-1.41575	-0.330258	1/1	ENSG00000151012	SLC7A11
GO Biological Processes	GO:1901594	response to capsazepine	-1.41575	-0.330258	1/1	ENSG00000196689	TRPV1
GO Biological Processes	GO:1901626	regulation of postsynaptic membrane organization	-1.41575	-0.330258	1/1	ENSG00000165917	RAPSN
GO Biological Processes	GO:1901676	positive regulation of histone H3-K27 acetylation	-1.41575	-0.330258	1/1	ENSG00000128342	LIF
GO Biological Processes	GO:1901858	regulation of mitochondrial DNA metabolic process	-1.41575	-0.330258	1/1	ENSG00000165730	STOX1
GO Biological Processes	GO:1901964	positive regulation of cell proliferation involved in outflow tract morphogenesis	-1.41575	-0.330258	1/1	ENSG00000125378	BMP4
GO Biological Processes	GO:1901978	positive regulation of cell cycle checkpoint	-1.41575	-0.330258	1/1	ENSG00000117707	PROX1
GO Biological Processes	GO:1901989	positive regulation of cell cycle phase transition	-1.41575	-0.330258	1/1	ENSG00000170631	ZNF16
GO Biological Processes	GO:1902010	negative regulation of translation in response to endoplasmic reticulum stress	-1.41575	-0.330258	1/1	ENSG00000130766	SESN2
GO Biological Processes	GO:1902078	positive regulation of lateral motor column neuron migration	-1.41575	-0.330258	1/1	ENSG00000189056	RELN
GO Biological Processes	GO:1902167	positive regulation of intrinsic apoptotic signaling pathway in response to DNA damage by p53 class mediator	-1.41575	-0.330258	1/1	ENSG00000161970	RPL26
GO Biological Processes	GO:1902204	positive regulation of hepatocyte growth factor receptor signaling pathway	-1.41575	-0.330258	1/1	ENSG00000164283	ESM1
GO Biological Processes	GO:1902213	positive regulation of prolactin signaling pathway	-1.41575	-0.330258	1/1	ENSG00000164463	CREBRF
GO Biological Processes	GO:1902311	regulation of copper ion transmembrane transport	-1.41575	-0.330258	1/1	ENSG00000136867	SLC31A2
GO Biological Processes	GO:1902939	negative regulation of intracellular calcium activated chloride channel activity	-1.41575	-0.330258	1/1	ENSG00000185101	ANO9
GO Biological Processes	GO:1903069	regulation of ER-associated ubiquitin-dependent protein catabolic process	-1.41575	-0.330258	1/1	ENSG00000051108	HERPUD1
GO Biological Processes	GO:1903403	negative regulation of renal phosphate excretion	-1.41575	-0.330258	1/1	ENSG00000159167	STC1
GO Biological Processes	GO:1903452	positive regulation of G1 to G0 transition	-1.41575	-0.330258	1/1	ENSG00000131242	RAB11FIP4
GO Biological Processes	GO:1903464	negative regulation of mitotic cell cycle DNA replication	-1.41575	-0.330258	1/1	ENSG00000113916	BCL6
GO Biological Processes	GO:1903487	regulation of lactation	-1.41575	-0.330258	1/1	ENSG00000111335	OAS2
GO Biological Processes	GO:1903540	establishment of protein localization to postsynaptic membrane	-1.41575	-0.330258	1/1	ENSG00000165917	RAPSN
GO Biological Processes	GO:1903572	positive regulation of protein kinase D signaling	-1.41575	-0.330258	1/1	ENSG00000112715	VEGFA
GO Biological Processes	GO:1903712	cysteine transmembrane transport	-1.41575	-0.330258	1/1	ENSG00000106688	SLC1A1
GO Biological Processes	GO:1903786	regulation of glutathione biosynthetic process	-1.41575	-0.330258	1/1	ENSG00000151012	SLC7A11
GO Biological Processes	GO:1903801	L-leucine import across plasma membrane	-1.41575	-0.330258	1/1	ENSG00000168003	SLC3A2
GO Biological Processes	GO:1903917	positive regulation of endoplasmic reticulum stress-induced eIF2 alpha dephosphorylation	-1.41575	-0.330258	1/1	ENSG00000087074	PPP1R15A
GO Biological Processes	GO:1904018	positive regulation of vasculature development	-1.41575	-0.330258	1/1	ENSG00000199161	MIR126
GO Biological Processes	GO:1904058	positive regulation of sensory perception of pain	-1.56535	-0.330258	2/7	ENSG00000150756;ENSG00000125510	FAM173B;OPRL1
GO Biological Processes	GO:1904120	positive regulation of otic vesicle morphogenesis	-1.41575	-0.330258	1/1	ENSG00000165730	STOX1
GO Biological Processes	GO:1904182	regulation of pyruvate dehydrogenase activity	-1.41575	-0.330258	1/1	ENSG00000089163	SIRT4
GO Biological Processes	GO:1904290	negative regulation of mitotic DNA damage checkpoint	-1.41575	-0.330258	1/1	ENSG00000204569	PPP1R10
GO Biological Processes	GO:1904427	positive regulation of calcium ion transmembrane transport	-1.41575	-0.330258	1/1	ENSG00000198835	GJC2
GO Biological Processes	GO:1904777	negative regulation of protein localization to cell cortex	-1.41575	-0.330258	1/1	ENSG00000186193	SAPCD2
GO Biological Processes	GO:1904803	regulation of translation involved in cellular response to UV	-1.41575	-0.330258	1/1	ENSG00000161970	RPL26
GO Biological Processes	GO:1904843	cellular response to nitroglycerin	-1.41575	-0.330258	1/1	ENSG00000185122	HSF1
GO Biological Processes	GO:1904893	negative regulation of STAT cascade	-1.41575	-0.330258	1/1	ENSG00000196090	PTPRT
GO Biological Processes	GO:1905062	positive regulation of cardioblast proliferation	-1.41575	-0.330258	1/1	ENSG00000137193	PIM1
GO Biological Processes	GO:1905223	epicardium morphogenesis	-1.41575	-0.330258	1/1	ENSG00000106799	TGFBR1
GO Biological Processes	GO:1905429	response to glycine	-1.41575	-0.330258	1/1	ENSG00000176884	GRIN1
GO Biological Processes	GO:1905474	canonical Wnt signaling pathway involved in stem cell proliferation	-1.41575	-0.330258	1/1	ENSG00000108379	WNT3
GO Biological Processes	GO:1905603	regulation of maintenance of permeability of blood-brain barrier	-1.41575	-0.330258	1/1	ENSG00000136244	IL6
GO Biological Processes	GO:1905835	cellular response to pyrimidine ribonucleotide	-1.41575	-0.330258	1/1	ENSG00000171631	P2RY6
GO Biological Processes	GO:1990144	intrinsic apoptotic signaling pathway in response to hypoxia	-1.41575	-0.330258	1/1	ENSG00000176171	BNIP3
GO Biological Processes	GO:1990442	intrinsic apoptotic signaling pathway in response to nitrosative stress	-1.41575	-0.330258	1/1	ENSG00000175197	DDIT3
GO Biological Processes	GO:2000005	negative regulation of metanephric S-shaped body morphogenesis	-1.41575	-0.330258	1/1	ENSG00000125378	BMP4
GO Biological Processes	GO:2000007	negative regulation of metanephric comma-shaped body morphogenesis	-1.41575	-0.330258	1/1	ENSG00000125378	BMP4
GO Biological Processes	GO:2000035	regulation of stem cell division	-1.45147	-0.330258	2/8	ENSG00000185862;ENSG00000186462	EVI2B;NAP1L2
GO Biological Processes	GO:2000108	positive regulation of leukocyte apoptotic process	-1.41575	-0.330258	1/1	ENSG00000119508	NR4A3
GO Biological Processes	GO:2000137	negative regulation of cell proliferation involved in heart morphogenesis	-1.41575	-0.330258	1/1	ENSG00000125378	BMP4
GO Biological Processes	GO:2000211	regulation of glutamate metabolic process	-1.41575	-0.330258	1/1	ENSG00000151012	SLC7A11
GO Biological Processes	GO:2000253	positive regulation of feeding behavior	-1.56535	-0.330258	2/7	ENSG00000157017;ENSG00000119508	GHRL;NR4A3
GO Biological Processes	GO:2000310	regulation of NMDA receptor activity	-1.52348	-0.330258	3/18	ENSG00000196338;ENSG00000058335;ENSG00000189056	NLGN3;RASGRF1;RELN
GO Biological Processes	GO:2000325	regulation of nuclear receptor transcription coactivator activity	-1.41575	-0.330258	1/1	ENSG00000025434	NR1H3
GO Biological Processes	GO:2000338	regulation of chemokine (C-X-C motif) ligand 1 production	-1.41575	-0.330258	1/1	ENSG00000172936	MYD88
GO Biological Processes	GO:2000341	regulation of chemokine (C-X-C motif) ligand 2 production	-1.41575	-0.330258	1/1	ENSG00000172936	MYD88
GO Biological Processes	GO:2000415	positive regulation of fibronectin-dependent thymocyte migration	-1.41575	-0.330258	1/1	ENSG00000151651	ADAM8
GO Biological Processes	GO:2000510	positive regulation of dendritic cell chemotaxis	-1.56535	-0.330258	2/7	ENSG00000168961;ENSG00000168811	LGALS9;IL12A
GO Biological Processes	GO:2000541	positive regulation of protein geranylgeranylation	-1.41575	-0.330258	1/1	ENSG00000030304	MUSK
GO Biological Processes	GO:2000543	positive regulation of gastrulation	-1.56535	-0.330258	2/7	ENSG00000273706;ENSG00000143867	LHX1;OSR1
GO Biological Processes	GO:2000651	positive regulation of sodium ion transmembrane transporter activity	-1.45147	-0.330258	2/8	ENSG00000153721;ENSG00000126562	CNKSR3;WNK4
GO Biological Processes	GO:2000661	positive regulation of interleukin-1-mediated signaling pathway	-1.41575	-0.330258	1/1	ENSG00000115594	IL1R1
GO Biological Processes	GO:2000671	regulation of motor neuron apoptotic process	-1.41575	-0.330258	1/1	ENSG00000158445	KCNB1
GO Biological Processes	GO:2000723	negative regulation of cardiac vascular smooth muscle cell differentiation	-1.41575	-0.330258	1/1	ENSG00000135547	HEY2
GO Biological Processes	GO:2000969	positive regulation of AMPA receptor activity	-1.45147	-0.330258	2/8	ENSG00000196338;ENSG00000189056	NLGN3;RELN
GO Biological Processes	GO:2000979	positive regulation of forebrain neuron differentiation	-1.41575	-0.330258	1/1	ENSG00000117707	PROX1
GO Biological Processes	GO:2001012	mesenchymal cell differentiation involved in renal system development	-1.41575	-0.330258	1/1	ENSG00000125378	BMP4
GO Biological Processes	GO:2001051	positive regulation of tendon cell differentiation	-1.41575	-0.330258	1/1	ENSG00000143869	GDF7
GO Biological Processes	GO:2001142	nicotinate transport	-1.41575	-0.330258	1/1	ENSG00000172940	SLC22A13
GO Biological Processes	GO:2001208	negative regulation of transcription elongation by RNA polymerase I	-1.41575	-0.330258	1/1	ENSG00000152192	POU4F1
GO Biological Processes	GO:2001259	positive regulation of cation channel activity	-1.45147	-0.330258	2/8	ENSG00000187486;ENSG00000101188	KCNJ11;NTSR1
GO Biological Processes	GO:0001502	cartilage condensation	-1.40279	-0.323755	3/20	ENSG00000111341;ENSG00000118523;ENSG00000138696	MGP;CTGF;BMPR1B
GO Biological Processes	GO:0006790	sulfur compound metabolic process	-1.40279	-0.323755	3/20	ENSG00000183196;ENSG00000197093;ENSG00000175264	CHST6;GAL3ST4;CHST1
GO Biological Processes	GO:0006807	nitrogen compound metabolic process	-1.40279	-0.323755	3/20	ENSG00000100024;ENSG00000157483;ENSG00000146166	UPB1;MYO1E;LGSN
GO Biological Processes	GO:0007178	transmembrane receptor protein serine/threonine kinase signaling pathway	-1.40279	-0.323755	3/20	ENSG00000106799;ENSG00000138696;ENSG00000163590	TGFBR1;BMPR1B;PPM1L
GO Biological Processes	GO:0008045	motor neuron axon guidance	-1.40279	-0.323755	3/20	ENSG00000221866;ENSG00000273706;ENSG00000105996	PLXNA4;LHX1;HOXA2
GO Biological Processes	GO:0008542	visual learning	-1.40649	-0.323755	5/49	ENSG00000196338;ENSG00000176884;ENSG00000151012;ENSG00000160716;ENSG00000103034	NLGN3;GRIN1;SLC7A11;CHRNB2;NDRG4
GO Biological Processes	GO:0019373	epoxygenase P450 pathway	-1.40279	-0.323755	3/20	ENSG00000130649;ENSG00000186115;ENSG00000140465	CYP2E1;CYP4F2;CYP1A1
GO Biological Processes	GO:0030048	actin filament-based movement	-1.40279	-0.323755	3/20	ENSG00000179886;ENSG00000109063;ENSG00000157483	TIGD5;MYH3;MYO1E
GO Biological Processes	GO:0032722	positive regulation of chemokine production	-1.40279	-0.323755	3/20	ENSG00000136244;ENSG00000160712;ENSG00000135077	IL6;IL6R;HAVCR2
GO Biological Processes	GO:0036120	cellular response to platelet-derived growth factor stimulus	-1.40279	-0.323755	3/20	ENSG00000113721;ENSG00000114378;ENSG00000116285	PDGFRB;HYAL1;ERRFI1
GO Biological Processes	GO:0045668	negative regulation of osteoblast differentiation	-1.40649	-0.323755	5/49	ENSG00000133895;ENSG00000137834;ENSG00000107882;ENSG00000233608;ENSG00000105996	MEN1;SMAD6;SUFU;TWIST2;HOXA2
GO Biological Processes	GO:0048265	response to pain	-1.40279	-0.323755	3/20	ENSG00000148408;ENSG00000189056;ENSG00000196689	CACNA1B;RELN;TRPV1
GO Biological Processes	GO:0060716	labyrinthine layer blood vessel development	-1.40279	-0.323755	3/20	ENSG00000164683;ENSG00000071246;ENSG00000135547	HEY1;VASH1;HEY2
GO Biological Processes	GO:0070932	histone H3 deacetylation	-1.40279	-0.323755	3/20	ENSG00000132326;ENSG00000116560;ENSG00000179094	PER2;SFPQ;PER1
GO Biological Processes	GO:1901214	regulation of neuron death	-1.40279	-0.323755	3/20	ENSG00000135766;ENSG00000004139;ENSG00000119737	EGLN1;SARM1;GPR75
GO Biological Processes	GO:0016525	negative regulation of angiogenesis	-1.39667	-0.318055	9/119	ENSG00000157017;ENSG00000071246;ENSG00000101280;ENSG00000117281;ENSG00000138080;ENSG00000101230;ENSG00000207971;ENSG00000102144;ENSG00000132386	GHRL;VASH1;ANGPT4;CD160;EMILIN1;ISM1;MIR125B1;PGK1;SERPINF1
GO Biological Processes	GO:0035774	positive regulation of insulin secretion involved in cellular response to glucose stimulus	-1.39526	-0.317929	4/34	ENSG00000157017;ENSG00000112293;ENSG00000137486;ENSG00000119714	GHRL;GPLD1;ARRB1;GPR68
GO Biological Processes	GO:0042476	odontogenesis	-1.39526	-0.317929	4/34	ENSG00000122641;ENSG00000125378;ENSG00000086159;ENSG00000143867	INHBA;BMP4;AQP6;OSR1
GO Biological Processes	GO:1902042	negative regulation of extrinsic apoptotic signaling pathway via death domain receptors	-1.39526	-0.317929	4/34	ENSG00000106366;ENSG00000171557;ENSG00000135472;ENSG00000090339	SERPINE1;FGG;FAIM2;ICAM1
GO Biological Processes	GO:0032088	negative regulation of NF-kappaB transcription factor activity	-1.3935	-0.316592	7/83	ENSG00000162676;ENSG00000199094;ENSG00000137486;ENSG00000124212;ENSG00000103037;ENSG00000174600;ENSG00000135077	GFI1;MIR30C2;ARRB1;PTGIS;SETD6;CMKLR1;HAVCR2
GO Biological Processes	GO:0007049	cell cycle	-1.37396	-0.297478	34/647	ENSG00000111859;ENSG00000173548;ENSG00000178184;ENSG00000234602;ENSG00000134508;ENSG00000137193;ENSG00000133134;ENSG00000253368;ENSG00000186193;ENSG00000143514;ENSG00000238227;ENSG00000100359;ENSG00000175197;ENSG00000170631;ENSG00000176248;ENSG00000071246;ENSG00000164045;ENSG00000102981;ENSG00000116717;ENSG00000148935;ENSG00000180447;ENSG00000120129;ENSG00000108387;ENSG00000185909;ENSG00000142178…	NEDD9;SNX33;PARD6G;MCIDAS;CABLES1;PIM1;BEX2;TRNP1;SAPCD2;TP53BP2;TMEM250;SGSM3;DDIT3;ZNF16;ANAPC2;VASH1;CDC25A;PARD6A;GADD45A;GAS2;GAS1;DUSP1;SEPT4;KLHDC8B;SIK1;NEK9;PTP4A1;SEPT3;MAPK13;STOX1;CCNE1;RASSF4;E2F2;TIPIN
GO Biological Processes	GO:0001973	adenosine receptor signaling pathway	-1.35335	-0.289832	2/9	ENSG00000163485;ENSG00000128271	ADORA1;ADORA2A
GO Biological Processes	GO:0001975	response to amphetamine	-1.35549	-0.289832	4/35	ENSG00000176884;ENSG00000128271;ENSG00000069696;ENSG00000090339	GRIN1;ADORA2A;DRD4;ICAM1
GO Biological Processes	GO:0003139	secondary heart field specification	-1.35335	-0.289832	2/9	ENSG00000160973;ENSG00000125378	FOXH1;BMP4
GO Biological Processes	GO:0006688	glycosphingolipid biosynthetic process	-1.35335	-0.289832	2/9	ENSG00000148154;ENSG00000101638	UGCG;ST8SIA5
GO Biological Processes	GO:0006739	NADP metabolic process	-1.35335	-0.289832	2/9	ENSG00000106633;ENSG00000160211	GCK;G6PD
GO Biological Processes	GO:0008354	germ cell migration	-1.35335	-0.289832	2/9	ENSG00000106799;ENSG00000162407	TGFBR1;PLPP3
GO Biological Processes	GO:0009629	response to gravity	-1.35335	-0.289832	2/9	ENSG00000138379;ENSG00000170345	MSTN;FOS
GO Biological Processes	GO:0010667	negative regulation of cardiac muscle cell apoptotic process	-1.35549	-0.289832	4/35	ENSG00000204569;ENSG00000185122;ENSG00000089163;ENSG00000135547	PPP1R10;HSF1;SIRT4;HEY2
GO Biological Processes	GO:0010888	negative regulation of lipid storage	-1.35335	-0.289832	2/9	ENSG00000136244;ENSG00000259207	IL6;ITGB3
GO Biological Processes	GO:0014049	positive regulation of glutamate secretion	-1.35335	-0.289832	2/9	ENSG00000101188;ENSG00000128271	NTSR1;ADORA2A
GO Biological Processes	GO:0019852	L-ascorbic acid metabolic process	-1.35335	-0.289832	2/9	ENSG00000059804;ENSG00000117394	SLC2A3;SLC2A1
GO Biological Processes	GO:0019985	translesion synthesis	-1.35549	-0.289832	4/35	ENSG00000130997;ENSG00000150991;ENSG00000154914;ENSG00000121060	POLN;UBC;USP43;TRIM25
GO Biological Processes	GO:0030388	fructose 1,6-bisphosphate metabolic process	-1.35335	-0.289832	2/9	ENSG00000149925;ENSG00000109107	ALDOA;ALDOC
GO Biological Processes	GO:0033622	integrin activation	-1.35335	-0.289832	2/9	ENSG00000149781;ENSG00000073712	FERMT3;FERMT2
GO Biological Processes	GO:0034393	positive regulation of smooth muscle cell apoptotic process	-1.35335	-0.289832	2/9	ENSG00000137486;ENSG00000168811	ARRB1;IL12A
GO Biological Processes	GO:0036500	ATF6-mediated unfolded protein response	-1.35335	-0.289832	2/9	ENSG00000100219;ENSG00000175197	XBP1;DDIT3
GO Biological Processes	GO:0042698	ovulation cycle	-1.35335	-0.289832	2/9	ENSG00000138696;ENSG00000132386	BMPR1B;SERPINF1
GO Biological Processes	GO:0043497	regulation of protein heterodimerization activity	-1.35335	-0.289832	2/9	ENSG00000171791;ENSG00000185122	BCL2;HSF1
GO Biological Processes	GO:0045124	regulation of bone resorption	-1.35335	-0.289832	2/9	ENSG00000004799;ENSG00000259207	PDK4;ITGB3
GO Biological Processes	GO:0048660	regulation of smooth muscle cell proliferation	-1.35335	-0.289832	2/9	ENSG00000125378;ENSG00000119508	BMP4;NR4A3
GO Biological Processes	GO:0050859	negative regulation of B cell receptor signaling pathway	-1.35335	-0.289832	2/9	ENSG00000111679;ENSG00000012124	PTPN6;CD22
GO Biological Processes	GO:0050919	negative chemotaxis	-1.35549	-0.289832	4/35	ENSG00000095539;ENSG00000185070;ENSG00000167680;ENSG00000259207	SEMA4G;FLRT2;SEMA6B;ITGB3
GO Biological Processes	GO:0060124	positive regulation of growth hormone secretion	-1.35335	-0.289832	2/9	ENSG00000157017;ENSG00000170498	GHRL;KISS1
GO Biological Processes	GO:0060429	epithelium development	-1.35335	-0.289832	2/9	ENSG00000273706;ENSG00000125378	LHX1;BMP4
GO Biological Processes	GO:0060982	coronary artery morphogenesis	-1.35335	-0.289832	2/9	ENSG00000106799;ENSG00000112715	TGFBR1;VEGFA
GO Biological Processes	GO:0061314	Notch signaling involved in heart development	-1.35335	-0.289832	2/9	ENSG00000164683;ENSG00000135547	HEY1;HEY2
GO Biological Processes	GO:0070544	histone H3-K36 demethylation	-1.35335	-0.289832	2/9	ENSG00000006459;ENSG00000127663	KDM7A;KDM4B
GO Biological Processes	GO:0071636	positive regulation of transforming growth factor beta production	-1.35335	-0.289832	2/9	ENSG00000168961;ENSG00000073756	LGALS9;PTGS2
GO Biological Processes	GO:0072089	stem cell proliferation	-1.35335	-0.289832	2/9	ENSG00000132688;ENSG00000108379	NES;WNT3
GO Biological Processes	GO:0090286	cytoskeletal anchoring at nuclear membrane	-1.35335	-0.289832	2/9	ENSG00000131018;ENSG00000061656	SYNE1;SPAG4
GO Biological Processes	GO:1901386	negative regulation of voltage-gated calcium channel activity	-1.35335	-0.289832	2/9	ENSG00000069696;ENSG00000125510	DRD4;OPRL1
GO Biological Processes	GO:0001782	B cell homeostasis	-1.34807	-0.287014	3/21	ENSG00000183018;ENSG00000159958;ENSG00000171791	SPNS2;TNFRSF13C;BCL2
GO Biological Processes	GO:0006090	pyruvate metabolic process	-1.34807	-0.287014	3/21	ENSG00000100156;ENSG00000134333;ENSG00000100889	SLC16A8;LDHA;PCK2
GO Biological Processes	GO:0006970	response to osmotic stress	-1.34807	-0.287014	3/21	ENSG00000156711;ENSG00000157514;ENSG00000117394	MAPK13;TSC22D3;SLC2A1
GO Biological Processes	GO:0046716	muscle cell cellular homeostasis	-1.34807	-0.287014	3/21	ENSG00000138379;ENSG00000149925;ENSG00000102144	MSTN;ALDOA;PGK1
GO Biological Processes	GO:0061436	establishment of skin barrier	-1.34807	-0.287014	3/21	ENSG00000179148;ENSG00000003137;ENSG00000189143	ALOXE3;CYP26B1;CLDN4
GO Biological Processes	GO:0061640	cytoskeleton-dependent cytokinesis	-1.34807	-0.287014	3/21	ENSG00000238227;ENSG00000108387;ENSG00000100167	TMEM250;SEPT4;SEPT3
GO Biological Processes	GO:0006091	generation of precursor metabolites and energy	-1.34274	-0.282093	5/51	ENSG00000005469;ENSG00000245848;ENSG00000114480;ENSG00000128564;ENSG00000101440	CROT;CEBPA;GBE1;VGF;ASIP
GO Biological Processes	GO:0009612	response to mechanical stimulus	-1.33472	-0.27448	6/68	ENSG00000133110;ENSG00000159200;ENSG00000134954;ENSG00000070669;ENSG00000170345;ENSG00000125740	POSTN;RCAN1;ETS1;ASNS;FOS;FOSB
GO Biological Processes	GO:0050829	defense response to Gram-negative bacterium	-1.32354	-0.263711	7/86	ENSG00000136244;ENSG00000100448;ENSG00000106366;ENSG00000117281;ENSG00000174175;ENSG00000160712;ENSG00000142677	IL6;CTSG;SERPINE1;CD160;SELP;IL6R;IL22RA1
GO Biological Processes	GO:0001656	metanephros development	-1.31725	-0.259052	4/36	ENSG00000273706;ENSG00000171791;ENSG00000125378;ENSG00000143867	LHX1;BCL2;BMP4;OSR1
GO Biological Processes	GO:0030501	positive regulation of bone mineralization	-1.31725	-0.259052	4/36	ENSG00000125378;ENSG00000138696;ENSG00000143867;ENSG00000162878	BMP4;BMPR1B;OSR1;PKDCC
GO Biological Processes	GO:0071526	semaphorin-plexin signaling pathway	-1.31725	-0.259052	4/36	ENSG00000221866;ENSG00000095539;ENSG00000004399;ENSG00000167680	PLXNA4;SEMA4G;PLXND1;SEMA6B
GO Biological Processes	GO:2001244	positive regulation of intrinsic apoptotic signaling pathway	-1.31725	-0.259052	4/36	ENSG00000104081;ENSG00000171791;ENSG00000108387;ENSG00000166289	BMF;BCL2;SEPT4;PLEKHF1
GO Biological Processes	GO:0030148	sphingolipid biosynthetic process	-1.31221	-0.254425	5/52	ENSG00000176170;ENSG00000163082;ENSG00000163590;ENSG00000172296;ENSG00000162407	SPHK1;SGPP2;PPM1L;SPTLC3;PLPP3
GO Biological Processes	GO:0001953	negative regulation of cell-matrix adhesion	-1.29659	-0.242045	3/22	ENSG00000133110;ENSG00000122592;ENSG00000113916	POSTN;HOXA7;BCL6
GO Biological Processes	GO:0006855	drug transmembrane transport	-1.29659	-0.242045	3/22	ENSG00000180638;ENSG00000023839;ENSG00000118777	SLC47A2;ABCC2;ABCG2
GO Biological Processes	GO:0010596	negative regulation of endothelial cell migration	-1.29659	-0.242045	3/22	ENSG00000071246;ENSG00000159167;ENSG00000132386	VASH1;STC1;SERPINF1
GO Biological Processes	GO:0010842	retina layer formation	-1.29659	-0.242045	3/22	ENSG00000273706;ENSG00000157890;ENSG00000069188	LHX1;MEGF11;SDK2
GO Biological Processes	GO:0042759	long-chain fatty acid biosynthetic process	-1.29659	-0.242045	3/22	ENSG00000130649;ENSG00000073756;ENSG00000140465	CYP2E1;PTGS2;CYP1A1
GO Biological Processes	GO:0051899	membrane depolarization	-1.29659	-0.242045	3/22	ENSG00000148408;ENSG00000128271;ENSG00000160716	CACNA1B;ADORA2A;CHRNB2
GO Biological Processes	GO:0060384	innervation	-1.29659	-0.242045	3/22	ENSG00000135919;ENSG00000152192;ENSG00000130477	SERPINE2;POU4F1;UNC13A
GO Biological Processes	GO:0097150	neuronal stem cell population maintenance	-1.29659	-0.242045	3/22	ENSG00000117707;ENSG00000159217;ENSG00000125966	PROX1;IGF2BP1;MMP24
GO Biological Processes	GO:0036092	phosphatidylinositol-3-phosphate biosynthetic process	-1.28254	-0.228801	5/53	ENSG00000139144;ENSG00000156427;ENSG00000138675;ENSG00000117461;ENSG00000033327	PIK3C2G;FGF18;FGF5;PIK3R3;GAB2
GO Biological Processes	GO:0070498	interleukin-1-mediated signaling pathway	-1.28254	-0.228801	5/53	ENSG00000172936;ENSG00000115594;ENSG00000196083;ENSG00000150991;ENSG00000120738	MYD88;IL1R1;IL1RAP;UBC;EGR1
GO Biological Processes	GO:0001937	negative regulation of endothelial cell proliferation	-1.28045	-0.228718	4/37	ENSG00000157017;ENSG00000071246;ENSG00000106799;ENSG00000168874	GHRL;VASH1;TGFBR1;ATOH8
GO Biological Processes	GO:0007588	excretion	-1.28045	-0.228718	4/37	ENSG00000166126;ENSG00000075073;ENSG00000086159;ENSG00000183853	AMN;TACR2;AQP6;KIRREL1
GO Biological Processes	GO:0008016	regulation of heart contraction	-1.28045	-0.228718	4/37	ENSG00000151090;ENSG00000148408;ENSG00000184185;ENSG00000120049	THRB;CACNA1B;KCNJ12;KCNIP2
GO Biological Processes	GO:0051402	neuron apoptotic process	-1.28045	-0.228718	4/37	ENSG00000114023;ENSG00000171791;ENSG00000064300;ENSG00000176171	FAM162A;BCL2;NGFR;BNIP3
GO Biological Processes	GO:0098656	anion transmembrane transport	-1.28045	-0.228718	4/37	ENSG00000135502;ENSG00000145217;ENSG00000033867;ENSG00000174502	SLC26A10;SLC26A1;SLC4A7;SLC26A9
GO Biological Processes	GO:0001682	tRNA 5'-leader removal	-1.26743	-0.227172	2/10	ENSG00000178718;ENSG00000104356	RPP25;POP1
GO Biological Processes	GO:0002260	lymphocyte homeostasis	-1.26743	-0.227172	2/10	ENSG00000183018;ENSG00000171791	SPNS2;BCL2
GO Biological Processes	GO:0003014	renal system process	-1.26743	-0.227172	2/10	ENSG00000171791;ENSG00000125378	BCL2;BMP4
GO Biological Processes	GO:0003084	positive regulation of systemic arterial blood pressure	-1.26743	-0.227172	2/10	ENSG00000163485;ENSG00000134548	ADORA1;SPX
GO Biological Processes	GO:0003208	cardiac ventricle morphogenesis	-1.26743	-0.227172	2/10	ENSG00000164683;ENSG00000135547	HEY1;HEY2
GO Biological Processes	GO:0003214	cardiac left ventricle morphogenesis	-1.26743	-0.227172	2/10	ENSG00000103241;ENSG00000135547	FOXF1;HEY2
GO Biological Processes	GO:0003376	sphingosine-1-phosphate receptor signaling pathway	-1.26743	-0.227172	2/10	ENSG00000176170;ENSG00000183018	SPHK1;SPNS2
GO Biological Processes	GO:0007614	short-term memory	-1.26743	-0.227172	2/10	ENSG00000159200;ENSG00000132386	RCAN1;SERPINF1
GO Biological Processes	GO:0008343	adult feeding behavior	-1.26743	-0.227172	2/10	ENSG00000157017;ENSG00000101440	GHRL;ASIP
GO Biological Processes	GO:0010224	response to UV-B	-1.26743	-0.227172	2/10	ENSG00000171791;ENSG00000168811	BCL2;IL12A
GO Biological Processes	GO:0010940	positive regulation of necrotic cell death	-1.26743	-0.227172	2/10	ENSG00000176171;ENSG00000198712	BNIP3;MT-CO2
GO Biological Processes	GO:0015074	DNA integration	-1.26743	-0.227172	2/10	ENSG00000205978;ENSG00000184619	NYNRIN;KRBA2
GO Biological Processes	GO:0030851	granulocyte differentiation	-1.26743	-0.227172	2/10	ENSG00000245848;ENSG00000108342	CEBPA;CSF3
GO Biological Processes	GO:0032367	intracellular cholesterol transport	-1.26743	-0.227172	2/10	ENSG00000141458;ENSG00000164211	NPC1;STARD4
GO Biological Processes	GO:0033089	positive regulation of T cell differentiation in thymus	-1.26743	-0.227172	2/10	ENSG00000151651;ENSG00000196839	ADAM8;ADA
GO Biological Processes	GO:0042053	regulation of dopamine metabolic process	-1.26743	-0.227172	2/10	ENSG00000069696;ENSG00000160716	DRD4;CHRNB2
GO Biological Processes	GO:0044320	cellular response to leptin stimulus	-1.26743	-0.227172	2/10	ENSG00000106633;ENSG00000119508	GCK;NR4A3
GO Biological Processes	GO:0045080	positive regulation of chemokine biosynthetic process	-1.26743	-0.227172	2/10	ENSG00000172936;ENSG00000120738	MYD88;EGR1
GO Biological Processes	GO:0045199	maintenance of epithelial cell apical/basal polarity	-1.26743	-0.227172	2/10	ENSG00000106689;ENSG00000029534	LHX2;ANK1
GO Biological Processes	GO:0045741	positive regulation of epidermal growth factor-activated receptor activity	-1.26743	-0.227172	2/10	ENSG00000163485;ENSG00000107954	ADORA1;NEURL1
GO Biological Processes	GO:0046653	tetrahydrofolate metabolic process	-1.26743	-0.227172	2/10	ENSG00000065911;ENSG00000177000	MTHFD2;MTHFR
GO Biological Processes	GO:0048143	astrocyte activation	-1.26743	-0.227172	2/10	ENSG00000128271;ENSG00000242689	ADORA2A;CNTF
GO Biological Processes	GO:0051561	positive regulation of mitochondrial calcium ion concentration	-1.26743	-0.227172	2/10	ENSG00000196296;ENSG00000176171	ATP2A1;BNIP3
GO Biological Processes	GO:0055015	ventricular cardiac muscle cell development	-1.26743	-0.227172	2/10	ENSG00000115641;ENSG00000135547	FHL2;HEY2
GO Biological Processes	GO:0055091	phospholipid homeostasis	-1.26743	-0.227172	2/10	ENSG00000119927;ENSG00000101670	GPAM;LIPG
GO Biological Processes	GO:0060042	retina morphogenesis in camera-type eye	-1.26743	-0.227172	2/10	ENSG00000104237;ENSG00000117707	RP1;PROX1
GO Biological Processes	GO:0090009	primitive streak formation	-1.26743	-0.227172	2/10	ENSG00000157557;ENSG00000273706	ETS2;LHX1
GO Biological Processes	GO:1990253	cellular response to leucine starvation	-1.26743	-0.227172	2/10	ENSG00000083750;ENSG00000130766	RRAGB;SESN2
GO Biological Processes	GO:2000001	regulation of DNA damage checkpoint	-1.26743	-0.227172	2/10	ENSG00000008405;ENSG00000136104	CRY1;RNASEH2B
GO Biological Processes	GO:0002244	hematopoietic progenitor cell differentiation	-1.25907	-0.219203	6/71	ENSG00000122641;ENSG00000113721;ENSG00000111679;ENSG00000125378;ENSG00000179041;ENSG00000068001	INHBA;PDGFRB;PTPN6;BMP4;RRS1;HYAL2
GO Biological Processes	GO:0060348	bone development	-1.25369	-0.214216	5/54	ENSG00000183018;ENSG00000133985;ENSG00000125378;ENSG00000159167;ENSG00000108786	SPNS2;TTC9;BMP4;STC1;HSD17B1
GO Biological Processes	GO:0000083	regulation of transcription involved in G1/S transition of mitotic cell cycle	-1.24806	-0.21208	3/23	ENSG00000162676;ENSG00000105173;ENSG00000156273	GFI1;CCNE1;BACH1
GO Biological Processes	GO:0001892	embryonic placenta development	-1.24806	-0.21208	3/23	ENSG00000172216;ENSG00000185122;ENSG00000245848	CEBPB;HSF1;CEBPA
GO Biological Processes	GO:0007548	sex differentiation	-1.24806	-0.21208	3/23	ENSG00000185630;ENSG00000104899;ENSG00000173894	PBX1;AMH;CBX2
GO Biological Processes	GO:0008544	epidermis development	-1.24809	-0.21208	8/108	ENSG00000118523;ENSG00000148154;ENSG00000131737;ENSG00000184486;ENSG00000159184;ENSG00000108759;ENSG00000117425;ENSG00000141579	CTGF;UGCG;KRT34;POU3F2;HOXB13;KRT32;PTCH2;ZNF750
GO Biological Processes	GO:0019229	regulation of vasoconstriction	-1.24806	-0.21208	3/23	ENSG00000133019;ENSG00000132326;ENSG00000135643	CHRM3;PER2;KCNMB4
GO Biological Processes	GO:0019915	lipid storage	-1.24806	-0.21208	3/23	ENSG00000180530;ENSG00000135454;ENSG00000008405	NRIP1;B4GALNT1;CRY1
GO Biological Processes	GO:0035235	ionotropic glutamate receptor signaling pathway	-1.24806	-0.21208	3/23	ENSG00000116032;ENSG00000176884;ENSG00000161509	GRIN3B;GRIN1;GRIN2C
GO Biological Processes	GO:0072001	renal system development	-1.24806	-0.21208	3/23	ENSG00000273706;ENSG00000103241;ENSG00000125378	LHX1;FOXF1;BMP4
GO Biological Processes	GO:1903589	positive regulation of blood vessel endothelial cell proliferation involved in sprouting angiogenesis	-1.24806	-0.21208	3/23	ENSG00000199161;ENSG00000112715;ENSG00000101445	MIR126;VEGFA;PPP1R16B
GO Biological Processes	GO:0043491	protein kinase B signaling	-1.24501	-0.209804	4/38	ENSG00000128052;ENSG00000166292;ENSG00000130766;ENSG00000117461	KDR;TMEM100;SESN2;PIK3R3
GO Biological Processes	GO:0090050	positive regulation of cell migration involved in sprouting angiogenesis	-1.24501	-0.209804	4/38	ENSG00000199161;ENSG00000128052;ENSG00000073756;ENSG00000112715	MIR126;KDR;PTGS2;VEGFA
GO Biological Processes	GO:0000185	activation of MAPKKK activity	-1.19122	-0.202727	2/11	ENSG00000116717;ENSG00000099860	GADD45A;GADD45B
GO Biological Processes	GO:0000272	polysaccharide catabolic process	-1.12313	-0.202727	1/2	ENSG00000133063	CHIT1
GO Biological Processes	GO:0001172	transcription, RNA-templated	-1.12313	-0.202727	1/2	ENSG00000181222	POLR2A
GO Biological Processes	GO:0001300	chronological cell aging	-1.12313	-0.202727	1/2	ENSG00000106366	SERPINE1
GO Biological Processes	GO:0001544	initiation of primordial ovarian follicle growth	-1.12313	-0.202727	1/2	ENSG00000148935	GAS2
GO Biological Processes	GO:0001712	ectodermal cell fate commitment	-1.12313	-0.202727	1/2	ENSG00000157557	ETS2
GO Biological Processes	GO:0001781	neutrophil apoptotic process	-1.12313	-0.202727	1/2	ENSG00000136244	IL6
GO Biological Processes	GO:0001942	hair follicle development	-1.14614	-0.202727	4/41	ENSG00000106689;ENSG00000122641;ENSG00000167968;ENSG00000127863	LHX2;INHBA;DNASE1L2;TNFRSF19
GO Biological Processes	GO:0001971	negative regulation of activation of membrane attack complex	-1.12313	-0.202727	1/2	ENSG00000284969	AL049629.2
GO Biological Processes	GO:0002003	angiotensin maturation	-1.19122	-0.202727	2/11	ENSG00000143839;ENSG00000100448	REN;CTSG
GO Biological Processes	GO:0002031	G protein-coupled receptor internalization	-1.12295	-0.202727	2/12	ENSG00000137486;ENSG00000148926	ARRB1;ADM
GO Biological Processes	GO:0002176	male germ cell proliferation	-1.12313	-0.202727	1/2	ENSG00000125977	EIF2S2
GO Biological Processes	GO:0002192	IRES-dependent translational initiation of linear mRNA	-1.12313	-0.202727	1/2	ENSG00000187840	EIF4EBP1
GO Biological Processes	GO:0002281	macrophage activation involved in immune response	-1.19122	-0.202727	2/11	ENSG00000137033;ENSG00000135077	IL33;HAVCR2
GO Biological Processes	GO:0002543	activation of blood coagulation via clotting cascade	-1.12313	-0.202727	1/2	ENSG00000117525	F3
GO Biological Processes	GO:0002690	positive regulation of leukocyte chemotaxis	-1.12295	-0.202727	2/12	ENSG00000136244;ENSG00000160712	IL6;IL6R
GO Biological Processes	GO:0002765	immune response-inhibiting signal transduction	-1.12313	-0.202727	1/2	ENSG00000174564	IL20RB
GO Biological Processes	GO:0002790	peptide secretion	-1.12313	-0.202727	1/2	ENSG00000196689	TRPV1
GO Biological Processes	GO:0002859	negative regulation of natural killer cell mediated cytotoxicity directed against tumor cell target	-1.12313	-0.202727	1/2	ENSG00000135077	HAVCR2
GO Biological Processes	GO:0002920	regulation of humoral immune response	-1.12313	-0.202727	1/2	ENSG00000183018	SPNS2
GO Biological Processes	GO:0003127	detection of nodal flow	-1.12313	-0.202727	1/2	ENSG00000158683	PKD1L1
GO Biological Processes	GO:0003130	BMP signaling pathway involved in heart induction	-1.12313	-0.202727	1/2	ENSG00000125378	BMP4
GO Biological Processes	GO:0003169	coronary vein morphogenesis	-1.12313	-0.202727	1/2	ENSG00000112715	VEGFA
GO Biological Processes	GO:0003180	aortic valve morphogenesis	-1.1588	-0.202727	3/25	ENSG00000137834;ENSG00000125378;ENSG00000138080	SMAD6;BMP4;EMILIN1
GO Biological Processes	GO:0003195	tricuspid valve formation	-1.12313	-0.202727	1/2	ENSG00000135547	HEY2
GO Biological Processes	GO:0003199	endocardial cushion to mesenchymal transition involved in heart valve formation	-1.12313	-0.202727	1/2	ENSG00000135547	HEY2
GO Biological Processes	GO:0003215	cardiac right ventricle morphogenesis	-1.12295	-0.202727	2/12	ENSG00000160973;ENSG00000135547	FOXH1;HEY2
GO Biological Processes	GO:0003300	cardiac muscle hypertrophy	-1.19122	-0.202727	2/11	ENSG00000173991;ENSG00000135547	TCAP;HEY2
GO Biological Processes	GO:0003326	pancreatic A cell fate commitment	-1.12313	-0.202727	1/2	ENSG00000125820	NKX2-2
GO Biological Processes	GO:0003329	pancreatic PP cell fate commitment	-1.12313	-0.202727	1/2	ENSG00000125820	NKX2-2
GO Biological Processes	GO:0003335	corneocyte development	-1.12313	-0.202727	1/2	ENSG00000167968	DNASE1L2
GO Biological Processes	GO:0005976	polysaccharide metabolic process	-1.12313	-0.202727	1/2	ENSG00000175264	CHST1
GO Biological Processes	GO:0005993	trehalose catabolic process	-1.12313	-0.202727	1/2	ENSG00000118094	TREH
GO Biological Processes	GO:0006014	D-ribose metabolic process	-1.12313	-0.202727	1/2	ENSG00000171174	RBKS
GO Biological Processes	GO:0006030	chitin metabolic process	-1.12313	-0.202727	1/2	ENSG00000133063	CHIT1
GO Biological Processes	GO:0006171	cAMP biosynthetic process	-1.12295	-0.202727	2/12	ENSG00000128271;ENSG00000148926	ADORA2A;ADM
GO Biological Processes	GO:0006188	IMP biosynthetic process	-1.12313	-0.202727	1/2	ENSG00000133805	AMPD3
GO Biological Processes	GO:0006196	AMP catabolic process	-1.12313	-0.202727	1/2	ENSG00000133805	AMPD3
GO Biological Processes	GO:0006354	DNA-templated transcription, elongation	-1.12313	-0.202727	1/2	ENSG00000128886	ELL3
GO Biological Processes	GO:0006403	RNA localization	-1.12313	-0.202727	1/2	ENSG00000159217	IGF2BP1
GO Biological Processes	GO:0006423	cysteinyl-tRNA aminoacylation	-1.12313	-0.202727	1/2	ENSG00000110619	CARS
GO Biological Processes	GO:0006448	regulation of translational elongation	-1.12313	-0.202727	1/2	ENSG00000168959	GRM5
GO Biological Processes	GO:0006464	cellular protein modification process	-1.21048	-0.202727	8/110	ENSG00000008513;ENSG00000133019;ENSG00000113083;ENSG00000197930;ENSG00000113532;ENSG00000104368;ENSG00000134013;ENSG00000092295	ST3GAL1;CHRM3;LOX;ERO1A;ST8SIA4;PLAT;LOXL2;TGM1
GO Biological Processes	GO:0006529	asparagine biosynthetic process	-1.12313	-0.202727	1/2	ENSG00000070669	ASNS
GO Biological Processes	GO:0006542	glutamine biosynthetic process	-1.12313	-0.202727	1/2	ENSG00000146166	LGSN
GO Biological Processes	GO:0006596	polyamine biosynthetic process	-1.12295	-0.202727	2/12	ENSG00000130066;ENSG00000102172	SAT1;SMS
GO Biological Processes	GO:0006597	spermine biosynthetic process	-1.12313	-0.202727	1/2	ENSG00000102172	SMS
GO Biological Processes	GO:0006643	membrane lipid metabolic process	-1.12313	-0.202727	1/2	ENSG00000121578	B4GALT4
GO Biological Processes	GO:0006677	glycosylceramide metabolic process	-1.12313	-0.202727	1/2	ENSG00000160408	ST6GALNAC6
GO Biological Processes	GO:0006679	glucosylceramide biosynthetic process	-1.12313	-0.202727	1/2	ENSG00000148154	UGCG
GO Biological Processes	GO:0006808	regulation of nitrogen utilization	-1.12313	-0.202727	1/2	ENSG00000171791	BCL2
GO Biological Processes	GO:0006814	sodium ion transport	-1.13222	-0.202727	9/134	ENSG00000162572;ENSG00000139209;ENSG00000186009;ENSG00000144285;ENSG00000117834;ENSG00000118515;ENSG00000033867;ENSG00000104888;ENSG00000164037	SCNN1D;SLC38A4;ATP4B;SCN1A;SLC5A9;SGK1;SLC4A7;SLC17A7;SLC9B1
GO Biological Processes	GO:0006982	response to lipid hydroperoxide	-1.12313	-0.202727	1/2	ENSG00000211445	GPX3
GO Biological Processes	GO:0007017	microtubule-based process	-1.17792	-0.202727	4/40	ENSG00000173327;ENSG00000108423;ENSG00000074935;ENSG00000075886	MAP3K11;TUBD1;TUBE1;TUBA3D
GO Biological Processes	GO:0007141	male meiosis I	-1.20221	-0.202727	3/24	ENSG00000073146;ENSG00000100918;ENSG00000233436	MOV10L1;REC8;BTBD18
GO Biological Processes	GO:0007206	phospholipase C-activating G protein-coupled glutamate receptor signaling pathway	-1.12313	-0.202727	1/2	ENSG00000168959	GRM5
GO Biological Processes	GO:0007266	Rho protein signal transduction	-1.16572	-0.202727	6/75	ENSG00000008853;ENSG00000149798;ENSG00000261371;ENSG00000113916;ENSG00000064300;ENSG00000115963	RHOBTB2;CDC42EP2;PECAM1;BCL6;NGFR;RND3
GO Biological Processes	GO:0007346	regulation of mitotic cell cycle	-1.21086	-0.202727	4/39	ENSG00000234602;ENSG00000169129;ENSG00000142178;ENSG00000090612	MCIDAS;AFAP1L2;SIK1;ZNF268
GO Biological Processes	GO:0007352	zygotic specification of dorsal/ventral axis	-1.12313	-0.202727	1/2	ENSG00000137834	SMAD6
GO Biological Processes	GO:0007409	axonogenesis	-1.17485	-0.202727	7/93	ENSG00000181754;ENSG00000198513;ENSG00000118263;ENSG00000171791;ENSG00000178235;ENSG00000152192;ENSG00000179542	AMIGO1;ATL1;KLF7;BCL2;SLITRK1;POU4F1;SLITRK4
GO Biological Processes	GO:0007417	central nervous system development	-1.1807	-0.202727	9/131	ENSG00000171786;ENSG00000132688;ENSG00000172379;ENSG00000129194;ENSG00000159200;ENSG00000128271;ENSG00000189056;ENSG00000148082;ENSG00000135472	NHLH1;NES;ARNT2;SOX15;RCAN1;ADORA2A;RELN;SHC3;FAIM2
GO Biological Processes	GO:0007507	heart development	-1.17479	-0.202727	14/233	ENSG00000071655;ENSG00000164683;ENSG00000121577;ENSG00000103241;ENSG00000106799;ENSG00000136383;ENSG00000049192;ENSG00000113083;ENSG00000125378;ENSG00000176678;ENSG00000152192;ENSG00000143867;ENSG00000148926;ENSG00000135547	MBD3;HEY1;POPDC2;FOXF1;TGFBR1;ALPK3;ADAMTS6;LOX;BMP4;FOXL1;POU4F1;OSR1;ADM;HEY2
GO Biological Processes	GO:0007518	myoblast fate determination	-1.12313	-0.202727	1/2	ENSG00000006652	IFRD1
GO Biological Processes	GO:0007519	skeletal muscle tissue development	-1.17174	-0.202727	5/57	ENSG00000121577;ENSG00000159200;ENSG00000107954;ENSG00000184343;ENSG00000125772	POPDC2;RCAN1;NEURL1;SRPK3;GPCPD1
GO Biological Processes	GO:0007600	sensory perception	-1.19122	-0.202727	2/11	ENSG00000128271;ENSG00000125510	ADORA2A;OPRL1
GO Biological Processes	GO:0008037	cell recognition	-1.19122	-0.202727	2/11	ENSG00000261371;ENSG00000150637	PECAM1;CD226
GO Biological Processes	GO:0008050	female courtship behavior	-1.12313	-0.202727	1/2	ENSG00000151090	THRB
GO Biological Processes	GO:0008215	spermine metabolic process	-1.12313	-0.202727	1/2	ENSG00000102172	SMS
GO Biological Processes	GO:0008355	olfactory learning	-1.12313	-0.202727	1/2	ENSG00000176884	GRIN1
GO Biological Processes	GO:0008615	pyridoxine biosynthetic process	-1.12313	-0.202727	1/2	ENSG00000135069	PSAT1
GO Biological Processes	GO:0009115	xanthine catabolic process	-1.12313	-0.202727	1/2	ENSG00000138356	AOX1
GO Biological Processes	GO:0009247	glycolipid biosynthetic process	-1.19122	-0.202727	2/11	ENSG00000197093;ENSG00000157350	GAL3ST4;ST3GAL2
GO Biological Processes	GO:0009258	10-formyltetrahydrofolate catabolic process	-1.12313	-0.202727	1/2	ENSG00000136010	ALDH1L2
GO Biological Processes	GO:0009259	ribonucleotide metabolic process	-1.12313	-0.202727	1/2	ENSG00000136104	RNASEH2B
GO Biological Processes	GO:0009268	response to pH	-1.12295	-0.202727	2/12	ENSG00000196689;ENSG00000122986	TRPV1;HVCN1
GO Biological Processes	GO:0009311	oligosaccharide metabolic process	-1.12295	-0.202727	2/12	ENSG00000197093;ENSG00000113532	GAL3ST4;ST8SIA4
GO Biological Processes	GO:0009617	response to bacterium	-1.15626	-0.202727	8/113	ENSG00000130649;ENSG00000198133;ENSG00000111335;ENSG00000273777;ENSG00000112773;ENSG00000133063;ENSG00000176171;ENSG00000165197	CYP2E1;TMEM229B;OAS2;CEACAM20;TENT5A;CHIT1;BNIP3;VEGFD
GO Biological Processes	GO:0009785	blue light signaling pathway	-1.12313	-0.202727	1/2	ENSG00000008405	CRY1
GO Biological Processes	GO:0009954	proximal/distal pattern formation	-1.20221	-0.202727	3/24	ENSG00000185630;ENSG00000003137;ENSG00000111087	PBX1;CYP26B1;GLI1
GO Biological Processes	GO:0010459	negative regulation of heart rate	-1.12295	-0.202727	2/12	ENSG00000134548;ENSG00000196689	SPX;TRPV1
GO Biological Processes	GO:0010559	regulation of glycoprotein biosynthetic process	-1.12313	-0.202727	1/2	ENSG00000171791	BCL2
GO Biological Processes	GO:0010565	regulation of cellular ketone metabolic process	-1.12313	-0.202727	1/2	ENSG00000004799	PDK4
GO Biological Processes	GO:0010734	negative regulation of protein glutathionylation	-1.12313	-0.202727	1/2	ENSG00000160211	G6PD
GO Biological Processes	GO:0010749	regulation of nitric oxide mediated signal transduction	-1.12313	-0.202727	1/2	ENSG00000112715	VEGFA
GO Biological Processes	GO:0010764	negative regulation of fibroblast migration	-1.19122	-0.202727	2/11	ENSG00000068001;ENSG00000181751	HYAL2;C5orf30
GO Biological Processes	GO:0010768	negative regulation of transcription from RNA polymerase II promoter in response to UV-induced DNA damage	-1.12313	-0.202727	1/2	ENSG00000069869	NEDD4
GO Biological Processes	GO:0010867	positive regulation of triglyceride biosynthetic process	-1.12295	-0.202727	2/12	ENSG00000025434;ENSG00000112293	NR1H3;GPLD1
GO Biological Processes	GO:0014718	positive regulation of satellite cell activation involved in skeletal muscle regeneration	-1.12313	-0.202727	1/2	ENSG00000129194	SOX15
GO Biological Processes	GO:0015695	organic cation transport	-1.19122	-0.202727	2/11	ENSG00000172940;ENSG00000144671	SLC22A13;SLC22A14
GO Biological Processes	GO:0015951	purine ribonucleotide interconversion	-1.12313	-0.202727	1/2	ENSG00000137198	GMPR
GO Biological Processes	GO:0016078	tRNA catabolic process	-1.12313	-0.202727	1/2	ENSG00000104356	POP1
GO Biological Processes	GO:0016331	morphogenesis of embryonic epithelium	-1.12295	-0.202727	2/12	ENSG00000150630;ENSG00000140682	VEGFC;TGFB1I1
GO Biological Processes	GO:0016999	antibiotic metabolic process	-1.12313	-0.202727	1/2	ENSG00000023839	ABCC2
GO Biological Processes	GO:0017143	insecticide metabolic process	-1.12313	-0.202727	1/2	ENSG00000140465	CYP1A1
GO Biological Processes	GO:0019087	transformation of host cell by virus	-1.12313	-0.202727	1/2	ENSG00000068001	HYAL2
GO Biological Processes	GO:0019242	methylglyoxal biosynthetic process	-1.12313	-0.202727	1/2	ENSG00000105220	GPI
GO Biological Processes	GO:0019249	lactate biosynthetic process	-1.12313	-0.202727	1/2	ENSG00000132326	PER2
GO Biological Processes	GO:0019303	D-ribose catabolic process	-1.12313	-0.202727	1/2	ENSG00000171174	RBKS
GO Biological Processes	GO:0019322	pentose biosynthetic process	-1.12313	-0.202727	1/2	ENSG00000160211	G6PD
GO Biological Processes	GO:0019363	pyridine nucleotide biosynthetic process	-1.12295	-0.202727	2/12	ENSG00000204653;ENSG00000103485	ASPDH;QPRT
GO Biological Processes	GO:0019483	beta-alanine biosynthetic process	-1.12313	-0.202727	1/2	ENSG00000100024	UPB1
GO Biological Processes	GO:0019543	propionate catabolic process	-1.12313	-0.202727	1/2	ENSG00000100889	PCK2
GO Biological Processes	GO:0019858	cytosine metabolic process	-1.12313	-0.202727	1/2	ENSG00000158825	CDA
GO Biological Processes	GO:0021535	cell migration in hindbrain	-1.12313	-0.202727	1/2	ENSG00000152192	POU4F1
GO Biological Processes	GO:0021568	rhombomere 2 development	-1.12313	-0.202727	1/2	ENSG00000105996	HOXA2
GO Biological Processes	GO:0021571	rhombomere 5 development	-1.12313	-0.202727	1/2	ENSG00000204103	MAFB
GO Biological Processes	GO:0021599	abducens nerve formation	-1.12313	-0.202727	1/2	ENSG00000204103	MAFB
GO Biological Processes	GO:0021602	cranial nerve morphogenesis	-1.12313	-0.202727	1/2	ENSG00000221866	PLXNA4
GO Biological Processes	GO:0021636	trigeminal nerve morphogenesis	-1.12313	-0.202727	1/2	ENSG00000221866	PLXNA4
GO Biological Processes	GO:0021644	vagus nerve morphogenesis	-1.12313	-0.202727	1/2	ENSG00000221866	PLXNA4
GO Biological Processes	GO:0021702	cerebellar Purkinje cell differentiation	-1.19122	-0.202727	2/11	ENSG00000273706;ENSG00000135472	LHX1;FAIM2
GO Biological Processes	GO:0021784	postganglionic parasympathetic fiber development	-1.12313	-0.202727	1/2	ENSG00000221866	PLXNA4
GO Biological Processes	GO:0021937	cerebellar Purkinje cell-granule cell precursor cell signaling involved in regulation of granule cell precursor cell proliferation	-1.12313	-0.202727	1/2	ENSG00000273706	LHX1
GO Biological Processes	GO:0021985	neurohypophysis development	-1.12313	-0.202727	1/2	ENSG00000184486	POU3F2
GO Biological Processes	GO:0022407	regulation of cell-cell adhesion	-1.19122	-0.202727	2/11	ENSG00000143126;ENSG00000151651	CELSR2;ADAM8
GO Biological Processes	GO:0030212	hyaluronan metabolic process	-1.12295	-0.202727	2/12	ENSG00000137193;ENSG00000114378	PIM1;HYAL1
GO Biological Processes	GO:0030259	lipid glycosylation	-1.19122	-0.202727	2/11	ENSG00000135454;ENSG00000157350	B4GALNT1;ST3GAL2
GO Biological Processes	GO:0030326	embryonic limb morphogenesis	-1.17174	-0.202727	5/57	ENSG00000185630;ENSG00000003137;ENSG00000109063;ENSG00000125378;ENSG00000105429	PBX1;CYP26B1;MYH3;BMP4;MEGF8
GO Biological Processes	GO:0030334	regulation of cell migration	-1.13577	-0.202727	7/95	ENSG00000221866;ENSG00000004399;ENSG00000261371;ENSG00000135919;ENSG00000118515;ENSG00000166670;ENSG00000115963	PLXNA4;PLXND1;PECAM1;SERPINE2;SGK1;MMP10;RND3
GO Biological Processes	GO:0030382	sperm mitochondrion organization	-1.12313	-0.202727	1/2	ENSG00000108387	2021-09-04
GO Biological Processes	GO:0031065	positive regulation of histone deacetylation	-1.19122	-0.202727	2/11	ENSG00000140044;ENSG00000113916	JDP2;BCL6
GO Biological Processes	GO:0031448	positive regulation of fast-twitch skeletal muscle fiber contraction	-1.12313	-0.202727	1/2	ENSG00000196296	ATP2A1
GO Biological Processes	GO:0031623	receptor internalization	-1.17792	-0.202727	4/40	ENSG00000069869;ENSG00000169429;ENSG00000157978;ENSG00000148926	NEDD4;CXCL8;LDLRAP1;ADM
GO Biological Processes	GO:0032227	negative regulation of synaptic transmission, dopaminergic	-1.12313	-0.202727	1/2	ENSG00000073756	PTGS2
GO Biological Processes	GO:0032304	negative regulation of icosanoid secretion	-1.12313	-0.202727	1/2	ENSG00000186115	CYP4F2
GO Biological Processes	GO:0032305	positive regulation of icosanoid secretion	-1.12313	-0.202727	1/2	ENSG00000186115	CYP4F2
GO Biological Processes	GO:0032436	positive regulation of proteasomal ubiquitin-dependent protein catabolic process	-1.23496	-0.202727	6/72	ENSG00000101255;ENSG00000116514;ENSG00000173334;ENSG00000245848;ENSG00000145506;ENSG00000137033	TRIB3;RNF19B;TRIB1;CEBPA;NKD2;IL33
GO Biological Processes	GO:0032464	positive regulation of protein homooligomerization	-1.19122	-0.202727	2/11	ENSG00000100290;ENSG00000104081	BIK;BMF
GO Biological Processes	GO:0032470	positive regulation of endoplasmic reticulum calcium ion concentration	-1.12313	-0.202727	1/2	ENSG00000196296	ATP2A1
GO Biological Processes	GO:0032695	negative regulation of interleukin-12 production	-1.12295	-0.202727	2/12	ENSG00000102575;ENSG00000174600	ACP5;CMKLR1
GO Biological Processes	GO:0032727	positive regulation of interferon-alpha production	-1.12295	-0.202727	2/12	ENSG00000088888;ENSG00000185507	MAVS;IRF7
GO Biological Processes	GO:0032764	negative regulation of mast cell cytokine production	-1.12313	-0.202727	1/2	ENSG00000113916	BCL6
GO Biological Processes	GO:0032834	positive regulation of CD4-positive, CD25-positive, alpha-beta regulatory T cell differentiation involved in immune response	-1.12313	-0.202727	1/2	ENSG00000168961	LGALS9
GO Biological Processes	GO:0033137	negative regulation of peptidyl-serine phosphorylation	-1.20221	-0.202727	3/24	ENSG00000153721;ENSG00000168209;ENSG00000100034	CNKSR3;DDIT4;PPM1F
GO Biological Processes	GO:0033277	abortive mitotic cell cycle	-1.12313	-0.202727	1/2	ENSG00000111679	PTPN6
GO Biological Processes	GO:0033363	secretory granule organization	-1.12313	-0.202727	1/2	ENSG00000135919	SERPINE2
GO Biological Processes	GO:0033626	positive regulation of integrin activation by cell surface receptor linked signal transduction	-1.12313	-0.202727	1/2	ENSG00000079112	CDH17
GO Biological Processes	GO:0033762	response to glucagon	-1.12295	-0.202727	2/12	ENSG00000023839;ENSG00000008405	ABCC2;CRY1
GO Biological Processes	GO:0034059	response to anoxia	-1.12313	-0.202727	1/2	ENSG00000118523	CTGF
GO Biological Processes	GO:0034101	erythrocyte homeostasis	-1.19122	-0.202727	2/11	ENSG00000133805;ENSG00000105220	AMPD3;GPI
GO Biological Processes	GO:0034124	regulation of MyD88-dependent toll-like receptor signaling pathway	-1.12313	-0.202727	1/2	ENSG00000185507	IRF7
GO Biological Processes	GO:0034213	quinolinate catabolic process	-1.12313	-0.202727	1/2	ENSG00000103485	QPRT
GO Biological Processes	GO:0034775	glutathione transmembrane transport	-1.12313	-0.202727	1/2	ENSG00000151012	SLC7A11
GO Biological Processes	GO:0035441	cell migration involved in vasculogenesis	-1.12313	-0.202727	1/2	ENSG00000113721	PDGFRB
GO Biological Processes	GO:0035574	histone H4-K20 demethylation	-1.12313	-0.202727	1/2	ENSG00000006459	KDM7A
GO Biological Processes	GO:0035633	maintenance of permeability of blood-brain barrier	-1.12313	-0.202727	1/2	ENSG00000073756	PTGS2
GO Biological Processes	GO:0035988	chondrocyte proliferation	-1.12295	-0.202727	2/12	ENSG00000118523;ENSG00000159167	CTGF;STC1
GO Biological Processes	GO:0035999	tetrahydrofolate interconversion	-1.19122	-0.202727	2/11	ENSG00000065911;ENSG00000177000	MTHFD2;MTHFR
GO Biological Processes	GO:0036303	lymph vessel morphogenesis	-1.12313	-0.202727	1/2	ENSG00000112715	VEGFA
GO Biological Processes	GO:0036309	protein localization to M-band	-1.12313	-0.202727	1/2	ENSG00000154358	OBSCN
GO Biological Processes	GO:0036345	platelet maturation	-1.12313	-0.202727	1/2	ENSG00000171557	FGG
GO Biological Processes	GO:0036496	regulation of translational initiation by eIF2 alpha dephosphorylation	-1.12313	-0.202727	1/2	ENSG00000087074	PPP1R15A
GO Biological Processes	GO:0038190	VEGF-activated neuropilin signaling pathway	-1.12313	-0.202727	1/2	ENSG00000112715	VEGFA
GO Biological Processes	GO:0038195	urokinase plasminogen activator signaling pathway	-1.12313	-0.202727	1/2	ENSG00000011422	PLAUR
GO Biological Processes	GO:0040010	positive regulation of growth rate	-1.12313	-0.202727	1/2	ENSG00000157017	GHRL
GO Biological Processes	GO:0040030	regulation of molecular function, epigenetic	-1.12313	-0.202727	1/2	ENSG00000101440	ASIP
GO Biological Processes	GO:0042126	nitrate metabolic process	-1.12313	-0.202727	1/2	ENSG00000186205	2021-03-01
GO Biological Processes	GO:0042137	sequestering of neurotransmitter	-1.12313	-0.202727	1/2	ENSG00000104888	SLC17A7
GO Biological Processes	GO:0042321	negative regulation of circadian sleep/wake cycle, sleep	-1.12313	-0.202727	1/2	ENSG00000163485	ADORA1
GO Biological Processes	GO:0042322	negative regulation of circadian sleep/wake cycle, REM sleep	-1.12313	-0.202727	1/2	ENSG00000157017	GHRL
GO Biological Processes	GO:0042361	menaquinone catabolic process	-1.12313	-0.202727	1/2	ENSG00000186115	CYP4F2
GO Biological Processes	GO:0042377	vitamin K catabolic process	-1.12313	-0.202727	1/2	ENSG00000186115	CYP4F2
GO Biological Processes	GO:0042480	negative regulation of eye photoreceptor cell development	-1.12313	-0.202727	1/2	ENSG00000151090	THRB
GO Biological Processes	GO:0042495	detection of triacyl bacterial lipopeptide	-1.12313	-0.202727	1/2	ENSG00000174125	TLR1
GO Biological Processes	GO:0042632	cholesterol homeostasis	-1.17485	-0.202727	7/93	ENSG00000141458;ENSG00000025434;ENSG00000100219;ENSG00000101670;ENSG00000199094;ENSG00000186480;ENSG00000157978	NPC1;NR1H3;XBP1;LIPG;MIR30C2;INSIG1;LDLRAP1
GO Biological Processes	GO:0042701	progesterone secretion	-1.12313	-0.202727	1/2	ENSG00000122641	INHBA
GO Biological Processes	GO:0042986	positive regulation of amyloid precursor protein biosynthetic process	-1.12313	-0.202727	1/2	ENSG00000177425	PAWR
GO Biological Processes	GO:0042994	cytoplasmic sequestering of transcription factor	-1.19122	-0.202727	2/11	ENSG00000119950;ENSG00000107882	MXI1;SUFU
GO Biological Processes	GO:0043067	regulation of programmed cell death	-1.12313	-0.202727	1/2	ENSG00000171791	BCL2
GO Biological Processes	GO:0043103	hypoxanthine salvage	-1.12313	-0.202727	1/2	ENSG00000196839	ADA
GO Biological Processes	GO:0043313	regulation of neutrophil degranulation	-1.12313	-0.202727	1/2	ENSG00000133246	PRAM1
GO Biological Processes	GO:0043403	skeletal muscle tissue regeneration	-1.20221	-0.202727	3/24	ENSG00000129194;ENSG00000138379;ENSG00000006652	SOX15;MSTN;IFRD1
GO Biological Processes	GO:0043405	regulation of MAP kinase activity	-1.19122	-0.202727	2/11	ENSG00000101255;ENSG00000173334	TRIB3;TRIB1
GO Biological Processes	GO:0043407	negative regulation of MAP kinase activity	-1.17792	-0.202727	4/40	ENSG00000111679;ENSG00000120129;ENSG00000125378;ENSG00000068001	PTPN6;DUSP1;BMP4;HYAL2
GO Biological Processes	GO:0043523	regulation of neuron apoptotic process	-1.20221	-0.202727	3/24	ENSG00000176884;ENSG00000160211;ENSG00000135472	GRIN1;G6PD;FAIM2
GO Biological Processes	GO:0043616	keratinocyte proliferation	-1.19122	-0.202727	2/11	ENSG00000002745;ENSG00000117595	WNT16;IRF6
GO Biological Processes	GO:0043966	histone H3 acetylation	-1.17792	-0.202727	4/40	ENSG00000156650;ENSG00000162227;ENSG00000273841;ENSG00000179094	KAT6B;TAF6L;TAF9;PER1
GO Biological Processes	GO:0044324	regulation of transcription involved in anterior/posterior axis specification	-1.12313	-0.202727	1/2	ENSG00000175197	DDIT3
GO Biological Processes	GO:0044338	canonical Wnt signaling pathway involved in mesenchymal stem cell differentiation	-1.12313	-0.202727	1/2	ENSG00000108379	WNT3
GO Biological Processes	GO:0044339	canonical Wnt signaling pathway involved in osteoblast differentiation	-1.12313	-0.202727	1/2	ENSG00000108379	WNT3
GO Biological Processes	GO:0044727	DNA demethylation of male pronucleus	-1.12313	-0.202727	1/2	ENSG00000239605	STPG4
GO Biological Processes	GO:0045071	negative regulation of viral genome replication	-1.17792	-0.202727	4/40	ENSG00000117707;ENSG00000089127;ENSG00000088888;ENSG00000111331	PROX1;OAS1;MAVS;OAS3
GO Biological Processes	GO:0045076	regulation of interleukin-2 biosynthetic process	-1.12313	-0.202727	1/2	ENSG00000187796	CARD9
GO Biological Processes	GO:0045089	positive regulation of innate immune response	-1.20221	-0.202727	3/24	ENSG00000187796;ENSG00000151651;ENSG00000135077	CARD9;ADAM8;HAVCR2
GO Biological Processes	GO:0045188	regulation of circadian sleep/wake cycle, non-REM sleep	-1.12313	-0.202727	1/2	ENSG00000160716	CHRNB2
GO Biological Processes	GO:0045579	positive regulation of B cell differentiation	-1.12295	-0.202727	2/12	ENSG00000100219;ENSG00000139193	XBP1;CD27
GO Biological Processes	GO:0045645	positive regulation of eosinophil differentiation	-1.12313	-0.202727	1/2	ENSG00000173334	TRIB1
GO Biological Processes	GO:0045655	regulation of monocyte differentiation	-1.12313	-0.202727	1/2	ENSG00000185507	IRF7
GO Biological Processes	GO:0045659	negative regulation of neutrophil differentiation	-1.12313	-0.202727	1/2	ENSG00000173334	TRIB1
GO Biological Processes	GO:0045662	negative regulation of myoblast differentiation	-1.20221	-0.202727	3/24	ENSG00000175197;ENSG00000138379;ENSG00000125378	DDIT3;MSTN;BMP4
GO Biological Processes	GO:0045666	positive regulation of neuron differentiation	-1.21539	-0.202727	7/91	ENSG00000128652;ENSG00000128610;ENSG00000125820;ENSG00000113916;ENSG00000125378;ENSG00000186462;ENSG00000143869	HOXD3;FEZF1;NKX2-2;BCL6;BMP4;NAP1L2;GDF7
GO Biological Processes	GO:0045787	positive regulation of cell cycle	-1.19832	-0.202727	5/56	ENSG00000117707;ENSG00000165730;ENSG00000105173;ENSG00000119508;ENSG00000092295	PROX1;STOX1;CCNE1;NR4A3;TGM1
GO Biological Processes	GO:0045837	negative regulation of membrane potential	-1.12313	-0.202727	1/2	ENSG00000176171	BNIP3
GO Biological Processes	GO:0045861	negative regulation of proteolysis	-1.1588	-0.202727	3/25	ENSG00000025434;ENSG00000135919;ENSG00000104368	NR1H3;SERPINE2;PLAT
GO Biological Processes	GO:0045903	positive regulation of translational fidelity	-1.12313	-0.202727	1/2	ENSG00000170889	RPS9
GO Biological Processes	GO:0046007	negative regulation of activated T cell proliferation	-1.19122	-0.202727	2/11	ENSG00000168961;ENSG00000137507	LGALS9;LRRC32
GO Biological Processes	GO:0046031	ADP metabolic process	-1.12313	-0.202727	1/2	ENSG00000133805	AMPD3
GO Biological Processes	GO:0046101	hypoxanthine biosynthetic process	-1.12313	-0.202727	1/2	ENSG00000196839	ADA
GO Biological Processes	GO:0046327	glycerol biosynthetic process from pyruvate	-1.12313	-0.202727	1/2	ENSG00000100889	PCK2
GO Biological Processes	GO:0046549	retinal cone cell development	-1.19122	-0.202727	2/11	ENSG00000104237;ENSG00000151090	RP1;THRB
GO Biological Processes	GO:0046619	optic placode formation involved in camera-type eye formation	-1.12313	-0.202727	1/2	ENSG00000117707	PROX1
GO Biological Processes	GO:0046671	negative regulation of retinal cell programmed cell death	-1.12313	-0.202727	1/2	ENSG00000171791	BCL2
GO Biological Processes	GO:0046839	phospholipid dephosphorylation	-1.12295	-0.202727	2/12	ENSG00000117598;ENSG00000162407	PLPPR5;PLPP3
GO Biological Processes	GO:0048021	regulation of melanin biosynthetic process	-1.12313	-0.202727	1/2	ENSG00000151012	SLC7A11
GO Biological Processes	GO:0048087	positive regulation of developmental pigmentation	-1.12313	-0.202727	1/2	ENSG00000171791	BCL2
GO Biological Processes	GO:0048565	digestive tract development	-1.17792	-0.202727	4/40	ENSG00000125820;ENSG00000103241;ENSG00000140465;ENSG00000119919	NKX2-2;FOXF1;CYP1A1;NKX2-3
GO Biological Processes	GO:0048627	myoblast development	-1.12313	-0.202727	1/2	ENSG00000129194	SOX15
GO Biological Processes	GO:0048632	negative regulation of skeletal muscle tissue growth	-1.12313	-0.202727	1/2	ENSG00000138379	MSTN
GO Biological Processes	GO:0048697	positive regulation of collateral sprouting in absence of injury	-1.12313	-0.202727	1/2	ENSG00000108379	WNT3
GO Biological Processes	GO:0048703	embryonic viscerocranium morphogenesis	-1.12295	-0.202727	2/12	ENSG00000273706;ENSG00000105996	LHX1;HOXA2
GO Biological Processes	GO:0048711	positive regulation of astrocyte differentiation	-1.19122	-0.202727	2/11	ENSG00000135919;ENSG00000128342	SERPINE2;LIF
GO Biological Processes	GO:0048843	negative regulation of axon extension involved in axon guidance	-1.1588	-0.202727	3/25	ENSG00000095539;ENSG00000108379;ENSG00000167680	SEMA4G;WNT3;SEMA6B
GO Biological Processes	GO:0048858	cell projection morphogenesis	-1.12313	-0.202727	1/2	ENSG00000132688	NES
GO Biological Processes	GO:0048935	peripheral nervous system neuron development	-1.19122	-0.202727	2/11	ENSG00000159216;ENSG00000152192	RUNX1;POU4F1
GO Biological Processes	GO:0050714	positive regulation of protein secretion	-1.17792	-0.202727	4/40	ENSG00000151651;ENSG00000150630;ENSG00000128271;ENSG00000171557	ADAM8;VEGFC;ADORA2A;FGG
GO Biological Processes	GO:0050748	negative regulation of lipoprotein metabolic process	-1.12313	-0.202727	1/2	ENSG00000259207	ITGB3
GO Biological Processes	GO:0050794	regulation of cellular process	-1.12313	-0.202727	1/2	ENSG00000126562	WNK4
GO Biological Processes	GO:0050848	regulation of calcium-mediated signaling	-1.12295	-0.202727	2/12	ENSG00000166292;ENSG00000174600	TMEM100;CMKLR1
GO Biological Processes	GO:0050855	regulation of B cell receptor signaling pathway	-1.12295	-0.202727	2/12	ENSG00000159216;ENSG00000136573	RUNX1;BLK
GO Biological Processes	GO:0050870	positive regulation of T cell activation	-1.20221	-0.202727	3/24	ENSG00000089012;ENSG00000196839;ENSG00000101307	SIRPG;ADA;SIRPB1
GO Biological Processes	GO:0050954	sensory perception of mechanical stimulus	-1.12313	-0.202727	1/2	ENSG00000196689	TRPV1
GO Biological Processes	GO:0051410	detoxification of nitrogen compound	-1.12313	-0.202727	1/2	ENSG00000186205	2021-03-01
GO Biological Processes	GO:0051481	negative regulation of cytosolic calcium ion concentration	-1.19122	-0.202727	2/11	ENSG00000171303;ENSG00000198838	KCNK3;RYR3
GO Biological Processes	GO:0051494	negative regulation of cytoskeleton organization	-1.12313	-0.202727	1/2	ENSG00000283154	IQCJ-SCHIP1
GO Biological Processes	GO:0051548	negative regulation of keratinocyte migration	-1.12313	-0.202727	1/2	ENSG00000261150	EPPK1
GO Biological Processes	GO:0051580	regulation of neurotransmitter uptake	-1.12313	-0.202727	1/2	ENSG00000131095	GFAP
GO Biological Processes	GO:0051659	maintenance of mitochondrion location	-1.12313	-0.202727	1/2	ENSG00000196296	ATP2A1
GO Biological Processes	GO:0051775	response to redox state	-1.19122	-0.202727	2/11	ENSG00000151012;ENSG00000133794	SLC7A11;ARNTL
GO Biological Processes	GO:0051799	negative regulation of hair follicle development	-1.12313	-0.202727	1/2	ENSG00000122641	INHBA
GO Biological Processes	GO:0051894	positive regulation of focal adhesion assembly	-1.1588	-0.202727	3/25	ENSG00000128052;ENSG00000100034;ENSG00000112715	KDR;PPM1F;VEGFA
GO Biological Processes	GO:0051946	regulation of glutamate uptake involved in transmission of nerve impulse	-1.12313	-0.202727	1/2	ENSG00000132326	PER2
GO Biological Processes	GO:0055017	cardiac muscle tissue growth	-1.12313	-0.202727	1/2	ENSG00000101331	CCM2L
GO Biological Processes	GO:0060032	notochord regression	-1.12313	-0.202727	1/2	ENSG00000111087	GLI1
GO Biological Processes	GO:0060055	angiogenesis involved in wound healing	-1.19122	-0.202727	2/11	ENSG00000134954;ENSG00000259207	ETS1;ITGB3
GO Biological Processes	GO:0060067	cervix development	-1.12313	-0.202727	1/2	ENSG00000273706	LHX1
GO Biological Processes	GO:0060083	smooth muscle contraction involved in micturition	-1.12313	-0.202727	1/2	ENSG00000196689	TRPV1
GO Biological Processes	GO:0060112	generation of ovulation cycle rhythm	-1.12313	-0.202727	1/2	ENSG00000170498	KISS1
GO Biological Processes	GO:0060135	maternal process involved in female pregnancy	-1.1588	-0.202727	3/25	ENSG00000168961;ENSG00000128342;ENSG00000135077	LGALS9;LIF;HAVCR2
GO Biological Processes	GO:0060279	positive regulation of ovulation	-1.12313	-0.202727	1/2	ENSG00000122641	INHBA
GO Biological Processes	GO:0060319	primitive erythrocyte differentiation	-1.12313	-0.202727	1/2	ENSG00000112715	VEGFA
GO Biological Processes	GO:0060340	positive regulation of type I interferon-mediated signaling pathway	-1.19122	-0.202727	2/11	ENSG00000088888;ENSG00000185507	MAVS;IRF7
GO Biological Processes	GO:0060369	positive regulation of Fc receptor mediated stimulatory signaling pathway	-1.12313	-0.202727	1/2	ENSG00000150637	CD226
GO Biological Processes	GO:0060370	susceptibility to T cell mediated cytotoxicity	-1.12313	-0.202727	1/2	ENSG00000073008	PVR
GO Biological Processes	GO:0060391	positive regulation of SMAD protein signal transduction	-1.12295	-0.202727	2/12	ENSG00000106799;ENSG00000125378	TGFBR1;BMP4
GO Biological Processes	GO:0060394	negative regulation of pathway-restricted SMAD protein phosphorylation	-1.12295	-0.202727	2/12	ENSG00000137834;ENSG00000138080	SMAD6;EMILIN1
GO Biological Processes	GO:0060420	regulation of heart growth	-1.12313	-0.202727	1/2	ENSG00000139318	DUSP6
GO Biological Processes	GO:0060433	bronchus development	-1.12313	-0.202727	1/2	ENSG00000125378	BMP4
GO Biological Processes	GO:0060502	epithelial cell proliferation involved in lung morphogenesis	-1.12313	-0.202727	1/2	ENSG00000125378	BMP4
GO Biological Processes	GO:0060537	muscle tissue development	-1.12313	-0.202727	1/2	ENSG00000184343	SRPK3
GO Biological Processes	GO:0060849	regulation of transcription involved in lymphatic endothelial cell fate commitment	-1.12313	-0.202727	1/2	ENSG00000117707	PROX1
GO Biological Processes	GO:0060973	cell migration involved in heart development	-1.12313	-0.202727	1/2	ENSG00000103034	NDRG4
GO Biological Processes	GO:0060978	angiogenesis involved in coronary vascular morphogenesis	-1.12313	-0.202727	1/2	ENSG00000106799	TGFBR1
GO Biological Processes	GO:0061047	positive regulation of branching involved in lung morphogenesis	-1.12313	-0.202727	1/2	ENSG00000125378	BMP4
GO Biological Processes	GO:0061515	myeloid cell development	-1.12313	-0.202727	1/2	ENSG00000185862	EVI2B
GO Biological Processes	GO:0061709	reticulophagy	-1.12313	-0.202727	1/2	ENSG00000154153	RETREG1
GO Biological Processes	GO:0070105	positive regulation of interleukin-6-mediated signaling pathway	-1.12313	-0.202727	1/2	ENSG00000162676	GFI1
GO Biological Processes	GO:0070292	N-acylphosphatidylethanolamine metabolic process	-1.12313	-0.202727	1/2	ENSG00000161048	NAPEPLD
GO Biological Processes	GO:0070472	regulation of uterine smooth muscle contraction	-1.12313	-0.202727	1/2	ENSG00000075073	TACR2
GO Biological Processes	GO:0070757	interleukin-35-mediated signaling pathway	-1.19122	-0.202727	2/11	ENSG00000138378;ENSG00000168811	STAT4;IL12A
GO Biological Processes	GO:0071247	cellular response to chromate	-1.12313	-0.202727	1/2	ENSG00000187193	MT1X
GO Biological Processes	GO:0071307	cellular response to vitamin K	-1.12313	-0.202727	1/2	ENSG00000133110	POSTN
GO Biological Processes	GO:0071498	cellular response to fluid shear stress	-1.12295	-0.202727	2/12	ENSG00000073756;ENSG00000105825	PTGS2;TFPI2
GO Biological Processes	GO:0071506	cellular response to mycophenolic acid	-1.12313	-0.202727	1/2	ENSG00000120738	EGR1
GO Biological Processes	GO:0071670	smooth muscle cell chemotaxis	-1.12313	-0.202727	1/2	ENSG00000113721	PDGFRB
GO Biological Processes	GO:0071711	basement membrane organization	-1.12295	-0.202727	2/12	ENSG00000185070;ENSG00000148935	FLRT2;GAS2
GO Biological Processes	GO:0072104	glomerular capillary formation	-1.12313	-0.202727	1/2	ENSG00000125378	BMP4
GO Biological Processes	GO:0072111	cell proliferation involved in kidney development	-1.12313	-0.202727	1/2	ENSG00000143867	OSR1
GO Biological Processes	GO:0072125	negative regulation of glomerular mesangial cell proliferation	-1.12313	-0.202727	1/2	ENSG00000125378	BMP4
GO Biological Processes	GO:0072156	distal tubule morphogenesis	-1.12313	-0.202727	1/2	ENSG00000126562	WNK4
GO Biological Processes	GO:0072166	posterior mesonephric tubule development	-1.12313	-0.202727	1/2	ENSG00000143867	OSR1
GO Biological Processes	GO:0072180	mesonephric duct morphogenesis	-1.12313	-0.202727	1/2	ENSG00000143867	OSR1
GO Biological Processes	GO:0072190	ureter urothelium development	-1.12313	-0.202727	1/2	ENSG00000143867	OSR1
GO Biological Processes	GO:0072208	metanephric smooth muscle tissue development	-1.12313	-0.202727	1/2	ENSG00000143867	OSR1
GO Biological Processes	GO:0072224	metanephric glomerulus development	-1.12313	-0.202727	1/2	ENSG00000273706	LHX1
GO Biological Processes	GO:0072268	pattern specification involved in metanephros development	-1.12313	-0.202727	1/2	ENSG00000143867	OSR1
GO Biological Processes	GO:0072679	thymocyte migration	-1.12313	-0.202727	1/2	ENSG00000115009	CCL20
GO Biological Processes	GO:0072738	cellular response to diamide	-1.12313	-0.202727	1/2	ENSG00000185122	HSF1
GO Biological Processes	GO:0090076	relaxation of skeletal muscle	-1.12313	-0.202727	1/2	ENSG00000196296	ATP2A1
GO Biological Processes	GO:0090212	negative regulation of establishment of blood-brain barrier	-1.12313	-0.202727	1/2	ENSG00000196689	TRPV1
GO Biological Processes	GO:0090327	negative regulation of locomotion involved in locomotory behavior	-1.12313	-0.202727	1/2	ENSG00000113369	ARRDC3
GO Biological Processes	GO:0090331	negative regulation of platelet aggregation	-1.19122	-0.202727	2/11	ENSG00000135919;ENSG00000171557	SERPINE2;FGG
GO Biological Processes	GO:0090557	establishment of endothelial intestinal barrier	-1.19122	-0.202727	2/11	ENSG00000172936;ENSG00000090339	MYD88;ICAM1
GO Biological Processes	GO:0090673	endothelial cell-matrix adhesion	-1.12313	-0.202727	1/2	ENSG00000261371	PECAM1
GO Biological Processes	GO:0090675	intermicrovillar adhesion	-1.12313	-0.202727	1/2	ENSG00000074276	CDHR2
GO Biological Processes	GO:0097021	lymphocyte migration into lymphoid organs	-1.12313	-0.202727	1/2	ENSG00000117407	ARTN
GO Biological Processes	GO:0097154	GABAergic neuron differentiation	-1.12313	-0.202727	1/2	ENSG00000122641	INHBA
GO Biological Processes	GO:0097241	hematopoietic stem cell migration to bone marrow	-1.12313	-0.202727	1/2	ENSG00000112293	GPLD1
GO Biological Processes	GO:0097401	synaptic vesicle lumen acidification	-1.12313	-0.202727	1/2	ENSG00000104888	SLC17A7
GO Biological Processes	GO:0097474	retinal cone cell apoptotic process	-1.12313	-0.202727	1/2	ENSG00000151090	THRB
GO Biological Processes	GO:0097475	motor neuron migration	-1.12313	-0.202727	1/2	ENSG00000112715	VEGFA
GO Biological Processes	GO:0098609	cell-cell adhesion	-1.22336	-0.202727	10/148	ENSG00000129910;ENSG00000108622;ENSG00000168952;ENSG00000103241;ENSG00000171791;ENSG00000151651;ENSG00000158683;ENSG00000183853;ENSG00000079112;ENSG00000090339	CDH15;ICAM2;STXBP6;FOXF1;BCL2;ADAM8;PKD1L1;KIRREL1;CDH17;ICAM1
GO Biological Processes	GO:0098989	NMDA selective glutamate receptor signaling pathway	-1.12313	-0.202727	1/2	ENSG00000261052	SULT1A3
GO Biological Processes	GO:0099149	regulation of postsynaptic neurotransmitter receptor internalization	-1.12313	-0.202727	1/2	ENSG00000259207	ITGB3
GO Biological Processes	GO:0120058	positive regulation of small intestinal transit	-1.12313	-0.202727	1/2	ENSG00000157017	GHRL
GO Biological Processes	GO:0140014	mitotic nuclear division	-1.12313	-0.202727	1/2	ENSG00000185909	KLHDC8B
GO Biological Processes	GO:1900076	regulation of cellular response to insulin stimulus	-1.12313	-0.202727	1/2	ENSG00000112293	GPLD1
GO Biological Processes	GO:1901224	positive regulation of NIK/NF-kappaB signaling	-1.14586	-0.202727	5/58	ENSG00000203727;ENSG00000176170;ENSG00000168961;ENSG00000139193;ENSG00000135077	SAMD5;SPHK1;LGALS9;CD27;HAVCR2
GO Biological Processes	GO:1901329	regulation of odontoblast differentiation	-1.12313	-0.202727	1/2	ENSG00000172216	CEBPB
GO Biological Processes	GO:1901492	positive regulation of lymphangiogenesis	-1.12313	-0.202727	1/2	ENSG00000150630	VEGFC
GO Biological Processes	GO:1902287	semaphorin-plexin signaling pathway involved in axon guidance	-1.12295	-0.202727	2/12	ENSG00000221866;ENSG00000004399	PLXNA4;PLXND1
GO Biological Processes	GO:1902310	positive regulation of peptidyl-serine dephosphorylation	-1.12313	-0.202727	1/2	ENSG00000087074	PPP1R15A
GO Biological Processes	GO:1902336	positive regulation of retinal ganglion cell axon guidance	-1.12313	-0.202727	1/2	ENSG00000112715	VEGFA
GO Biological Processes	GO:1902410	mitotic cytokinetic process	-1.12313	-0.202727	1/2	ENSG00000185909	KLHDC8B
GO Biological Processes	GO:1902532	negative regulation of intracellular signal transduction	-1.12313	-0.202727	1/2	ENSG00000168209	DDIT4
GO Biological Processes	GO:1902559	3'-phospho-5'-adenylyl sulfate transmembrane transport	-1.12313	-0.202727	1/2	ENSG00000124786	SLC35B3
GO Biological Processes	GO:1902622	regulation of neutrophil migration	-1.12313	-0.202727	1/2	ENSG00000172936	MYD88
GO Biological Processes	GO:1902686	mitochondrial outer membrane permeabilization involved in programmed cell death	-1.12313	-0.202727	1/2	ENSG00000108179	PPIF
GO Biological Processes	GO:1902882	regulation of response to oxidative stress	-1.12313	-0.202727	1/2	ENSG00000165730	STOX1
GO Biological Processes	GO:1902938	regulation of intracellular calcium activated chloride channel activity	-1.12313	-0.202727	1/2	ENSG00000168959	GRM5
GO Biological Processes	GO:1902993	positive regulation of amyloid precursor protein catabolic process	-1.12313	-0.202727	1/2	ENSG00000262655	SPON1
GO Biological Processes	GO:1903217	negative regulation of protein processing involved in protein targeting to mitochondrion	-1.12313	-0.202727	1/2	ENSG00000089163	SIRT4
GO Biological Processes	GO:1903725	regulation of phospholipid metabolic process	-1.12313	-0.202727	1/2	ENSG00000111664	GNB3
GO Biological Processes	GO:1904016	response to Thyroglobulin triiodothyronine	-1.12313	-0.202727	1/2	ENSG00000117394	SLC2A1
GO Biological Processes	GO:1904057	negative regulation of sensory perception of pain	-1.12313	-0.202727	1/2	ENSG00000136999	NOV
GO Biological Processes	GO:1904059	regulation of locomotor rhythm	-1.12313	-0.202727	1/2	ENSG00000125510	OPRL1
GO Biological Processes	GO:1904178	negative regulation of adipose tissue development	-1.12313	-0.202727	1/2	ENSG00000118263	KLF7
GO Biological Processes	GO:1904346	positive regulation of gastric mucosal blood circulation	-1.12313	-0.202727	1/2	ENSG00000157017	GHRL
GO Biological Processes	GO:1904692	positive regulation of type B pancreatic cell proliferation	-1.12313	-0.202727	1/2	ENSG00000054356	PTPRN
GO Biological Processes	GO:1904881	cellular response to hydrogen sulfide	-1.12313	-0.202727	1/2	ENSG00000128052	KDR
GO Biological Processes	GO:1904996	positive regulation of leukocyte adhesion to vascular endothelial cell	-1.19122	-0.202727	2/11	ENSG00000134954;ENSG00000090339	ETS1;ICAM1
GO Biological Processes	GO:1905408	negative regulation of creatine transmembrane transporter activity	-1.12313	-0.202727	1/2	ENSG00000143867	OSR1
GO Biological Processes	GO:1905581	positive regulation of low-density lipoprotein particle clearance	-1.12313	-0.202727	1/2	ENSG00000157978	LDLRAP1
GO Biological Processes	GO:1905602	positive regulation of receptor-mediated endocytosis involved in cholesterol transport	-1.12313	-0.202727	1/2	ENSG00000157978	LDLRAP1
GO Biological Processes	GO:1905884	negative regulation of triglyceride transport	-1.12313	-0.202727	1/2	ENSG00000199094	MIR30C2
GO Biological Processes	GO:2000016	negative regulation of determination of dorsal identity	-1.12313	-0.202727	1/2	ENSG00000175197	DDIT3
GO Biological Processes	GO:2000098	negative regulation of smooth muscle cell-matrix adhesion	-1.12313	-0.202727	1/2	ENSG00000106366	SERPINE1
GO Biological Processes	GO:2000182	regulation of progesterone biosynthetic process	-1.12313	-0.202727	1/2	ENSG00000120738	EGR1
GO Biological Processes	GO:2000276	negative regulation of oxidative phosphorylation uncoupler activity	-1.12313	-0.202727	1/2	ENSG00000108179	PPIF
GO Biological Processes	GO:2000309	positive regulation of tumor necrosis factor (ligand) superfamily member 11 production	-1.12313	-0.202727	1/2	ENSG00000151651	ADAM8
GO Biological Processes	GO:2000331	regulation of terminal button organization	-1.12313	-0.202727	1/2	ENSG00000196338	NLGN3
GO Biological Processes	GO:2000345	regulation of hepatocyte proliferation	-1.12313	-0.202727	1/2	ENSG00000111087	GLI1
GO Biological Processes	GO:2000368	positive regulation of acrosomal vesicle exocytosis	-1.12313	-0.202727	1/2	ENSG00000186792	HYAL3
GO Biological Processes	GO:2000418	positive regulation of eosinophil migration	-1.12313	-0.202727	1/2	ENSG00000151651	ADAM8
GO Biological Processes	GO:2000521	negative regulation of immunological synapse formation	-1.12313	-0.202727	1/2	ENSG00000135077	HAVCR2
GO Biological Processes	GO:2000744	positive regulation of anterior head development	-1.12313	-0.202727	1/2	ENSG00000273706	LHX1
GO Biological Processes	GO:2000772	regulation of cellular senescence	-1.12295	-0.202727	2/12	ENSG00000071246;ENSG00000133794	VASH1;ARNTL
GO Biological Processes	GO:2000850	negative regulation of glucocorticoid secretion	-1.12313	-0.202727	1/2	ENSG00000008405	CRY1
GO Biological Processes	GO:2001022	positive regulation of response to DNA damage stimulus	-1.12295	-0.202727	2/12	ENSG00000255150;ENSG00000160117	EID3;ANKLE1
GO Biological Processes	GO:2001037	positive regulation of tongue muscle cell differentiation	-1.12313	-0.202727	1/2	ENSG00000003137	CYP26B1
GO Biological Processes	GO:2001189	negative regulation of T cell activation via T cell receptor contact with antigen bound to MHC molecule on antigen presenting cell	-1.12313	-0.202727	1/2	ENSG00000135077	HAVCR2
GO Biological Processes	GO:2001190	positive regulation of T cell activation via T cell receptor contact with antigen bound to MHC molecule on antigen presenting cell	-1.12313	-0.202727	1/2	ENSG00000168961	LGALS9
GO Biological Processes	GO:0043410	positive regulation of MAPK cascade	-1.12151	-0.201581	8/115	ENSG00000199161;ENSG00000128052;ENSG00000113721;ENSG00000136244;ENSG00000146674;ENSG00000128342;ENSG00000095752;ENSG00000170498	MIR126;KDR;PDGFRB;IL6;IGFBP3;LIF;IL11;KISS1
GO Biological Processes	GO:0007200	phospholipase C-activating G protein-coupled receptor signaling pathway	-1.12065	-0.20102	5/59	ENSG00000175591;ENSG00000171860;ENSG00000171631;ENSG00000060558;ENSG00000174600	P2RY2;C3AR1;P2RY6;GNA15;CMKLR1
GO Biological Processes	GO:0000245	spliceosomal complex assembly	-1.11763	-0.199769	3/26	ENSG00000172062;ENSG00000205571;ENSG00000184343	SMN1;SMN2;SRPK3
GO Biological Processes	GO:0001958	endochondral ossification	-1.11763	-0.199769	3/26	ENSG00000173868;ENSG00000125378;ENSG00000156427	PHOSPHO1;BMP4;FGF18
GO Biological Processes	GO:0031018	endocrine pancreas development	-1.11763	-0.199769	3/26	ENSG00000136244;ENSG00000125820;ENSG00000160712	IL6;NKX2-2;IL6R
GO Biological Processes	GO:0038061	NIK/NF-kappaB signaling	-1.11763	-0.199769	3/26	ENSG00000023445;ENSG00000104856;ENSG00000207971	BIRC3;RELB;MIR125B1
GO Biological Processes	GO:0071280	cellular response to copper ion	-1.11763	-0.199769	3/26	ENSG00000187193;ENSG00000185122;ENSG00000140465	MT1X;HSF1;CYP1A1
GO Biological Processes	GO:0072332	intrinsic apoptotic signaling pathway by p53 class mediator	-1.11763	-0.199769	3/26	ENSG00000143514;ENSG00000152192;ENSG00000007968	TP53BP2;POU4F1;E2F2
GO Biological Processes	GO:0006418	tRNA aminoacylation for protein translation	-1.11546	-0.19877	4/42	ENSG00000110619;ENSG00000090861;ENSG00000106105;ENSG00000115866	CARS;AARS;GARS;DARS
GO Biological Processes	GO:0007098	centrosome cycle	-1.11546	-0.19877	4/42	ENSG00000178184;ENSG00000102981;ENSG00000116717;ENSG00000074935	PARD6G;PARD6A;GADD45A;TUBE1
GO Biological Processes	GO:0035094	response to nicotine	-1.11546	-0.19877	4/42	ENSG00000198695;ENSG00000171791;ENSG00000151012;ENSG00000160716	MT-ND6;BCL2;SLC7A11;CHRNB2
GO Biological Processes	GO:0051017	actin filament bundle assembly	-1.11546	-0.19877	4/42	ENSG00000111859;ENSG00000177425;ENSG00000115963;ENSG00000128298	NEDD9;PAWR;RND3;BAIAP2L2
GO Biological Processes	GO:0043312	neutrophil degranulation	-1.11344	-0.197045	25/479	ENSG00000146094;ENSG00000059804;ENSG00000093072;ENSG00000110203;ENSG00000011422;ENSG00000133805;ENSG00000121410;ENSG00000105220;ENSG00000100448;ENSG00000171860;ENSG00000261371;ENSG00000111679;ENSG00000151651;ENSG00000149925;ENSG00000158825;ENSG00000101307;ENSG00000176407;ENSG00000109107;ENSG00000133063;ENSG00000185432;ENSG00000104043;ENSG00000028137;ENSG00000122986;ENSG00000204936;ENSG00000123610	DOK3;SLC2A3;ADA2;FOLR3;PLAUR;AMPD3;A1BG;GPI;CTSG;C3AR1;PECAM1;PTPN6;ADAM8;ALDOA;CDA;SIRPB1;KCMF1;ALDOC;CHIT1;METTL7A;ATP8B4;TNFRSF1B;HVCN1;CD177;TNFAIP6
GO Biological Processes	GO:0016477	cell migration	-1.1034	-0.187302	13/218	ENSG00000111859;ENSG00000128052;ENSG00000105855;ENSG00000113721;ENSG00000087589;ENSG00000008853;ENSG00000152229;ENSG00000118523;ENSG00000139144;ENSG00000138080;ENSG00000189056;ENSG00000259207;ENSG00000168811	NEDD9;KDR;ITGB8;PDGFRB;CASS4;RHOBTB2;PSTPIP2;CTGF;PIK3C2G;EMILIN1;RELN;ITGB3;IL12A
GO Biological Processes	GO:0006869	lipid transport	-1.10101	-0.185295	9/136	ENSG00000141458;ENSG00000183018;ENSG00000183578;ENSG00000146205;ENSG00000067221;ENSG00000174640;ENSG00000164211;ENSG00000185101;ENSG00000104043	NPC1;SPNS2;TNFAIP8L3;ANO7;STOML1;SLCO2A1;STARD4;ANO9;ATP8B4
GO Biological Processes	GO:0071260	cellular response to mechanical stimulus	-1.10081	-0.185295	6/78	ENSG00000172936;ENSG00000116717;ENSG00000073756;ENSG00000120949;ENSG00000117394;ENSG00000176171	MYD88;GADD45A;PTGS2;TNFRSF8;SLC2A1;BNIP3
GO Biological Processes	GO:0006694	steroid biosynthetic process	-1.0961	-0.181175	5/60	ENSG00000185630;ENSG00000113494;ENSG00000108786;ENSG00000099377;ENSG00000184860	PBX1;PRLR;HSD17B1;HSD3B7;SDR42E1
GO Biological Processes	GO:0048666	neuron development	-1.0961	-0.181175	5/60	ENSG00000100219;ENSG00000184486;ENSG00000128342;ENSG00000188779;ENSG00000242689	XBP1;POU3F2;LIF;SKOR1;CNTF
GO Biological Processes	GO:0002548	monocyte chemotaxis	-1.08581	-0.171173	4/43	ENSG00000136244;ENSG00000115009;ENSG00000108688;ENSG00000160712	IL6;CCL20;CCL7;IL6R
GO Biological Processes	GO:0010575	positive regulation of vascular endothelial growth factor production	-1.07853	-0.165939	3/27	ENSG00000171860;ENSG00000073756;ENSG00000128272	C3AR1;PTGS2;ATF4
GO Biological Processes	GO:0044255	cellular lipid metabolic process	-1.07853	-0.165939	3/27	ENSG00000025434;ENSG00000119927;ENSG00000168792	NR1H3;GPAM;ABHD15
GO Biological Processes	GO:0048754	branching morphogenesis of an epithelial tube	-1.07853	-0.165939	3/27	ENSG00000125378;ENSG00000112715;ENSG00000143869	BMP4;VEGFA;GDF7
GO Biological Processes	GO:0051602	response to electrical stimulus	-1.07853	-0.165939	3/27	ENSG00000157017;ENSG00000138379;ENSG00000075073	GHRL;MSTN;TACR2
GO Biological Processes	GO:0055074	calcium ion homeostasis	-1.07853	-0.165939	3/27	ENSG00000176884;ENSG00000149596;ENSG00000148926	GRIN1;JPH2;ADM
GO Biological Processes	GO:0070371	ERK1 and ERK2 cascade	-1.07853	-0.165939	3/27	ENSG00000128052;ENSG00000168961;ENSG00000261052	KDR;LGALS9;SULT1A3
GO Biological Processes	GO:1903672	positive regulation of sprouting angiogenesis	-1.07853	-0.165939	3/27	ENSG00000199161;ENSG00000157017;ENSG00000112715	MIR126;GHRL;VEGFA
GO Biological Processes	GO:0007193	adenylate cyclase-inhibiting G protein-coupled receptor signaling pathway	-1.07218	-0.160167	5/61	ENSG00000241563;ENSG00000163485;ENSG00000183134;ENSG00000125510;ENSG00000131016	CORT;ADORA1;PTGDR2;OPRL1;AKAP12
GO Biological Processes	GO:0022008	neurogenesis	-1.07218	-0.160167	5/61	ENSG00000106689;ENSG00000092621;ENSG00000142233;ENSG00000128965;ENSG00000254550	LHX2;PHGDH;NTN5;CHAC1;OMP
GO Biological Processes	GO:0001967	suckling behavior	-1.06127	-0.15932	2/13	ENSG00000176884;ENSG00000152192	GRIN1;POU4F1
GO Biological Processes	GO:0002087	regulation of respiratory gaseous exchange by neurological system process	-1.06127	-0.15932	2/13	ENSG00000196338;ENSG00000163485	NLGN3;ADORA1
GO Biological Processes	GO:0002687	positive regulation of leukocyte migration	-1.06127	-0.15932	2/13	ENSG00000174175;ENSG00000112715	SELP;VEGFA
GO Biological Processes	GO:0003323	type B pancreatic cell development	-1.06127	-0.15932	2/13	ENSG00000125820;ENSG00000125378	NKX2-2;BMP4
GO Biological Processes	GO:0006098	pentose-phosphate shunt	-1.06127	-0.15932	2/13	ENSG00000171174;ENSG00000160211	RBKS;G6PD
GO Biological Processes	GO:0007171	activation of transmembrane receptor protein tyrosine kinase activity	-1.06127	-0.15932	2/13	ENSG00000113494;ENSG00000101280	PRLR;ANGPT4
GO Biological Processes	GO:0008406	gonad development	-1.06127	-0.15932	2/13	ENSG00000104899;ENSG00000143867	AMH;OSR1
GO Biological Processes	GO:0009650	UV protection	-1.06127	-0.15932	2/13	ENSG00000168496;ENSG00000166482	FEN1;MFAP4
GO Biological Processes	GO:0010717	regulation of epithelial to mesenchymal transition	-1.06127	-0.15932	2/13	ENSG00000106799;ENSG00000128886	TGFBR1;ELL3
GO Biological Processes	GO:0010745	negative regulation of macrophage derived foam cell differentiation	-1.06127	-0.15932	2/13	ENSG00000025434;ENSG00000259207	NR1H3;ITGB3
GO Biological Processes	GO:0022409	positive regulation of cell-cell adhesion	-1.06127	-0.15932	2/13	ENSG00000089012;ENSG00000101307	SIRPG;SIRPB1
GO Biological Processes	GO:0032479	regulation of type I interferon production	-1.06127	-0.15932	2/13	ENSG00000110042;ENSG00000185507	DTX4;IRF7
GO Biological Processes	GO:0035308	negative regulation of protein dephosphorylation	-1.06127	-0.15932	2/13	ENSG00000087074;ENSG00000101445	PPP1R15A;PPP1R16B
GO Biological Processes	GO:0042535	positive regulation of tumor necrosis factor biosynthetic process	-1.06127	-0.15932	2/13	ENSG00000120949;ENSG00000174125	TNFRSF8;TLR1
GO Biological Processes	GO:0043116	negative regulation of vascular permeability	-1.06127	-0.15932	2/13	ENSG00000128271;ENSG00000148926	ADORA2A;ADM
GO Biological Processes	GO:0045078	positive regulation of interferon-gamma biosynthetic process	-1.06127	-0.15932	2/13	ENSG00000159958;ENSG00000153879	TNFRSF13C;CEBPG
GO Biological Processes	GO:0045744	negative regulation of G protein-coupled receptor signaling pathway	-1.06127	-0.15932	2/13	ENSG00000008405;ENSG00000169429	CRY1;CXCL8
GO Biological Processes	GO:0045947	negative regulation of translational initiation	-1.06127	-0.15932	2/13	ENSG00000148730;ENSG00000187840	EIF4EBP2;EIF4EBP1
GO Biological Processes	GO:0048599	oocyte development	-1.06127	-0.15932	2/13	ENSG00000220201;ENSG00000171791	ZGLP1;BCL2
GO Biological Processes	GO:0050707	regulation of cytokine secretion	-1.06127	-0.15932	2/13	ENSG00000119927;ENSG00000174125	GPAM;TLR1
GO Biological Processes	GO:0050732	negative regulation of peptidyl-tyrosine phosphorylation	-1.06127	-0.15932	2/13	ENSG00000111679;ENSG00000116285	PTPN6;ERRFI1
GO Biological Processes	GO:0050776	regulation of immune response	-1.06728	-0.15932	12/200	ENSG00000211790;ENSG00000108622;ENSG00000159958;ENSG00000113916;ENSG00000110852;ENSG00000117281;ENSG00000150637;ENSG00000186407;ENSG00000090339;ENSG00000185507;ENSG00000073008;ENSG00000012124	TRAV8-4;ICAM2;TNFRSF13C;BCL6;CLEC2B;CD160;CD226;CD300E;ICAM1;IRF7;PVR;CD22
GO Biological Processes	GO:0050862	positive regulation of T cell receptor signaling pathway	-1.06127	-0.15932	2/13	ENSG00000196839;ENSG00000150637	ADA;CD226
GO Biological Processes	GO:0050872	white fat cell differentiation	-1.06127	-0.15932	2/13	ENSG00000132326;ENSG00000245848	PER2;CEBPA
GO Biological Processes	GO:0060389	pathway-restricted SMAD protein phosphorylation	-1.06127	-0.15932	2/13	ENSG00000106799;ENSG00000143869	TGFBR1;GDF7
GO Biological Processes	GO:0060411	cardiac septum morphogenesis	-1.06127	-0.15932	2/13	ENSG00000164683;ENSG00000135547	HEY1;HEY2
GO Biological Processes	GO:0060644	mammary gland epithelial cell differentiation	-1.06127	-0.15932	2/13	ENSG00000172216;ENSG00000117595	CEBPB;IRF6
GO Biological Processes	GO:0060674	placenta blood vessel development	-1.06127	-0.15932	2/13	ENSG00000105855;ENSG00000071246	ITGB8;VASH1
GO Biological Processes	GO:0070262	peptidyl-serine dephosphorylation	-1.06127	-0.15932	2/13	ENSG00000120129;ENSG00000100034	DUSP1;PPM1F
GO Biological Processes	GO:0071257	cellular response to electrical stimulus	-1.06127	-0.15932	2/13	ENSG00000179583;ENSG00000185100	CIITA;ADSSL1
GO Biological Processes	GO:0086004	regulation of cardiac muscle cell contraction	-1.06127	-0.15932	2/13	ENSG00000163485;ENSG00000159167	ADORA1;STC1
GO Biological Processes	GO:0090399	replicative senescence	-1.06127	-0.15932	2/13	ENSG00000002745;ENSG00000106366	WNT16;SERPINE1
GO Biological Processes	GO:0097435	supramolecular fiber organization	-1.06127	-0.15932	2/13	ENSG00000119681;ENSG00000166482	LTBP2;MFAP4
GO Biological Processes	GO:1905606	regulation of presynapse assembly	-1.06127	-0.15932	2/13	ENSG00000178235;ENSG00000112139	SLITRK1;MDGA1
GO Biological Processes	GO:2000810	regulation of bicellular tight junction assembly	-1.06127	-0.15932	2/13	ENSG00000159216;ENSG00000184113	RUNX1;CLDN5
GO Biological Processes	GO:0098869	cellular oxidant detoxification	-1.05977	-0.158098	6/80	ENSG00000104237;ENSG00000073756;ENSG00000095303;ENSG00000155962;ENSG00000130766;ENSG00000211445	RP1;PTGS2;PTGS1;CLIC2;SESN2;GPX3
GO Biological Processes	GO:0001658	branching involved in ureteric bud morphogenesis	-1.05715	-0.156045	4/44	ENSG00000185630;ENSG00000273706;ENSG00000171791;ENSG00000125378	PBX1;LHX1;BCL2;BMP4
GO Biological Processes	GO:0034198	cellular response to amino acid starvation	-1.05715	-0.156045	4/44	ENSG00000083750;ENSG00000162772;ENSG00000128272;ENSG00000130766	RRAGB;ATF3;ATF4;SESN2
GO Biological Processes	GO:0009967	positive regulation of signal transduction	-1.04886	-0.14804	5/62	ENSG00000107338;ENSG00000169129;ENSG00000095370;ENSG00000004139;ENSG00000157978	SHB;AFAP1L2;SH2D3C;SARM1;LDLRAP1
GO Biological Processes	GO:0001835	blastocyst hatching	-1.04133	-0.142213	3/28	ENSG00000105011;ENSG00000162461;ENSG00000139679	ASF1B;SLC25A34;LPAR6
GO Biological Processes	GO:0010332	response to gamma radiation	-1.04133	-0.142213	3/28	ENSG00000133895;ENSG00000171791;ENSG00000108688	MEN1;BCL2;CCL7
GO Biological Processes	GO:0010971	positive regulation of G2/M transition of mitotic cell cycle	-1.04133	-0.142213	3/28	ENSG00000185630;ENSG00000164045;ENSG00000165730	PBX1;CDC25A;STOX1
GO Biological Processes	GO:0030301	cholesterol transport	-1.04133	-0.142213	3/28	ENSG00000141458;ENSG00000038945;ENSG00000157978	NPC1;MSR1;LDLRAP1
GO Biological Processes	GO:0035116	embryonic hindlimb morphogenesis	-1.04133	-0.142213	3/28	ENSG00000108379;ENSG00000125378;ENSG00000143867	WNT3;BMP4;OSR1
GO Biological Processes	GO:0051881	regulation of mitochondrial membrane potential	-1.04133	-0.142213	3/28	ENSG00000171791;ENSG00000128271;ENSG00000165730	BCL2;ADORA2A;STOX1
GO Biological Processes	GO:0000187	activation of MAPK activity	-0.992857	-0.136486	8/123	ENSG00000157017;ENSG00000138166;ENSG00000139318;ENSG00000150991;ENSG00000173327;ENSG00000137486;ENSG00000069696;ENSG00000034152	GHRL;DUSP5;DUSP6;UBC;MAP3K11;ARRB1;DRD4;MAP2K3
GO Biological Processes	GO:0000451	rRNA 2'-O-methylation	-0.955403	-0.136486	1/3	ENSG00000278619	MRM1
GO Biological Processes	GO:0001546	preantral ovarian follicle growth	-0.955403	-0.136486	1/3	ENSG00000104899	AMH
GO Biological Processes	GO:0001550	ovarian cumulus expansion	-0.955403	-0.136486	1/3	ENSG00000138696	BMPR1B
GO Biological Processes	GO:0001573	ganglioside metabolic process	-0.955403	-0.136486	1/3	ENSG00000105855	ITGB8
GO Biological Processes	GO:0001660	fever generation	-0.955403	-0.136486	1/3	ENSG00000196689	TRPV1
GO Biological Processes	GO:0001704	formation of primary germ layer	-0.955403	-0.136486	1/3	ENSG00000168874	ATOH8
GO Biological Processes	GO:0001829	trophectodermal cell differentiation	-0.9538	-0.136486	2/15	ENSG00000196839;ENSG00000171476	ADA;HOPX
GO Biological Processes	GO:0001886	endothelial cell morphogenesis	-1.00516	-0.136486	2/14	ENSG00000261371;ENSG00000159167	PECAM1;STC1
GO Biological Processes	GO:0002016	regulation of blood volume by renin-angiotensin	-0.955403	-0.136486	1/3	ENSG00000143839	REN
GO Biological Processes	GO:0002154	thyroid hormone mediated signaling pathway	-0.955403	-0.136486	1/3	ENSG00000151090	THRB
GO Biological Processes	GO:0002291	T cell activation via T cell receptor contact with antigen bound to MHC molecule on antigen presenting cell	-0.955403	-0.136486	1/3	ENSG00000090339	ICAM1
GO Biological Processes	GO:0002317	plasma cell differentiation	-0.955403	-0.136486	1/3	ENSG00000119919	NKX2-3
GO Biological Processes	GO:0002457	T cell antigen processing and presentation	-0.955403	-0.136486	1/3	ENSG00000090339	ICAM1
GO Biological Processes	GO:0002724	regulation of T cell cytokine production	-0.955403	-0.136486	1/3	ENSG00000028137	TNFRSF1B
GO Biological Processes	GO:0002739	regulation of cytokine secretion involved in immune response	-0.955403	-0.136486	1/3	ENSG00000028137	TNFRSF1B
GO Biological Processes	GO:0002793	positive regulation of peptide secretion	-0.955403	-0.136486	1/3	ENSG00000163485	ADORA1
GO Biological Processes	GO:0002891	positive regulation of immunoglobulin mediated immune response	-0.955403	-0.136486	1/3	ENSG00000150637	CD226
GO Biological Processes	GO:0002924	negative regulation of humoral immune response mediated by circulating immunoglobulin	-0.955403	-0.136486	1/3	ENSG00000111679	PTPN6
GO Biological Processes	GO:0003056	regulation of vascular smooth muscle contraction	-0.955403	-0.136486	1/3	ENSG00000133019	CHRM3
GO Biological Processes	GO:0003073	regulation of systemic arterial blood pressure	-0.9538	-0.136486	2/15	ENSG00000133110;ENSG00000148926	POSTN;ADM
GO Biological Processes	GO:0003093	regulation of glomerular filtration	-0.955403	-0.136486	1/3	ENSG00000163485	ADORA1
GO Biological Processes	GO:0003095	pressure natriuresis	-0.955403	-0.136486	1/3	ENSG00000186115	CYP4F2
GO Biological Processes	GO:0003177	pulmonary valve development	-0.955403	-0.136486	1/3	ENSG00000028137	TNFRSF1B
GO Biological Processes	GO:0003190	atrioventricular valve formation	-0.955403	-0.136486	1/3	ENSG00000164683	HEY1
GO Biological Processes	GO:0003408	optic cup formation involved in camera-type eye development	-0.955403	-0.136486	1/3	ENSG00000002745	WNT16
GO Biological Processes	GO:0005989	lactose biosynthetic process	-0.955403	-0.136486	1/3	ENSG00000117394	SLC2A1
GO Biological Processes	GO:0006481	C-terminal protein methylation	-0.955403	-0.136486	1/3	ENSG00000168806	LCMT2
GO Biological Processes	GO:0006582	melanin metabolic process	-0.955403	-0.136486	1/3	ENSG00000171791	BCL2
GO Biological Processes	GO:0006598	polyamine catabolic process	-0.955403	-0.136486	1/3	ENSG00000130066	SAT1
GO Biological Processes	GO:0006740	NADPH regeneration	-0.955403	-0.136486	1/3	ENSG00000160211	G6PD
GO Biological Processes	GO:0006742	NADP catabolic process	-0.955403	-0.136486	1/3	ENSG00000204653	ASPDH
GO Biological Processes	GO:0006825	copper ion transport	-0.9538	-0.136486	2/15	ENSG00000089472;ENSG00000136867	HEPH;SLC31A2
GO Biological Processes	GO:0006836	neurotransmitter transport	-1.02943	-0.136486	4/45	ENSG00000117016;ENSG00000079841;ENSG00000104888;ENSG00000063127	RIMS3;RIMS1;SLC17A7;SLC6A16
GO Biological Processes	GO:0006878	cellular copper ion homeostasis	-1.00516	-0.136486	2/14	ENSG00000136867;ENSG00000240230	SLC31A2;COX19
GO Biological Processes	GO:0006971	hypotonic response	-0.955403	-0.136486	1/3	ENSG00000124140	SLC12A5
GO Biological Processes	GO:0006990	positive regulation of transcription from RNA polymerase II promoter involved in unfolded protein response	-0.955403	-0.136486	1/3	ENSG00000100219	XBP1
GO Biological Processes	GO:0007158	neuron cell-cell adhesion	-0.9538	-0.136486	2/15	ENSG00000110076;ENSG00000196338	NRXN2;NLGN3
GO Biological Processes	GO:0007175	negative regulation of epidermal growth factor-activated receptor activity	-1.00516	-0.136486	2/14	ENSG00000116285;ENSG00000013588	ERRFI1;GPRC5A
GO Biological Processes	GO:0007186	G protein-coupled receptor signaling pathway	-0.971865	-0.136486	52/1132	ENSG00000162009;ENSG00000241563;ENSG00000113721;ENSG00000175591;ENSG00000164270;ENSG00000127366;ENSG00000157017;ENSG00000144230;ENSG00000183695;ENSG00000143126;ENSG00000177283;ENSG00000133019;ENSG00000111664;ENSG00000185838;ENSG00000101188;ENSG00000171860;ENSG00000171631;ENSG00000163485;ENSG00000183134;ENSG00000111679;ENSG00000111291;ENSG00000175697;ENSG00000121797;ENSG00000154358;ENSG00000183840…	SSTR5;CORT;PDGFRB;P2RY2;HTR4;TAS2R5;GHRL;GPR17;MRGPRX2;CELSR2;FZD8;CHRM3;GNB3;GNB1L;NTSR1;C3AR1;P2RY6;ADORA1;PTGDR2;PTPN6;GPRC5D;GPR156;CCRL2;OBSCN;GPR39;TACR2;ADORA2A;GRM5;PDE8B;GPRC5A;ARRB1;DRD4;GNA15;ADGRL3;OR1Q1;GLP2R;CCL20;OR1J4;GPR146;OR1L8;CCL7;KISS1;GPR68;NPW;OPRL1;CMKLR1;CXCL8;ADM;LPAR6;GPR75;GPR160;AKAP12
GO Biological Processes	GO:0007207	phospholipase C-activating G protein-coupled acetylcholine receptor signaling pathway	-0.955403	-0.136486	1/3	ENSG00000060558	GNA15
GO Biological Processes	GO:0007215	glutamate receptor signaling pathway	-0.9538	-0.136486	2/15	ENSG00000161509;ENSG00000158445	GRIN2C;KCNB1
GO Biological Processes	GO:0007228	positive regulation of hh target transcription factor activity	-0.955403	-0.136486	1/3	ENSG00000163482	STK36
GO Biological Processes	GO:0007418	ventral midline development	-0.955403	-0.136486	1/3	ENSG00000111087	GLI1
GO Biological Processes	GO:0007500	mesodermal cell fate determination	-0.955403	-0.136486	1/3	ENSG00000125378	BMP4
GO Biological Processes	GO:0008202	steroid metabolic process	-1.02355	-0.136486	8/121	ENSG00000141458;ENSG00000130649;ENSG00000125629;ENSG00000261052;ENSG00000106258;ENSG00000140465;ENSG00000186480;ENSG00000157978	NPC1;CYP2E1;INSIG2;SULT1A3;CYP3A5;CYP1A1;INSIG1;LDLRAP1
GO Biological Processes	GO:0008283	cell proliferation	-1.01646	-0.136486	20/379	ENSG00000137193;ENSG00000133019;ENSG00000152256;ENSG00000058335;ENSG00000120708;ENSG00000164045;ENSG00000168209;ENSG00000111679;ENSG00000171791;ENSG00000145604;ENSG00000101670;ENSG00000059728;ENSG00000117281;ENSG00000140465;ENSG00000173327;ENSG00000186480;ENSG00000138675;ENSG00000125775;ENSG00000165197;ENSG00000132386	PIM1;CHRM3;PDK1;RASGRF1;TGFBI;CDC25A;DDIT4;PTPN6;BCL2;SKP2;LIPG;MXD1;CD160;CYP1A1;MAP3K11;INSIG1;FGF5;SDCBP2;VEGFD;SERPINF1
GO Biological Processes	GO:0008306	associative learning	-0.972109	-0.136486	3/30	ENSG00000176884;ENSG00000189056;ENSG00000160716	GRIN1;RELN;CHRNB2
GO Biological Processes	GO:0009051	pentose-phosphate shunt, oxidative branch	-0.955403	-0.136486	1/3	ENSG00000160211	G6PD
GO Biological Processes	GO:0009236	cobalamin biosynthetic process	-0.955403	-0.136486	1/3	ENSG00000132763	MMACHC
GO Biological Processes	GO:0009312	oligosaccharide biosynthetic process	-0.9538	-0.136486	2/15	ENSG00000157350;ENSG00000160408	ST3GAL2;ST6GALNAC6
GO Biological Processes	GO:0009395	phospholipid catabolic process	-0.9538	-0.136486	2/15	ENSG00000101670;ENSG00000161048	LIPG;NAPEPLD
GO Biological Processes	GO:0009435	NAD biosynthetic process	-1.00516	-0.136486	2/14	ENSG00000204653;ENSG00000103485	ASPDH;QPRT
GO Biological Processes	GO:0009447	putrescine catabolic process	-0.955403	-0.136486	1/3	ENSG00000130066	SAT1
GO Biological Processes	GO:0009448	gamma-aminobutyric acid metabolic process	-0.955403	-0.136486	1/3	ENSG00000092621	PHGDH
GO Biological Processes	GO:0009449	gamma-aminobutyric acid biosynthetic process	-0.955403	-0.136486	1/3	ENSG00000079215	SLC1A3
GO Biological Processes	GO:0009624	response to nematode	-0.955403	-0.136486	1/3	ENSG00000140465	CYP1A1
GO Biological Processes	GO:0009822	alkaloid catabolic process	-0.955403	-0.136486	1/3	ENSG00000106258	CYP3A5
GO Biological Processes	GO:0009957	epidermal cell fate specification	-0.955403	-0.136486	1/3	ENSG00000117425	PTCH2
GO Biological Processes	GO:0010159	specification of animal organ position	-0.955403	-0.136486	1/3	ENSG00000125378	BMP4
GO Biological Processes	GO:0010260	animal organ senescence	-0.955403	-0.136486	1/3	ENSG00000197930	ERO1A
GO Biological Processes	GO:0010572	positive regulation of platelet activation	-0.955403	-0.136486	1/3	ENSG00000174175	SELP
GO Biological Processes	GO:0010574	regulation of vascular endothelial growth factor production	-0.955403	-0.136486	1/3	ENSG00000136244	IL6
GO Biological Processes	GO:0010621	negative regulation of transcription by transcription factor localization	-0.955403	-0.136486	1/3	ENSG00000135547	HEY2
GO Biological Processes	GO:0010718	positive regulation of epithelial to mesenchymal transition	-1.02943	-0.136486	4/45	ENSG00000106799;ENSG00000125378;ENSG00000140682;ENSG00000134013	TGFBR1;BMP4;TGFB1I1;LOXL2
GO Biological Processes	GO:0010758	regulation of macrophage chemotaxis	-0.955403	-0.136486	1/3	ENSG00000129422	MTUS1
GO Biological Processes	GO:0010803	regulation of tumor necrosis factor-mediated signaling pathway	-1.0059	-0.136486	3/29	ENSG00000176170;ENSG00000056558;ENSG00000023445	SPHK1;TRAF1;BIRC3
GO Biological Processes	GO:0010832	negative regulation of myotube differentiation	-0.9538	-0.136486	2/15	ENSG00000100219;ENSG00000136999	XBP1;NOV
GO Biological Processes	GO:0010956	negative regulation of calcidiol 1-monooxygenase activity	-0.955403	-0.136486	1/3	ENSG00000162676	GFI1
GO Biological Processes	GO:0014051	gamma-aminobutyric acid secretion	-0.955403	-0.136486	1/3	ENSG00000133107	TRPC4
GO Biological Processes	GO:0014898	cardiac muscle hypertrophy in response to stress	-0.9538	-0.136486	2/15	ENSG00000173991;ENSG00000135547	TCAP;HEY2
GO Biological Processes	GO:0015718	monocarboxylic acid transport	-1.00516	-0.136486	2/14	ENSG00000100156;ENSG00000174327	SLC16A8;SLC16A13
GO Biological Processes	GO:0015807	L-amino acid transport	-0.955403	-0.136486	1/3	ENSG00000103257	SLC7A5
GO Biological Processes	GO:0015827	tryptophan transport	-0.955403	-0.136486	1/3	ENSG00000168003	SLC3A2
GO Biological Processes	GO:0015966	diadenosine tetraphosphate biosynthetic process	-0.955403	-0.136486	1/3	ENSG00000106105	GARS
GO Biological Processes	GO:0016339	calcium-dependent cell-cell adhesion via plasma membrane cell adhesion molecules	-0.976639	-0.136486	4/47	ENSG00000240184;ENSG00000129910;ENSG00000079112;ENSG00000174175	PCDHGC3;CDH15;CDH17;SELP
GO Biological Processes	GO:0017156	calcium ion regulated exocytosis	-1.0059	-0.136486	3/29	ENSG00000204176;ENSG00000117016;ENSG00000079841	SYT15;RIMS3;RIMS1
GO Biological Processes	GO:0018894	dibenzo-p-dioxin metabolic process	-0.955403	-0.136486	1/3	ENSG00000140465	CYP1A1
GO Biological Processes	GO:0019372	lipoxygenase pathway	-0.9538	-0.136486	2/15	ENSG00000179148;ENSG00000073756	ALOXE3;PTGS2
GO Biological Processes	GO:0019471	4-hydroxyproline metabolic process	-0.955403	-0.136486	1/3	ENSG00000197930	ERO1A
GO Biological Processes	GO:0019482	beta-alanine metabolic process	-0.955403	-0.136486	1/3	ENSG00000100024	UPB1
GO Biological Processes	GO:0021529	spinal cord oligodendrocyte cell differentiation	-0.955403	-0.136486	1/3	ENSG00000125820	NKX2-2
GO Biological Processes	GO:0021530	spinal cord oligodendrocyte cell fate specification	-0.955403	-0.136486	1/3	ENSG00000125820	NKX2-2
GO Biological Processes	GO:0021562	vestibulocochlear nerve development	-0.955403	-0.136486	1/3	ENSG00000160716	CHRNB2
GO Biological Processes	GO:0021569	rhombomere 3 development	-0.955403	-0.136486	1/3	ENSG00000105996	HOXA2
GO Biological Processes	GO:0021610	facial nerve morphogenesis	-0.955403	-0.136486	1/3	ENSG00000221866	PLXNA4
GO Biological Processes	GO:0021681	cerebellar granular layer development	-0.955403	-0.136486	1/3	ENSG00000135472	FAIM2
GO Biological Processes	GO:0021747	cochlear nucleus development	-0.955403	-0.136486	1/3	ENSG00000171791	BCL2
GO Biological Processes	GO:0021773	striatal medium spiny neuron differentiation	-0.955403	-0.136486	1/3	ENSG00000122641	INHBA
GO Biological Processes	GO:0021775	smoothened signaling pathway involved in ventral spinal cord interneuron specification	-0.955403	-0.136486	1/3	ENSG00000107882	SUFU
GO Biological Processes	GO:0021776	smoothened signaling pathway involved in spinal cord motor neuron cell fate specification	-0.955403	-0.136486	1/3	ENSG00000107882	SUFU
GO Biological Processes	GO:0021869	forebrain ventricular zone progenitor cell division	-0.955403	-0.136486	1/3	ENSG00000184486	POU3F2
GO Biological Processes	GO:0021915	neural tube development	-0.976639	-0.136486	4/47	ENSG00000117707;ENSG00000092621;ENSG00000143869;ENSG00000081059	PROX1;PHGDH;GDF7;TCF7
GO Biological Processes	GO:0021983	pituitary gland development	-1.0059	-0.136486	3/29	ENSG00000134954;ENSG00000125378;ENSG00000111087	ETS1;BMP4;GLI1
GO Biological Processes	GO:0021986	habenula development	-0.955403	-0.136486	1/3	ENSG00000152192	POU4F1
GO Biological Processes	GO:0030240	skeletal muscle thin filament assembly	-1.00516	-0.136486	2/14	ENSG00000117707;ENSG00000173991	PROX1;TCAP
GO Biological Processes	GO:0030538	embryonic genitalia morphogenesis	-0.955403	-0.136486	1/3	ENSG00000081059	TCF7
GO Biological Processes	GO:0030850	prostate gland development	-0.9538	-0.136486	2/15	ENSG00000111087;ENSG00000159184	GLI1;HOXB13
GO Biological Processes	GO:0030886	negative regulation of myeloid dendritic cell activation	-0.955403	-0.136486	1/3	ENSG00000135077	HAVCR2
GO Biological Processes	GO:0030910	olfactory placode formation	-0.955403	-0.136486	1/3	ENSG00000117707	PROX1
GO Biological Processes	GO:0031016	pancreas development	-1.0059	-0.136486	3/29	ENSG00000117707;ENSG00000103241;ENSG00000109705	PROX1;FOXF1;NKX3-2
GO Biological Processes	GO:0031060	regulation of histone methylation	-0.955403	-0.136486	1/3	ENSG00000177000	MTHFR
GO Biological Processes	GO:0031296	B cell costimulation	-0.955403	-0.136486	1/3	ENSG00000159958	TNFRSF13C
GO Biological Processes	GO:0031573	intra-S DNA damage checkpoint	-1.00516	-0.136486	2/14	ENSG00000197774;ENSG00000075131	EME2;TIPIN
GO Biological Processes	GO:0032225	regulation of synaptic transmission, dopaminergic	-0.955403	-0.136486	1/3	ENSG00000160716	CHRNB2
GO Biological Processes	GO:0032516	positive regulation of phosphoprotein phosphatase activity	-0.9538	-0.136486	2/15	ENSG00000113721;ENSG00000087074	PDGFRB;PPP1R15A
GO Biological Processes	GO:0032607	interferon-alpha production	-0.955403	-0.136486	1/3	ENSG00000185507	IRF7
GO Biological Processes	GO:0032608	interferon-beta production	-0.955403	-0.136486	1/3	ENSG00000185507	IRF7
GO Biological Processes	GO:0032682	negative regulation of chemokine production	-0.955403	-0.136486	1/3	ENSG00000168961	LGALS9
GO Biological Processes	GO:0032703	negative regulation of interleukin-2 production	-0.9538	-0.136486	2/15	ENSG00000174564;ENSG00000135077	IL20RB;HAVCR2
GO Biological Processes	GO:0032715	negative regulation of interleukin-6 production	-1.0059	-0.136486	3/29	ENSG00000111679;ENSG00000137486;ENSG00000135077	PTPN6;ARRB1;HAVCR2
GO Biological Processes	GO:0032732	positive regulation of interleukin-1 production	-0.955403	-0.136486	1/3	ENSG00000135077	HAVCR2
GO Biological Processes	GO:0032765	positive regulation of mast cell cytokine production	-0.955403	-0.136486	1/3	ENSG00000119508	NR4A3
GO Biological Processes	GO:0032815	negative regulation of natural killer cell activation	-0.955403	-0.136486	1/3	ENSG00000135077	HAVCR2
GO Biological Processes	GO:0032918	spermidine acetylation	-0.955403	-0.136486	1/3	ENSG00000130066	SAT1
GO Biological Processes	GO:0032929	negative regulation of superoxide anion generation	-0.955403	-0.136486	1/3	ENSG00000102575	ACP5
GO Biological Processes	GO:0032946	positive regulation of mononuclear cell proliferation	-0.955403	-0.136486	1/3	ENSG00000168811	IL12A
GO Biological Processes	GO:0033058	directional locomotion	-0.955403	-0.136486	1/3	ENSG00000161509	GRIN2C
GO Biological Processes	GO:0033077	T cell differentiation in thymus	-0.972109	-0.136486	3/30	ENSG00000177283;ENSG00000204103;ENSG00000171791	FZD8;MAFB;BCL2
GO Biological Processes	GO:0033120	positive regulation of RNA splicing	-1.00516	-0.136486	2/14	ENSG00000136450;ENSG00000181222	SRSF1;POLR2A
GO Biological Processes	GO:0033623	regulation of integrin activation	-0.955403	-0.136486	1/3	ENSG00000174175	SELP
GO Biological Processes	GO:0033685	negative regulation of luteinizing hormone secretion	-0.955403	-0.136486	1/3	ENSG00000075073	TACR2
GO Biological Processes	GO:0034111	negative regulation of homotypic cell-cell adhesion	-0.955403	-0.136486	1/3	ENSG00000101331	CCM2L
GO Biological Processes	GO:0034381	plasma lipoprotein particle clearance	-0.955403	-0.136486	1/3	ENSG00000038945	MSR1
GO Biological Processes	GO:0034776	response to histamine	-0.955403	-0.136486	1/3	ENSG00000069696	DRD4
GO Biological Processes	GO:0035054	embryonic heart tube anterior/posterior pattern specification	-0.955403	-0.136486	1/3	ENSG00000160973	FOXH1
GO Biological Processes	GO:0035106	operant conditioning	-0.955403	-0.136486	1/3	ENSG00000075073	TACR2
GO Biological Processes	GO:0035295	tube development	-0.955403	-0.136486	1/3	ENSG00000259207	ITGB3
GO Biological Processes	GO:0035483	gastric emptying	-0.955403	-0.136486	1/3	ENSG00000157017	GHRL
GO Biological Processes	GO:0035589	G protein-coupled purinergic nucleotide receptor signaling pathway	-0.9538	-0.136486	2/15	ENSG00000175591;ENSG00000171631	P2RY2;P2RY6
GO Biological Processes	GO:0035701	hematopoietic stem cell migration	-0.955403	-0.136486	1/3	ENSG00000112293	GPLD1
GO Biological Processes	GO:0035793	positive regulation of metanephric mesenchymal cell migration by platelet-derived growth factor receptor-beta signaling pathway	-0.955403	-0.136486	1/3	ENSG00000113721	PDGFRB
GO Biological Processes	GO:0035794	positive regulation of mitochondrial membrane permeability	-0.955403	-0.136486	1/3	ENSG00000104765	BNIP3L
GO Biological Processes	GO:0035809	regulation of urine volume	-0.955403	-0.136486	1/3	ENSG00000148926	ADM
GO Biological Processes	GO:0035909	aorta morphogenesis	-0.9538	-0.136486	2/15	ENSG00000113721;ENSG00000160973	PDGFRB;FOXH1
GO Biological Processes	GO:0035990	tendon cell differentiation	-0.955403	-0.136486	1/3	ENSG00000125378	BMP4
GO Biological Processes	GO:0035993	deltoid tuberosity development	-0.955403	-0.136486	1/3	ENSG00000125378	BMP4
GO Biological Processes	GO:0036023	embryonic skeletal limb joint morphogenesis	-0.955403	-0.136486	1/3	ENSG00000143867	OSR1
GO Biological Processes	GO:0036123	histone H3-K9 dimethylation	-0.955403	-0.136486	1/3	ENSG00000115548	KDM3A
GO Biological Processes	GO:0036315	cellular response to sterol	-0.955403	-0.136486	1/3	ENSG00000186480	INSIG1
GO Biological Processes	GO:0038123	toll-like receptor TLR1:TLR2 signaling pathway	-0.955403	-0.136486	1/3	ENSG00000174125	TLR1
GO Biological Processes	GO:0039530	MDA-5 signaling pathway	-0.955403	-0.136486	1/3	ENSG00000185507	IRF7
GO Biological Processes	GO:0039535	regulation of RIG-I signaling pathway	-0.955403	-0.136486	1/3	ENSG00000023445	BIRC3
GO Biological Processes	GO:0042360	vitamin E metabolic process	-0.955403	-0.136486	1/3	ENSG00000186115	CYP4F2
GO Biological Processes	GO:0042376	phylloquinone catabolic process	-0.955403	-0.136486	1/3	ENSG00000186115	CYP4F2
GO Biological Processes	GO:0042534	regulation of tumor necrosis factor biosynthetic process	-0.955403	-0.136486	1/3	ENSG00000187796	CARD9
GO Biological Processes	GO:0042692	muscle cell differentiation	-1.00516	-0.136486	2/14	ENSG00000131018;ENSG00000006652	SYNE1;IFRD1
GO Biological Processes	GO:0042816	vitamin B6 metabolic process	-0.955403	-0.136486	1/3	ENSG00000138356	AOX1
GO Biological Processes	GO:0042997	negative regulation of Golgi to plasma membrane protein transport	-0.955403	-0.136486	1/3	ENSG00000162878	PKDCC
GO Biological Processes	GO:0043149	stress fiber assembly	-1.00516	-0.136486	2/14	ENSG00000159840;ENSG00000137486	ZYX;ARRB1
GO Biological Processes	GO:0043163	cell envelope organization	-0.955403	-0.136486	1/3	ENSG00000092295	TGM1
GO Biological Processes	GO:0043280	positive regulation of cysteine-type endopeptidase activity involved in apoptotic process	-1.00261	-0.136486	4/46	ENSG00000118523;ENSG00000100034;ENSG00000185122;ENSG00000137486	CTGF;PPM1F;HSF1;ARRB1
GO Biological Processes	GO:0043303	mast cell degranulation	-1.00516	-0.136486	2/14	ENSG00000183695;ENSG00000119508	MRGPRX2;NR4A3
GO Biological Processes	GO:0043370	regulation of CD4-positive, alpha-beta T cell differentiation	-0.955403	-0.136486	1/3	ENSG00000154447	SH3RF1
GO Biological Processes	GO:0043587	tongue morphogenesis	-0.955403	-0.136486	1/3	ENSG00000003137	CYP26B1
GO Biological Processes	GO:0043588	skin development	-1.00261	-0.136486	4/46	ENSG00000107882;ENSG00000117595;ENSG00000113369;ENSG00000117425	SUFU;IRF6;ARRDC3;PTCH2
GO Biological Processes	GO:0044130	negative regulation of growth of symbiont in host	-0.9538	-0.136486	2/15	ENSG00000172936;ENSG00000100448	MYD88;CTSG
GO Biological Processes	GO:0044208	'de novo' AMP biosynthetic process	-0.955403	-0.136486	1/3	ENSG00000185100	ADSSL1
GO Biological Processes	GO:0044336	canonical Wnt signaling pathway involved in negative regulation of apoptotic process	-0.955403	-0.136486	1/3	ENSG00000081059	TCF7
GO Biological Processes	GO:0044406	adhesion of symbiont to host	-0.955403	-0.136486	1/3	ENSG00000090339	ICAM1
GO Biological Processes	GO:0044805	late nucleophagy	-0.955403	-0.136486	1/3	ENSG00000181652	ATG9B
GO Biological Processes	GO:0045069	regulation of viral genome replication	-0.955403	-0.136486	1/3	ENSG00000171791	BCL2
GO Biological Processes	GO:0045077	negative regulation of interferon-gamma biosynthetic process	-0.955403	-0.136486	1/3	ENSG00000122641	INHBA
GO Biological Processes	GO:0045079	negative regulation of chemokine biosynthetic process	-0.955403	-0.136486	1/3	ENSG00000136244	IL6
GO Biological Processes	GO:0045103	intermediate filament-based process	-0.955403	-0.136486	1/3	ENSG00000131095	GFAP
GO Biological Processes	GO:0045163	clustering of voltage-gated potassium channels	-0.955403	-0.136486	1/3	ENSG00000120049	KCNIP2
GO Biological Processes	GO:0045198	establishment of epithelial cell apical/basal polarity	-1.00516	-0.136486	2/14	ENSG00000103241;ENSG00000181392	FOXF1;SYNE4
GO Biological Processes	GO:0045580	regulation of T cell differentiation	-1.00516	-0.136486	2/14	ENSG00000003137;ENSG00000196839	CYP26B1;ADA
GO Biological Processes	GO:0045616	regulation of keratinocyte differentiation	-0.9538	-0.136486	2/15	ENSG00000159216;ENSG00000116285	RUNX1;ERRFI1
GO Biological Processes	GO:0045648	positive regulation of erythrocyte differentiation	-0.972109	-0.136486	3/30	ENSG00000122641;ENSG00000170631;ENSG00000134954	INHBA;ZNF16;ETS1
GO Biological Processes	GO:0045651	positive regulation of macrophage differentiation	-1.00516	-0.136486	2/14	ENSG00000128342;ENSG00000173334	LIF;TRIB1
GO Biological Processes	GO:0045715	negative regulation of low-density lipoprotein particle receptor biosynthetic process	-0.955403	-0.136486	1/3	ENSG00000259207	ITGB3
GO Biological Processes	GO:0045776	negative regulation of blood pressure	-1.0059	-0.136486	3/29	ENSG00000163485;ENSG00000150630;ENSG00000125510	ADORA1;VEGFC;OPRL1
GO Biological Processes	GO:0046061	dATP catabolic process	-0.955403	-0.136486	1/3	ENSG00000196839	ADA
GO Biological Processes	GO:0046185	aldehyde catabolic process	-0.955403	-0.136486	1/3	ENSG00000105220	GPI
GO Biological Processes	GO:0046475	glycerophospholipid catabolic process	-0.9538	-0.136486	2/15	ENSG00000125772;ENSG00000102886	GPCPD1;GDPD3
GO Biological Processes	GO:0046879	hormone secretion	-0.955403	-0.136486	1/3	ENSG00000148926	ADM
GO Biological Processes	GO:0046882	negative regulation of follicle-stimulating hormone secretion	-0.955403	-0.136486	1/3	ENSG00000122641	INHBA
GO Biological Processes	GO:0046886	positive regulation of hormone biosynthetic process	-0.955403	-0.136486	1/3	ENSG00000120738	EGR1
GO Biological Processes	GO:0048017	inositol lipid-mediated signaling	-0.955403	-0.136486	1/3	ENSG00000183578	TNFAIP8L3
GO Biological Processes	GO:0048210	Golgi vesicle fusion to target membrane	-0.955403	-0.136486	1/3	ENSG00000145506	NKD2
GO Biological Processes	GO:0048294	negative regulation of isotype switching to IgE isotypes	-0.955403	-0.136486	1/3	ENSG00000113916	BCL6
GO Biological Processes	GO:0048538	thymus development	-1.00261	-0.136486	4/46	ENSG00000185630;ENSG00000204103;ENSG00000106799;ENSG00000171791	PBX1;MAFB;TGFBR1;BCL2
GO Biological Processes	GO:0048546	digestive tract morphogenesis	-0.9538	-0.136486	2/15	ENSG00000171791;ENSG00000111087	BCL2;GLI1
GO Biological Processes	GO:0048589	developmental growth	-1.0059	-0.136486	3/29	ENSG00000171791;ENSG00000180447;ENSG00000148926	BCL2;GAS1;ADM
GO Biological Processes	GO:0048619	embryonic hindgut morphogenesis	-0.955403	-0.136486	1/3	ENSG00000081059	TCF7
GO Biological Processes	GO:0048659	smooth muscle cell proliferation	-0.955403	-0.136486	1/3	ENSG00000136999	NOV
GO Biological Processes	GO:0048663	neuron fate commitment	-1.0059	-0.136486	3/29	ENSG00000106799;ENSG00000125378;ENSG00000184486	TGFBR1;BMP4;POU3F2
GO Biological Processes	GO:0048769	sarcomerogenesis	-0.955403	-0.136486	1/3	ENSG00000173991	TCAP
GO Biological Processes	GO:0048791	calcium ion-regulated exocytosis of neurotransmitter	-0.9538	-0.136486	2/15	ENSG00000117016;ENSG00000079841	RIMS3;RIMS1
GO Biological Processes	GO:0048841	regulation of axon extension involved in axon guidance	-0.955403	-0.136486	1/3	ENSG00000221866	PLXNA4
GO Biological Processes	GO:0048880	sensory system development	-0.955403	-0.136486	1/3	ENSG00000152192	POU4F1
GO Biological Processes	GO:0050435	amyloid-beta metabolic process	-1.00516	-0.136486	2/14	ENSG00000143839;ENSG00000130477	REN;UNC13A
GO Biological Processes	GO:0050746	regulation of lipoprotein metabolic process	-0.955403	-0.136486	1/3	ENSG00000101670	LIPG
GO Biological Processes	GO:0050779	RNA destabilization	-0.955403	-0.136486	1/3	ENSG00000028137	TNFRSF1B
GO Biological Processes	GO:0050808	synapse organization	-1.02943	-0.136486	4/45	ENSG00000240184;ENSG00000196338;ENSG00000155961;ENSG00000168959	PCDHGC3;NLGN3;RAB39B;GRM5
GO Biological Processes	GO:0050918	positive chemotaxis	-1.00261	-0.136486	4/46	ENSG00000150630;ENSG00000125378;ENSG00000112715;ENSG00000165197	VEGFC;BMP4;VEGFA;VEGFD
GO Biological Processes	GO:0050921	positive regulation of chemotaxis	-1.00516	-0.136486	2/14	ENSG00000113721;ENSG00000100034	PDGFRB;PPM1F
GO Biological Processes	GO:0050955	thermoception	-0.955403	-0.136486	1/3	ENSG00000196689	TRPV1
GO Biological Processes	GO:0050968	detection of chemical stimulus involved in sensory perception of pain	-0.955403	-0.136486	1/3	ENSG00000196689	TRPV1
GO Biological Processes	GO:0051255	spindle midzone assembly	-0.955403	-0.136486	1/3	ENSG00000198624	CCDC69
GO Biological Processes	GO:0051280	negative regulation of release of sequestered calcium ion into cytosol	-0.955403	-0.136486	1/3	ENSG00000101188	NTSR1
GO Biological Processes	GO:0051586	positive regulation of dopamine uptake involved in synaptic transmission	-0.955403	-0.136486	1/3	ENSG00000069696	DRD4
GO Biological Processes	GO:0051594	detection of glucose	-0.955403	-0.136486	1/3	ENSG00000106633	GCK
GO Biological Processes	GO:0055005	ventricular cardiac myofibril assembly	-0.955403	-0.136486	1/3	ENSG00000117707	PROX1
GO Biological Processes	GO:0055014	atrial cardiac muscle cell development	-0.955403	-0.136486	1/3	ENSG00000115641	FHL2
GO Biological Processes	GO:0060066	oviduct development	-0.955403	-0.136486	1/3	ENSG00000273706	LHX1
GO Biological Processes	GO:0060084	synaptic transmission involved in micturition	-0.955403	-0.136486	1/3	ENSG00000160716	CHRNB2
GO Biological Processes	GO:0060086	circadian temperature homeostasis	-0.955403	-0.136486	1/3	ENSG00000120738	EGR1
GO Biological Processes	GO:0060134	prepulse inhibition	-0.9538	-0.136486	2/15	ENSG00000176884;ENSG00000128271	GRIN1;ADORA2A
GO Biological Processes	GO:0060197	cloacal septation	-0.955403	-0.136486	1/3	ENSG00000125378	BMP4
GO Biological Processes	GO:0060399	positive regulation of growth hormone receptor signaling pathway	-0.955403	-0.136486	1/3	ENSG00000157017	GHRL
GO Biological Processes	GO:0060401	cytosolic calcium ion transport	-0.955403	-0.136486	1/3	ENSG00000118523	CTGF
GO Biological Processes	GO:0060437	lung growth	-0.955403	-0.136486	1/3	ENSG00000113721	PDGFRB
GO Biological Processes	GO:0060453	regulation of gastric acid secretion	-0.955403	-0.136486	1/3	ENSG00000118515	SGK1
GO Biological Processes	GO:0060633	negative regulation of transcription initiation from RNA polymerase II promoter	-0.955403	-0.136486	1/3	ENSG00000135547	HEY2
GO Biological Processes	GO:0060743	epithelial cell maturation involved in prostate gland development	-0.955403	-0.136486	1/3	ENSG00000159184	HOXB13
GO Biological Processes	GO:0060977	coronary vasculature morphogenesis	-0.955403	-0.136486	1/3	ENSG00000135547	HEY2
GO Biological Processes	GO:0061005	cell differentiation involved in kidney development	-0.955403	-0.136486	1/3	ENSG00000126603	GLIS2
GO Biological Processes	GO:0061035	regulation of cartilage development	-0.955403	-0.136486	1/3	ENSG00000125378	BMP4
GO Biological Processes	GO:0061044	negative regulation of vascular wound healing	-0.955403	-0.136486	1/3	ENSG00000106366	SERPINE1
GO Biological Processes	GO:0061045	negative regulation of wound healing	-1.00516	-0.136486	2/14	ENSG00000261150;ENSG00000106366	EPPK1;SERPINE1
GO Biological Processes	GO:0061448	connective tissue development	-0.955403	-0.136486	1/3	ENSG00000118523	CTGF
GO Biological Processes	GO:0061518	microglial cell proliferation	-0.955403	-0.136486	1/3	ENSG00000137033	IL33
GO Biological Processes	GO:0061564	axon development	-0.9538	-0.136486	2/15	ENSG00000131095;ENSG00000134198	GFAP;TSPAN2
GO Biological Processes	GO:0061789	dense core granule priming	-0.955403	-0.136486	1/3	ENSG00000130477	UNC13A
GO Biological Processes	GO:0070102	interleukin-6-mediated signaling pathway	-0.9538	-0.136486	2/15	ENSG00000136244;ENSG00000160712	IL6;IL6R
GO Biological Processes	GO:0070278	extracellular matrix constituent secretion	-0.955403	-0.136486	1/3	ENSG00000118523	CTGF
GO Biological Processes	GO:0070291	N-acylethanolamine metabolic process	-0.955403	-0.136486	1/3	ENSG00000161048	NAPEPLD
GO Biological Processes	GO:0070295	renal water absorption	-0.955403	-0.136486	1/3	ENSG00000068001	HYAL2
GO Biological Processes	GO:0070424	regulation of nucleotide-binding oligomerization domain containing signaling pathway	-0.955403	-0.136486	1/3	ENSG00000023445	BIRC3
GO Biological Processes	GO:0070447	positive regulation of oligodendrocyte progenitor proliferation	-0.955403	-0.136486	1/3	ENSG00000198835	GJC2
GO Biological Processes	GO:0070561	vitamin D receptor signaling pathway	-0.955403	-0.136486	1/3	ENSG00000137193	PIM1
GO Biological Processes	GO:0070633	transepithelial transport	-0.955403	-0.136486	1/3	ENSG00000112293	GPLD1
GO Biological Processes	GO:0070859	positive regulation of bile acid biosynthetic process	-0.955403	-0.136486	1/3	ENSG00000164211	STARD4
GO Biological Processes	GO:0070970	interleukin-2 secretion	-0.955403	-0.136486	1/3	ENSG00000119927	GPAM
GO Biological Processes	GO:0071072	negative regulation of phospholipid biosynthetic process	-0.955403	-0.136486	1/3	ENSG00000199094	MIR30C2
GO Biological Processes	GO:0071277	cellular response to calcium ion	-1.00132	-0.136486	6/83	ENSG00000204176;ENSG00000108179;ENSG00000198838;ENSG00000112293;ENSG00000170345;ENSG00000125740	SYT15;PPIF;RYR3;GPLD1;FOS;FOSB
GO Biological Processes	GO:0071415	cellular response to purine-containing compound	-0.955403	-0.136486	1/3	ENSG00000171631	P2RY6
GO Biological Processes	GO:0071460	cellular response to cell-matrix adhesion	-0.955403	-0.136486	1/3	ENSG00000145604	SKP2
GO Biological Processes	GO:0071478	cellular response to radiation	-0.955403	-0.136486	1/3	ENSG00000185122	HSF1
GO Biological Processes	GO:0071480	cellular response to gamma radiation	-1.0059	-0.136486	3/29	ENSG00000161970;ENSG00000185122;ENSG00000120738	RPL26;HSF1;EGR1
GO Biological Processes	GO:0071500	cellular response to nitrosative stress	-0.955403	-0.136486	1/3	ENSG00000165730	STOX1
GO Biological Processes	GO:0071625	vocalization behavior	-1.00516	-0.136486	2/14	ENSG00000110076;ENSG00000196338	NRXN2;NLGN3
GO Biological Processes	GO:0071727	cellular response to triacyl bacterial lipopeptide	-0.955403	-0.136486	1/3	ENSG00000174125	TLR1
GO Biological Processes	GO:0071731	response to nitric oxide	-0.955403	-0.136486	1/3	ENSG00000135766	EGLN1
GO Biological Processes	GO:0071850	mitotic cell cycle arrest	-0.9538	-0.136486	2/15	ENSG00000116717;ENSG00000120129	GADD45A;DUSP1
GO Biological Processes	GO:0072011	glomerular endothelium development	-0.955403	-0.136486	1/3	ENSG00000261371	PECAM1
GO Biological Processes	GO:0072049	comma-shaped body morphogenesis	-0.955403	-0.136486	1/3	ENSG00000273706	LHX1
GO Biological Processes	GO:0072133	metanephric mesenchyme morphogenesis	-0.955403	-0.136486	1/3	ENSG00000143867	OSR1
GO Biological Processes	GO:0072138	mesenchymal cell proliferation involved in ureteric bud development	-0.955403	-0.136486	1/3	ENSG00000125378	BMP4
GO Biological Processes	GO:0072161	mesenchymal cell differentiation involved in kidney development	-0.955403	-0.136486	1/3	ENSG00000125378	BMP4
GO Biological Processes	GO:0072193	ureter smooth muscle cell differentiation	-0.955403	-0.136486	1/3	ENSG00000125378	BMP4
GO Biological Processes	GO:0072277	metanephric glomerular capillary formation	-0.955403	-0.136486	1/3	ENSG00000113721	PDGFRB
GO Biological Processes	GO:0072350	tricarboxylic acid metabolic process	-0.955403	-0.136486	1/3	ENSG00000089163	SIRT4
GO Biological Processes	GO:0072709	cellular response to sorbitol	-0.955403	-0.136486	1/3	ENSG00000156711	MAPK13
GO Biological Processes	GO:0090102	cochlea development	-0.972109	-0.136486	3/30	ENSG00000171303;ENSG00000100360;ENSG00000135547	KCNK3;IFT27;HEY2
GO Biological Processes	GO:0090118	receptor-mediated endocytosis involved in cholesterol transport	-0.955403	-0.136486	1/3	ENSG00000157978	LDLRAP1
GO Biological Processes	GO:0090141	positive regulation of mitochondrial fission	-0.9538	-0.136486	2/15	ENSG00000128052;ENSG00000176171	KDR;BNIP3
GO Biological Processes	GO:0090259	regulation of retinal ganglion cell axon guidance	-0.955403	-0.136486	1/3	ENSG00000112715	VEGFA
GO Biological Processes	GO:0090292	nuclear matrix anchoring at nuclear membrane	-0.955403	-0.136486	1/3	ENSG00000131018	SYNE1
GO Biological Processes	GO:0090461	glutamate homeostasis	-0.955403	-0.136486	1/3	ENSG00000151012	SLC7A11
GO Biological Processes	GO:0090502	RNA phosphodiester bond hydrolysis, endonucleolytic	-1.02612	-0.136486	5/63	ENSG00000168496;ENSG00000111405;ENSG00000178718;ENSG00000104356;ENSG00000136104	FEN1;ENDOU;RPP25;POP1;RNASEH2B
GO Biological Processes	GO:0097116	gephyrin clustering involved in postsynaptic density assembly	-0.955403	-0.136486	1/3	ENSG00000110076	NRXN2
GO Biological Processes	GO:0097155	fasciculation of sensory neuron axon	-0.955403	-0.136486	1/3	ENSG00000105429	MEGF8
GO Biological Processes	GO:0097533	cellular stress response to acid chemical	-0.955403	-0.136486	1/3	ENSG00000112715	VEGFA
GO Biological Processes	GO:0097623	potassium ion export across plasma membrane	-0.9538	-0.136486	2/15	ENSG00000162687;ENSG00000120049	KCNT2;KCNIP2
GO Biological Processes	GO:0098912	membrane depolarization during atrial cardiac muscle cell action potential	-0.955403	-0.136486	1/3	ENSG00000165995	CACNB2
GO Biological Processes	GO:0099553	trans-synaptic signaling by endocannabinoid, modulating synaptic transmission	-0.955403	-0.136486	1/3	ENSG00000168959	GRM5
GO Biological Processes	GO:0110032	positive regulation of G2/MI transition of meiotic cell cycle	-0.955403	-0.136486	1/3	ENSG00000164045	CDC25A
GO Biological Processes	GO:1900063	regulation of peroxisome organization	-0.955403	-0.136486	1/3	ENSG00000088888	MAVS
GO Biological Processes	GO:1900106	positive regulation of hyaluranon cable assembly	-0.955403	-0.136486	1/3	ENSG00000114378	HYAL1
GO Biological Processes	GO:1900164	nodal signaling pathway involved in determination of lateral mesoderm left/right asymmetry	-0.955403	-0.136486	1/3	ENSG00000160973	FOXH1
GO Biological Processes	GO:1900451	positive regulation of glutamate receptor signaling pathway	-0.955403	-0.136486	1/3	ENSG00000130477	UNC13A
GO Biological Processes	GO:1900453	negative regulation of long-term synaptic depression	-0.955403	-0.136486	1/3	ENSG00000163485	ADORA1
GO Biological Processes	GO:1900625	positive regulation of monocyte aggregation	-0.955403	-0.136486	1/3	ENSG00000119508	NR4A3
GO Biological Processes	GO:1901031	regulation of response to reactive oxygen species	-0.955403	-0.136486	1/3	ENSG00000130766	SESN2
GO Biological Processes	GO:1901491	negative regulation of lymphangiogenesis	-0.955403	-0.136486	1/3	ENSG00000071246	VASH1
GO Biological Processes	GO:1902164	positive regulation of DNA damage response, signal transduction by p53 class mediator resulting in transcription of p21 class mediator	-0.955403	-0.136486	1/3	ENSG00000161970	RPL26
GO Biological Processes	GO:1902186	regulation of viral release from host cell	-0.955403	-0.136486	1/3	ENSG00000121060	TRIM25
GO Biological Processes	GO:1902187	negative regulation of viral release from host cell	-0.9538	-0.136486	2/15	ENSG00000121060;ENSG00000171206	TRIM25;TRIM8
GO Biological Processes	GO:1902235	regulation of endoplasmic reticulum stress-induced intrinsic apoptotic signaling pathway	-0.955403	-0.136486	1/3	ENSG00000051108	HERPUD1
GO Biological Processes	GO:1902309	negative regulation of peptidyl-serine dephosphorylation	-0.955403	-0.136486	1/3	ENSG00000101445	PPP1R16B
GO Biological Processes	GO:1902339	positive regulation of apoptotic process involved in morphogenesis	-0.955403	-0.136486	1/3	ENSG00000028137	TNFRSF1B
GO Biological Processes	GO:1902445	regulation of mitochondrial membrane permeability involved in programmed necrotic cell death	-0.955403	-0.136486	1/3	ENSG00000108179	PPIF
GO Biological Processes	GO:1902455	negative regulation of stem cell population maintenance	-0.955403	-0.136486	1/3	ENSG00000134013	LOXL2
GO Biological Processes	GO:1903012	positive regulation of bone development	-0.955403	-0.136486	1/3	ENSG00000157017	GHRL
GO Biological Processes	GO:1903351	cellular response to dopamine	-1.00516	-0.136486	2/14	ENSG00000261052;ENSG00000128272	SULT1A3;ATF4
GO Biological Processes	GO:1903489	positive regulation of lactation	-0.955403	-0.136486	1/3	ENSG00000100219	XBP1
GO Biological Processes	GO:1903827	regulation of cellular protein localization	-0.9538	-0.136486	2/15	ENSG00000100034;ENSG00000105173	PPM1F;CCNE1
GO Biological Processes	GO:1903984	positive regulation of TRAIL-activated apoptotic signaling pathway	-0.955403	-0.136486	1/3	ENSG00000162772	ATF3
GO Biological Processes	GO:1903999	negative regulation of eating behavior	-0.955403	-0.136486	1/3	ENSG00000161048	NAPEPLD
GO Biological Processes	GO:1904209	positive regulation of chemokine (C-C motif) ligand 2 secretion	-0.955403	-0.136486	1/3	ENSG00000133110	POSTN
GO Biological Processes	GO:1904349	positive regulation of small intestine smooth muscle contraction	-0.955403	-0.136486	1/3	ENSG00000157017	GHRL
GO Biological Processes	GO:1904695	positive regulation of vascular smooth muscle contraction	-0.955403	-0.136486	1/3	ENSG00000133019	CHRM3
GO Biological Processes	GO:1904845	cellular response to L-glutamine	-0.955403	-0.136486	1/3	ENSG00000185122	HSF1
GO Biological Processes	GO:1905041	regulation of epithelium regeneration	-0.955403	-0.136486	1/3	ENSG00000261150	EPPK1
GO Biological Processes	GO:1905075	positive regulation of tight junction disassembly	-0.955403	-0.136486	1/3	ENSG00000106799	TGFBR1
GO Biological Processes	GO:1905144	response to acetylcholine	-0.955403	-0.136486	1/3	ENSG00000160716	CHRNB2
GO Biological Processes	GO:1905312	positive regulation of cardiac neural crest cell migration involved in outflow tract morphogenesis	-0.955403	-0.136486	1/3	ENSG00000125378	BMP4
GO Biological Processes	GO:1905333	regulation of gastric motility	-0.955403	-0.136486	1/3	ENSG00000157017	GHRL
GO Biological Processes	GO:1990418	response to insulin-like growth factor stimulus	-0.955403	-0.136486	1/3	ENSG00000100219	XBP1
GO Biological Processes	GO:1990502	dense core granule maturation	-0.955403	-0.136486	1/3	ENSG00000054356	PTPRN
GO Biological Processes	GO:1990542	mitochondrial transmembrane transport	-0.955403	-0.136486	1/3	ENSG00000175564	UCP3
GO Biological Processes	GO:1990737	response to manganese-induced endoplasmic reticulum stress	-0.955403	-0.136486	1/3	ENSG00000128272	ATF4
GO Biological Processes	GO:1990928	response to amino acid starvation	-0.955403	-0.136486	1/3	ENSG00000187840	EIF4EBP1
GO Biological Processes	GO:2000045	regulation of G1/S transition of mitotic cell cycle	-1.00516	-0.136486	2/14	ENSG00000111679;ENSG00000100911	PTPN6;PSME2
GO Biological Processes	GO:2000074	regulation of type B pancreatic cell development	-0.955403	-0.136486	1/3	ENSG00000133794	ARNTL
GO Biological Processes	GO:2000116	regulation of cysteine-type endopeptidase activity	-0.955403	-0.136486	1/3	ENSG00000023445	BIRC3
GO Biological Processes	GO:2000255	negative regulation of male germ cell proliferation	-0.955403	-0.136486	1/3	ENSG00000183134	PTGDR2
GO Biological Processes	GO:2000300	regulation of synaptic vesicle exocytosis	-1.00516	-0.136486	2/14	ENSG00000117016;ENSG00000079841	RIMS3;RIMS1
GO Biological Processes	GO:2000312	regulation of kainate selective glutamate receptor activity	-0.955403	-0.136486	1/3	ENSG00000114796	KLHL24
GO Biological Processes	GO:2000479	regulation of cAMP-dependent protein kinase activity	-0.955403	-0.136486	1/3	ENSG00000130766	SESN2
GO Biological Processes	GO:2000564	regulation of CD8-positive, alpha-beta T cell proliferation	-0.955403	-0.136486	1/3	ENSG00000154447	SH3RF1
GO Biological Processes	GO:2000670	positive regulation of dendritic cell apoptotic process	-0.955403	-0.136486	1/3	ENSG00000168961	LGALS9
GO Biological Processes	GO:2000676	positive regulation of type B pancreatic cell apoptotic process	-0.955403	-0.136486	1/3	ENSG00000136244	IL6
GO Biological Processes	GO:2000768	positive regulation of nephron tubule epithelial cell differentiation	-0.955403	-0.136486	1/3	ENSG00000273706	LHX1
GO Biological Processes	GO:2001184	positive regulation of interleukin-12 secretion	-0.955403	-0.136486	1/3	ENSG00000168961	LGALS9
GO Biological Processes	GO:2001222	regulation of neuron migration	-0.9538	-0.136486	2/15	ENSG00000185070;ENSG00000152580	FLRT2;IGSF10
GO Biological Processes	GO:0007157	heterophilic cell-cell adhesion via plasma membrane cell adhesion molecules	-0.95149	-0.134877	4/48	ENSG00000181754;ENSG00000090339;ENSG00000073008;ENSG00000174175	AMIGO1;ICAM1;PVR;SELP
GO Biological Processes	GO:0043525	positive regulation of neuron apoptotic process	-0.95149	-0.134877	4/48	ENSG00000175197;ENSG00000173327;ENSG00000128272;ENSG00000165917	DDIT3;MAP3K11;ATF4;RAPSN
GO Biological Processes	GO:0043666	regulation of phosphoprotein phosphatase activity	-0.95149	-0.134877	4/48	ENSG00000159200;ENSG00000173281;ENSG00000146674;ENSG00000101445	RCAN1;PPP1R3B;IGFBP3;PPP1R16B
GO Biological Processes	GO:0043687	post-translational protein modification	-0.94288	-0.126499	18/343	ENSG00000133895;ENSG00000136244;ENSG00000155034;ENSG00000118939;ENSG00000156804;ENSG00000204264;ENSG00000146674;ENSG00000145780;ENSG00000145604;ENSG00000100902;ENSG00000125378;ENSG00000171557;ENSG00000115718;ENSG00000166192;ENSG00000128564;ENSG00000099937;ENSG00000100911;ENSG00000187689	MEN1;IL6;FBXL18;UCHL3;FBXO32;PSMB8;IGFBP3;FEM1C;SKP2;PSMA6;BMP4;FGG;PROC;SENP8;VGF;SERPIND1;PSME2;AMTN
GO Biological Processes	GO:0001819	positive regulation of cytokine production	-0.93984	-0.125322	3/31	ENSG00000273777;ENSG00000135245;ENSG00000135077	CEACAM20;HILPDA;HAVCR2
GO Biological Processes	GO:0007389	pattern specification process	-0.940664	-0.125322	5/67	ENSG00000273706;ENSG00000105996;ENSG00000106799;ENSG00000138696;ENSG00000135547	LHX1;HOXA2;TGFBR1;BMPR1B;HEY2
GO Biological Processes	GO:0007586	digestion	-0.93984	-0.125322	3/31	ENSG00000145040;ENSG00000087842;ENSG00000256713	UCN2;PIR;PGA5
GO Biological Processes	GO:0016126	sterol biosynthetic process	-0.93984	-0.125322	3/31	ENSG00000125629;ENSG00000170271;ENSG00000186480	INSIG2;FAXDC2;INSIG1
GO Biological Processes	GO:0051491	positive regulation of filopodium assembly	-0.93984	-0.125322	3/31	ENSG00000106799;ENSG00000117598;ENSG00000107954	TGFBR1;PLPPR5;NEURL1
GO Biological Processes	GO:0060325	face morphogenesis	-0.93984	-0.125322	3/31	ENSG00000144655;ENSG00000109063;ENSG00000184113	CSRNP1;MYH3;CLDN5
GO Biological Processes	GO:0098664	G protein-coupled serotonin receptor signaling pathway	-0.93984	-0.125322	3/31	ENSG00000164270;ENSG00000133019;ENSG00000069696	HTR4;CHRM3;DRD4
GO Biological Processes	GO:1900745	positive regulation of p38MAPK cascade	-0.93984	-0.125322	3/31	ENSG00000116717;ENSG00000099860;ENSG00000112715	GADD45A;GADD45B;VEGFA
GO Biological Processes	GO:0050885	neuromuscular process controlling balance	-0.927123	-0.112837	4/49	ENSG00000090861;ENSG00000161509;ENSG00000079215;ENSG00000119508	AARS;GRIN2C;SLC1A3;NR4A3
GO Biological Processes	GO:0035690	cellular response to drug	-0.920579	-0.106525	5/68	ENSG00000143839;ENSG00000100034;ENSG00000185122;ENSG00000112293;ENSG00000185100	REN;PPM1F;HSF1;GPLD1;ADSSL1
GO Biological Processes	GO:0001935	endothelial cell proliferation	-0.906561	-0.0980394	2/16	ENSG00000100219;ENSG00000134013	XBP1;LOXL2
GO Biological Processes	GO:0006513	protein monoubiquitination	-0.908993	-0.0980394	3/32	ENSG00000069869;ENSG00000107954;ENSG00000121060	NEDD4;NEURL1;TRIM25
GO Biological Processes	GO:0006941	striated muscle contraction	-0.906561	-0.0980394	2/16	ENSG00000149925;ENSG00000134769	ALDOA;DTNA
GO Biological Processes	GO:0008631	intrinsic apoptotic signaling pathway in response to oxidative stress	-0.906561	-0.0980394	2/16	ENSG00000152256;ENSG00000171791	PDK1;BCL2
GO Biological Processes	GO:0010821	regulation of mitochondrion organization	-0.906561	-0.0980394	2/16	ENSG00000165730;ENSG00000176171	STOX1;BNIP3
GO Biological Processes	GO:0019674	NAD metabolic process	-0.906561	-0.0980394	2/16	ENSG00000134333;ENSG00000103485	LDHA;QPRT
GO Biological Processes	GO:0030111	regulation of Wnt signaling pathway	-0.908993	-0.0980394	3/32	ENSG00000159216;ENSG00000176678;ENSG00000162407	RUNX1;FOXL1;PLPP3
GO Biological Processes	GO:0030330	DNA damage response, signal transduction by p53 class mediator	-0.906561	-0.0980394	2/16	ENSG00000104419;ENSG00000130766	NDRG1;SESN2
GO Biological Processes	GO:0031396	regulation of protein ubiquitination	-0.906561	-0.0980394	2/16	ENSG00000051108;ENSG00000106799	HERPUD1;TGFBR1
GO Biological Processes	GO:0031929	TOR signaling	-0.906561	-0.0980394	2/16	ENSG00000148730;ENSG00000187840	EIF4EBP2;EIF4EBP1
GO Biological Processes	GO:0032480	negative regulation of type I interferon production	-0.908993	-0.0980394	3/32	ENSG00000088888;ENSG00000121060;ENSG00000135077	MAVS;TRIM25;HAVCR2
GO Biological Processes	GO:0033146	regulation of intracellular estrogen receptor signaling pathway	-0.906561	-0.0980394	2/16	ENSG00000159216;ENSG00000119927	RUNX1;GPAM
GO Biological Processes	GO:0034162	toll-like receptor 9 signaling pathway	-0.906561	-0.0980394	2/16	ENSG00000172936;ENSG00000135077	MYD88;HAVCR2
GO Biological Processes	GO:0035162	embryonic hemopoiesis	-0.906561	-0.0980394	2/16	ENSG00000128052;ENSG00000185630	KDR;PBX1
GO Biological Processes	GO:0038083	peptidyl-tyrosine autophosphorylation	-0.908993	-0.0980394	3/32	ENSG00000128052;ENSG00000136573;ENSG00000102010	KDR;BLK;BMX
GO Biological Processes	GO:0045598	regulation of fat cell differentiation	-0.906561	-0.0980394	2/16	ENSG00000111664;ENSG00000171462	GNB3;DLK2
GO Biological Processes	GO:0045880	positive regulation of smoothened signaling pathway	-0.908993	-0.0980394	3/32	ENSG00000111087;ENSG00000163482;ENSG00000108423	GLI1;STK36;TUBD1
GO Biological Processes	GO:0060252	positive regulation of glial cell proliferation	-0.906561	-0.0980394	2/16	ENSG00000136244;ENSG00000131095	IL6;GFAP
GO Biological Processes	GO:0061028	establishment of endothelial barrier	-0.906561	-0.0980394	2/16	ENSG00000090339;ENSG00000101445	ICAM1;PPP1R16B
GO Biological Processes	GO:0061036	positive regulation of cartilage development	-0.906561	-0.0980394	2/16	ENSG00000125378;ENSG00000138696	BMP4;BMPR1B
GO Biological Processes	GO:0086002	cardiac muscle cell action potential involved in contraction	-0.906561	-0.0980394	2/16	ENSG00000144285;ENSG00000006283	SCN1A;CACNA1G
GO Biological Processes	GO:0090280	positive regulation of calcium ion import	-0.906561	-0.0980394	2/16	ENSG00000113721;ENSG00000159167	PDGFRB;STC1
GO Biological Processes	GO:1904646	cellular response to amyloid-beta	-0.908993	-0.0980394	3/32	ENSG00000064300;ENSG00000168959;ENSG00000090339	NGFR;GRM5;ICAM1
GO Biological Processes	GO:2000406	positive regulation of T cell migration	-0.906561	-0.0980394	2/16	ENSG00000151651;ENSG00000115009	ADAM8;CCL20
GO Biological Processes	GO:0007162	negative regulation of cell adhesion	-0.903504	-0.0952116	4/50	ENSG00000221866;ENSG00000004399;ENSG00000120708;ENSG00000120129	PLXNA4;PLXND1;TGFBI;DUSP1
GO Biological Processes	GO:0006351	transcription, DNA-templated	-0.892515	-0.0844515	8/130	ENSG00000100413;ENSG00000128652;ENSG00000151090;ENSG00000170689;ENSG00000163995;ENSG00000181222;ENSG00000165030;ENSG00000245848	POLR3H;HOXD3;THRB;HOXB9;ABLIM2;POLR2A;NFIL3;CEBPA
GO Biological Processes	GO:0001547	antral ovarian follicle growth	-0.838767	-0.0811949	1/4	ENSG00000148935	GAS2
GO Biological Processes	GO:0001821	histamine secretion	-0.838767	-0.0811949	1/4	ENSG00000196839	ADA
GO Biological Processes	GO:0001880	Mullerian duct regression	-0.838767	-0.0811949	1/4	ENSG00000104899	AMH
GO Biological Processes	GO:0002018	renin-angiotensin regulation of aldosterone production	-0.838767	-0.0811949	1/4	ENSG00000143839	REN
GO Biological Processes	GO:0002326	B cell lineage commitment	-0.838767	-0.0811949	1/4	ENSG00000171791	BCL2
GO Biological Processes	GO:0002520	immune system development	-0.838767	-0.0811949	1/4	ENSG00000171791	BCL2
GO Biological Processes	GO:0002638	negative regulation of immunoglobulin production	-0.838767	-0.0811949	1/4	ENSG00000123496	IL13RA2
GO Biological Processes	GO:0002729	positive regulation of natural killer cell cytokine production	-0.838767	-0.0811949	1/4	ENSG00000150637	CD226
GO Biological Processes	GO:0002755	MyD88-dependent toll-like receptor signaling pathway	-0.851204	-0.0811949	3/34	ENSG00000172936;ENSG00000150991;ENSG00000174125	MYD88;UBC;TLR1
GO Biological Processes	GO:0002906	negative regulation of mature B cell apoptotic process	-0.838767	-0.0811949	1/4	ENSG00000196839	ADA
GO Biological Processes	GO:0003176	aortic valve development	-0.838767	-0.0811949	1/4	ENSG00000028137	TNFRSF1B
GO Biological Processes	GO:0003186	tricuspid valve morphogenesis	-0.838767	-0.0811949	1/4	ENSG00000135547	HEY2
GO Biological Processes	GO:0003332	negative regulation of extracellular matrix constituent secretion	-0.838767	-0.0811949	1/4	ENSG00000028137	TNFRSF1B
GO Biological Processes	GO:0003351	epithelial cilium movement	-0.862916	-0.0811949	2/17	ENSG00000114841;ENSG00000163482	DNAH1;STK36
GO Biological Processes	GO:0005981	regulation of glycogen catabolic process	-0.838767	-0.0811949	1/4	ENSG00000173281	PPP1R3B
GO Biological Processes	GO:0006032	chitin catabolic process	-0.838767	-0.0811949	1/4	ENSG00000133063	CHIT1
GO Biological Processes	GO:0006044	N-acetylglucosamine metabolic process	-0.862916	-0.0811949	2/17	ENSG00000183196;ENSG00000175264	CHST6;CHST1
GO Biological Processes	GO:0006054	N-acetylneuraminate metabolic process	-0.838767	-0.0811949	1/4	ENSG00000008513	ST3GAL1
GO Biological Processes	GO:0006334	nucleosome assembly	-0.853845	-0.0811949	7/112	ENSG00000156650;ENSG00000105011;ENSG00000230667;ENSG00000180596;ENSG00000277224;ENSG00000186462;ENSG00000270882	KAT6B;ASF1B;SETSIP;HIST1H2BC;HIST1H2BF;NAP1L2;HIST2H4A
GO Biological Processes	GO:0006367	transcription initiation from RNA polymerase II promoter	-0.849946	-0.0811949	10/176	ENSG00000025434;ENSG00000151090;ENSG00000123358;ENSG00000118523;ENSG00000175745;ENSG00000162227;ENSG00000181222;ENSG00000119508;ENSG00000007968;ENSG00000273841	NR1H3;THRB;NR4A1;CTGF;NR2F1;TAF6L;POLR2A;NR4A3;E2F2;TAF9
GO Biological Processes	GO:0006399	tRNA metabolic process	-0.838767	-0.0811949	1/4	ENSG00000203546	AL139353.1
GO Biological Processes	GO:0006419	alanyl-tRNA aminoacylation	-0.838767	-0.0811949	1/4	ENSG00000090861	AARS
GO Biological Processes	GO:0006501	C-terminal protein lipidation	-0.838767	-0.0811949	1/4	ENSG00000112293	GPLD1
GO Biological Processes	GO:0006556	S-adenosylmethionine biosynthetic process	-0.838767	-0.0811949	1/4	ENSG00000168906	MAT2A
GO Biological Processes	GO:0006687	glycosphingolipid metabolic process	-0.879476	-0.0811949	3/33	ENSG00000148154;ENSG00000135454;ENSG00000160408	UGCG;B4GALNT1;ST6GALNAC6
GO Biological Processes	GO:0006701	progesterone biosynthetic process	-0.838767	-0.0811949	1/4	ENSG00000148926	ADM
GO Biological Processes	GO:0006857	oligopeptide transport	-0.838767	-0.0811949	1/4	ENSG00000079112	CDH17
GO Biological Processes	GO:0007034	vacuolar transport	-0.862916	-0.0811949	2/17	ENSG00000164695;ENSG00000147614	CHMP4C;ATP6V0D2
GO Biological Processes	GO:0007169	transmembrane receptor protein tyrosine kinase signaling pathway	-0.882878	-0.0811949	7/110	ENSG00000128052;ENSG00000113721;ENSG00000196090;ENSG00000148082;ENSG00000136573;ENSG00000030304;ENSG00000033327	KDR;PDGFRB;PTPRT;SHC3;BLK;MUSK;GAB2
GO Biological Processes	GO:0007264	small GTPase mediated signal transduction	-0.868238	-0.0811949	7/111	ENSG00000186517;ENSG00000008853;ENSG00000134533;ENSG00000058335;ENSG00000095370;ENSG00000115963;ENSG00000088538	ARHGAP30;RHOBTB2;RERG;RASGRF1;SH2D3C;RND3;DOCK3
GO Biological Processes	GO:0007290	spermatid nucleus elongation	-0.838767	-0.0811949	1/4	ENSG00000115548	KDM3A
GO Biological Processes	GO:0007340	acrosome reaction	-0.862916	-0.0811949	2/17	ENSG00000100312;ENSG00000152503	ACR;TRIM36
GO Biological Processes	GO:0007368	determination of left/right symmetry	-0.84489	-0.0811949	5/72	ENSG00000107882;ENSG00000103241;ENSG00000160973;ENSG00000109705;ENSG00000105429	SUFU;FOXF1;FOXH1;NKX3-2;MEGF8
GO Biological Processes	GO:0007525	somatic muscle development	-0.838767	-0.0811949	1/4	ENSG00000102144	PGK1
GO Biological Processes	GO:0007597	blood coagulation, intrinsic pathway	-0.862916	-0.0811949	2/17	ENSG00000185245;ENSG00000110799	GP1BA;VWF
GO Biological Processes	GO:0007621	negative regulation of female receptivity	-0.838767	-0.0811949	1/4	ENSG00000151090	THRB
GO Biological Processes	GO:0008593	regulation of Notch signaling pathway	-0.862916	-0.0811949	2/17	ENSG00000133110;ENSG00000148935	POSTN;GAS2
GO Biological Processes	GO:0009117	nucleotide metabolic process	-0.879476	-0.0811949	3/33	ENSG00000133805;ENSG00000196839;ENSG00000137198	AMPD3;ADA;GMPR
GO Biological Processes	GO:0010193	response to ozone	-0.838767	-0.0811949	1/4	ENSG00000130649	CYP2E1
GO Biological Processes	GO:0010453	regulation of cell fate commitment	-0.838767	-0.0811949	1/4	ENSG00000125378	BMP4
GO Biological Processes	GO:0010638	positive regulation of organelle organization	-0.838767	-0.0811949	1/4	ENSG00000029534	ANK1
GO Biological Processes	GO:0010641	positive regulation of platelet-derived growth factor receptor signaling pathway	-0.838767	-0.0811949	1/4	ENSG00000117525	F3
GO Biological Processes	GO:0010701	positive regulation of norepinephrine secretion	-0.838767	-0.0811949	1/4	ENSG00000158445	KCNB1
GO Biological Processes	GO:0010729	positive regulation of hydrogen peroxide biosynthetic process	-0.838767	-0.0811949	1/4	ENSG00000198712	MT-CO2
GO Biological Processes	GO:0010897	negative regulation of triglyceride catabolic process	-0.838767	-0.0811949	1/4	ENSG00000112293	GPLD1
GO Biological Processes	GO:0010942	positive regulation of cell death	-0.858384	-0.0811949	4/52	ENSG00000139318;ENSG00000118523;ENSG00000073756;ENSG00000125378	DUSP6;CTGF;PTGS2;BMP4
GO Biological Processes	GO:0010957	negative regulation of vitamin D biosynthetic process	-0.838767	-0.0811949	1/4	ENSG00000162676	GFI1
GO Biological Processes	GO:0014054	positive regulation of gamma-aminobutyric acid secretion	-0.838767	-0.0811949	1/4	ENSG00000101188	NTSR1
GO Biological Processes	GO:0014061	regulation of norepinephrine secretion	-0.838767	-0.0811949	1/4	ENSG00000128271	ADORA2A
GO Biological Processes	GO:0014827	intestine smooth muscle contraction	-0.838767	-0.0811949	1/4	ENSG00000075073	TACR2
GO Biological Processes	GO:0014839	myoblast migration involved in skeletal muscle regeneration	-0.838767	-0.0811949	1/4	ENSG00000138379	MSTN
GO Biological Processes	GO:0015722	canalicular bile acid transport	-0.838767	-0.0811949	1/4	ENSG00000023839	ABCC2
GO Biological Processes	GO:0015770	sucrose transport	-0.838767	-0.0811949	1/4	ENSG00000162426	SLC45A1
GO Biological Processes	GO:0016358	dendrite development	-0.879476	-0.0811949	3/33	ENSG00000157017;ENSG00000126500;ENSG00000189056	GHRL;FLRT1;RELN
GO Biological Processes	GO:0016447	somatic recombination of immunoglobulin gene segments	-0.838767	-0.0811949	1/4	ENSG00000076248	UNG
GO Biological Processes	GO:0016560	protein import into peroxisome matrix, docking	-0.838767	-0.0811949	1/4	ENSG00000114757	PEX5L
GO Biological Processes	GO:0016579	protein deubiquitination	-0.878617	-0.0811949	14/261	ENSG00000118939;ENSG00000204264;ENSG00000106799;ENSG00000164045;ENSG00000023445;ENSG00000150991;ENSG00000145604;ENSG00000100902;ENSG00000166192;ENSG00000115274;ENSG00000137033;ENSG00000154914;ENSG00000100911;ENSG00000247746	UCHL3;PSMB8;TGFBR1;CDC25A;BIRC3;UBC;SKP2;PSMA6;SENP8;INO80B;IL33;USP43;PSME2;USP51
GO Biological Processes	GO:0018126	protein hydroxylation	-0.838767	-0.0811949	1/4	ENSG00000081692	JMJD4
GO Biological Processes	GO:0019731	antibacterial humoral response	-0.851204	-0.0811949	3/34	ENSG00000100448;ENSG00000180596;ENSG00000277224	CTSG;HIST1H2BC;HIST1H2BF
GO Biological Processes	GO:0021545	cranial nerve development	-0.838767	-0.0811949	1/4	ENSG00000079215	SLC1A3
GO Biological Processes	GO:0021797	forebrain anterior/posterior pattern specification	-0.838767	-0.0811949	1/4	ENSG00000128610	FEZF1
GO Biological Processes	GO:0021800	cerebral cortex tangential migration	-0.838767	-0.0811949	1/4	ENSG00000189056	RELN
GO Biological Processes	GO:0021938	smoothened signaling pathway involved in regulation of cerebellar granule cell precursor cell proliferation	-0.838767	-0.0811949	1/4	ENSG00000111087	GLI1
GO Biological Processes	GO:0021979	hypothalamus cell differentiation	-0.838767	-0.0811949	1/4	ENSG00000184486	POU3F2
GO Biological Processes	GO:0030322	stabilization of membrane potential	-0.862916	-0.0811949	2/17	ENSG00000171303;ENSG00000184261	KCNK3;KCNK12
GO Biological Processes	GO:0030578	PML body organization	-0.838767	-0.0811949	1/4	ENSG00000134954	ETS1
GO Biological Processes	GO:0030888	regulation of B cell proliferation	-0.838767	-0.0811949	1/4	ENSG00000012124	CD22
GO Biological Processes	GO:0030947	regulation of vascular endothelial growth factor receptor signaling pathway	-0.838767	-0.0811949	1/4	ENSG00000150630	VEGFC
GO Biological Processes	GO:0031077	post-embryonic camera-type eye development	-0.838767	-0.0811949	1/4	ENSG00000112715	VEGFA
GO Biological Processes	GO:0031394	positive regulation of prostaglandin biosynthetic process	-0.838767	-0.0811949	1/4	ENSG00000073756	PTGS2
GO Biological Processes	GO:0031397	negative regulation of protein ubiquitination	-0.858384	-0.0811949	4/52	ENSG00000132326;ENSG00000137486;ENSG00000116679;ENSG00000008405	PER2;ARRB1;IVNS1ABP;CRY1
GO Biological Processes	GO:0031587	positive regulation of inositol 1,4,5-trisphosphate-sensitive calcium-release channel activity	-0.838767	-0.0811949	1/4	ENSG00000171631	P2RY6
GO Biological Processes	GO:0031591	wybutosine biosynthetic process	-0.838767	-0.0811949	1/4	ENSG00000168806	LCMT2
GO Biological Processes	GO:0032057	negative regulation of translational initiation in response to stress	-0.838767	-0.0811949	1/4	ENSG00000128272	ATF4
GO Biological Processes	GO:0032095	regulation of response to food	-0.838767	-0.0811949	1/4	ENSG00000157017	GHRL
GO Biological Processes	GO:0032100	positive regulation of appetite	-0.838767	-0.0811949	1/4	ENSG00000157017	GHRL
GO Biological Processes	GO:0032218	riboflavin transport	-0.838767	-0.0811949	1/4	ENSG00000185803	SLC52A2
GO Biological Processes	GO:0032226	positive regulation of synaptic transmission, dopaminergic	-0.838767	-0.0811949	1/4	ENSG00000160716	CHRNB2
GO Biological Processes	GO:0032264	IMP salvage	-0.838767	-0.0811949	1/4	ENSG00000133805	AMPD3
GO Biological Processes	GO:0032270	positive regulation of cellular protein metabolic process	-0.862916	-0.0811949	2/17	ENSG00000122641;ENSG00000025434	INHBA;NR1H3
GO Biological Processes	GO:0032350	regulation of hormone metabolic process	-0.838767	-0.0811949	1/4	ENSG00000111664	GNB3
GO Biological Processes	GO:0032417	positive regulation of sodium:proton antiporter activity	-0.838767	-0.0811949	1/4	ENSG00000069696	DRD4
GO Biological Processes	GO:0032483	regulation of Rab protein signal transduction	-0.838767	-0.0811949	1/4	ENSG00000100359	SGSM3
GO Biological Processes	GO:0032651	regulation of interleukin-1 beta production	-0.838767	-0.0811949	1/4	ENSG00000176170	SPHK1
GO Biological Processes	GO:0032687	negative regulation of interferon-alpha production	-0.838767	-0.0811949	1/4	ENSG00000135077	HAVCR2
GO Biological Processes	GO:0032925	regulation of activin receptor signaling pathway	-0.838767	-0.0811949	1/4	ENSG00000133895	MEN1
GO Biological Processes	GO:0032984	protein-containing complex disassembly	-0.838767	-0.0811949	1/4	ENSG00000168209	DDIT4
GO Biological Processes	GO:0033005	positive regulation of mast cell activation	-0.838767	-0.0811949	1/4	ENSG00000150637	CD226
GO Biological Processes	GO:0033605	positive regulation of catecholamine secretion	-0.838767	-0.0811949	1/4	ENSG00000158445	KCNB1
GO Biological Processes	GO:0033686	positive regulation of luteinizing hormone secretion	-0.838767	-0.0811949	1/4	ENSG00000170498	KISS1
GO Biological Processes	GO:0034154	toll-like receptor 7 signaling pathway	-0.838767	-0.0811949	1/4	ENSG00000135077	HAVCR2
GO Biological Processes	GO:0034653	retinoic acid catabolic process	-0.838767	-0.0811949	1/4	ENSG00000003137	CYP26B1
GO Biological Processes	GO:0035036	sperm-egg recognition	-0.862916	-0.0811949	2/17	ENSG00000110203;ENSG00000122986	FOLR3;HVCN1
GO Biological Processes	GO:0035166	post-embryonic hemopoiesis	-0.838767	-0.0811949	1/4	ENSG00000157483	MYO1E
GO Biological Processes	GO:0035434	copper ion transmembrane transport	-0.838767	-0.0811949	1/4	ENSG00000136867	SLC31A2
GO Biological Processes	GO:0035470	positive regulation of vascular wound healing	-0.838767	-0.0811949	1/4	ENSG00000100219	XBP1
[truncated: 1,969 more rows]
