# Supplementary material for: HIF-1α/JMJD1A signaling regulates inflammation and oxidative stress following hyperglycemia and hypoxia-induced vascular cell injury
Source: Cell Mol Biol Lett. 2021 Sep 3;26:40. doi: 10.1186/s11658-021-00283-8 (PMC8414688; doi:10.1186/s11658-021-00283-8)
Supplement: Supplementary file 7 — Additional file 7: Table S6. List of JMJD1A-related genes that are differentially expressed on exposure to high-glucose and hypoxic treatment (p < 0.05). [file 11658_2021_283_MOESM7_ESM.xlsx]

## Sheet: overlap_198_geneList
HIF-1α/JMJD1A signal pathway regulates inflammation and oxidative stress following hyperglycemia and hypoxia-induced vascular cell injury Molecular and Cellular Biochemistry Min Zhao1#, Shaoting Wang2#, Anna Zuo2#, Jiaxing Zhang2, Weiheng Wen1, Weiqiang Jiang1, Hong Chen1, Donghui Liang1, Jia Sun1*, Ming Wang1,2* 1 Zhujiang Hospital, Southern Medical University, Guangzhou, 510282, Guangdong, Chin…
Additional file 7: Supplementary Table S6. List of JMJD1A-related genes that are differentially expressed on exposure to high-glucose and hypoxic treatment (p<0.05).
A-B. List of 398 differentially expressed gene ( P-value<0.05) identified by DEseq2 between the control group, high glucose and hypoxia group and shJMJD1Agroup in HUVECs.
C. Data means the fold change of normal vs high glucose and hypoxia.
D. Data mean the fold change of shJMJD1A HUVECs in high glucose and hypoxia samples.
Gene Symbol	GeneID	log Fc (Normal-vs-HG_HY)	Log Fc (HG_HY-vs-shJMJD1A_HG_HY)
YEATS2-AS1	ENSG00000233885	1.00138	-1.48117
AC072022.2	ENSG00000285938	2.08446	-1.96001
HSD11B1-AS1	ENSG00000227591	2.28304	-1.8343
MYO15A	ENSG00000091536	3.60337	-3.06316
UNC5B-AS1	ENSG00000237512	2.99515	-3.28205
KPRP	ENSG00000203786	1.34181	-1.24641
AC018695.4	ENSG00000270184	1.08439	-1.51487
DHDH	ENSG00000104808	1.02936	-1.25332
MEDAG	ENSG00000102802	3.61175	-4.46153
POSTN	ENSG00000133110	1.71148	-3.40377
P3H2-AS1	ENSG00000225764	2.3357	-1.82529
LIMCH1	ENSG00000064042	1.14387	-3.22393
FAM138C	ENSG00000218839	2.21641	-2.63972
GUSBP4	ENSG00000239650	4.39553	-3.11612
MIR6510	ENSG00000283796	4.28349	-4.19215
AK3P5	ENSG00000228816	2.10019	-1.32825
LYRM9	ENSG00000232859	1.47242	-1.63267
ODF3L1	ENSG00000182950	1.9621	-3.06638
NARF-AS1	ENSG00000266445	1.9714	-1.76524
BEX2	ENSG00000133134	1.23087	-1.01262
LXN	ENSG00000079257	1.76011	-1.02791
SERPINB7	ENSG00000166396	1.52062	-1.62945
AC090061.1	ENSG00000247363	1.86046	-1.36465
AC027544.2	ENSG00000256588	3.43176	-4.6258
AC007032.1	ENSG00000273320	4.12727	-2.52183
HK2	ENSG00000159399	2.92209	-1.02131
ATF3	ENSG00000162772	2.27265	-1.17129
SBSN	ENSG00000189001	2.19083	-2.09659
RELN	ENSG00000189056	1.17037	-1.47175
AL589684.1	ENSG00000223811	1.21004	-1.40897
LINC02246	ENSG00000281903	4.16259	-1.63564
LINC02590	ENSG00000233978	4.13879	-4.07266
PER1	ENSG00000179094	1.42427	-1.58933
AC021087.2	ENSG00000250848	1.34139	-2.04113
BCL6	ENSG00000113916	1.12923	-1.03434
AC023200.1	ENSG00000253416	4.2834	-4.19126
PGA5	ENSG00000256713	2.2535	-2.4408
LINC00052	ENSG00000259527	1.43477	-2.77072
AL157414.1	ENSG00000203266	2.26581	-4.25146
SLC7A11-AS1	ENSG00000250033	1.47069	-1.36828
RELB	ENSG00000104856	2.03991	-1.69504
EGR1	ENSG00000120738	2.57155	-2.98758
SLC9B1	ENSG00000164037	1.74496	-2.11441
RPLP1P13	ENSG00000232163	2.73541	-4.8866
DEPP1	ENSG00000165507	2.68809	-1.19135
GREB1	ENSG00000196208	1.36263	-1.35281
AF228730.4	ENSG00000284614	1.50065	-1.4417
PMS2P10	ENSG00000276840	1.97033	-2.17586
CACNA1B	ENSG00000148408	1.33012	-1.35977
NFIL3	ENSG00000165030	1.97495	-1.0053
SLC16A12	ENSG00000152779	1.63879	-2.04569
FOS	ENSG00000170345	2.10773	-1.66043
FILIP1L	ENSG00000168386	1.61346	-1.22244
PSMD10P2	ENSG00000226652	2.16808	-2.05313
TNFAIP6	ENSG00000123610	3.24463	-2.96176
FOSB	ENSG00000125740	3.80541	-2.78899
DRD4	ENSG00000069696	1.86769	-3.31962
PTGS2	ENSG00000073756	1.94713	-1.3522
UPB1	ENSG00000100024	1.09258	-2.47362
AC073136.2	ENSG00000224155	1.85171	-2.25097
ZBTB22	ENSG00000236104	1.72296	-1.75474
AL031651.2	ENSG00000277829	1.18578	-1.6582
AL603750.1	ENSG00000280099	1.1272	-1.23682
AC139718.2	ENSG00000250855	1.78147	-1.30931
DDIT3	ENSG00000175197	3.35059	-1.3606
AMPD3	ENSG00000133805	2.73756	-1.10331
AC084783.1	ENSG00000261072	1.73565	-1.53755
ALMS1-IT1	ENSG00000230002	1.97189	-1.1455
ZNF474	ENSG00000164185	1.52803	-3.7538
TFPI2	ENSG00000105825	1.0286	-1.7238
CDH17	ENSG00000079112	2.56606	-3.3079
AC005326.1	ENSG00000226744	3.77546	-2.24057
RNA5SP18	ENSG00000212237	1.32902	-1.00565
AC009086.3	ENSG00000279583	1.09247	-1.13672
RPSAP52	ENSG00000241749	1.21982	-1.59367
AC025186.1	ENSG00000205644	3.72055	-3.1413
LIF	ENSG00000128342	2.42718	-1.17527
KDM3A	ENSG00000115548	2.08587	-1.02898
IGFBP3	ENSG00000146674	1.28671	-1.64771
FBXO32	ENSG00000156804	1.03953	-1.00861
TSC22D3	ENSG00000157514	1.48641	-1.06741
RNU4-5P	ENSG00000272160	4.55345	-4.4599
TCP11L2	ENSG00000166046	1.46526	-1.14146
C9orf84	ENSG00000165181	1.43945	-2.29607
CLEC2B	ENSG00000110852	1.94848	-1.00282
AC139795.3	ENSG00000272459	1.96016	-1.92186
AC132942.1	ENSG00000240898	1.30904	-1.49304
PDZK1IP1	ENSG00000162366	1.8948	-1.7435
TEX19	ENSG00000182459	2.59711	-2.04846
AF127577.6	ENSG00000279390	2.334	-1.57474
LINC02475	ENSG00000251350	1.32192	-2.03238
VENTXP3	ENSG00000257364	4.12348	-1.76706
EXOC1L	ENSG00000250821	3.63171	-1.74215
AP003108.1	ENSG00000255931	1.50497	-1.09982
RGMB-AS1	ENSG00000246763	1.22855	-1.09012
AL136531.2	ENSG00000274322	1.53638	-1.2492
ARNTL2-AS1	ENSG00000245311	2.22283	-2.31429
NR4A3	ENSG00000119508	1.24921	-1.74557
AL139353.1	ENSG00000203546	1.65473	-1.33954
AL021368.2	ENSG00000272316	1.85388	-1.23632
AC024558.1	ENSG00000248557	1.33556	-1.29374
GCC2-AS1	ENSG00000214184	1.01887	-1.02782
AC093166.3	ENSG00000230958	3.58711	-4.48232
AC105429.1	ENSG00000276337	1.71208	-1.66506
AF228730.6	ENSG00000284728	1.37992	-1.80361
AC138646.1	ENSG00000253659	2.3663	-1.54269
LINC01881	ENSG00000220804	1.00553	-1.00034
AL359834.1	ENSG00000282849	1.94367	-2.27685
MIR3125	ENSG00000264370	4.28349	-4.19215
LINC02434	ENSG00000248370	1.84823	-1.1169
AP005131.1	ENSG00000267136	1.54458	-1.1525
OSMR-AS1	ENSG00000249740	1.21364	-1.1498
PDZPH1P	ENSG00000226926	4.43121	-1.43507
NR4A1	ENSG00000123358	1.32965	-1.36199
AC132938.5	ENSG00000279744	1.67963	-1.96417
MIR6746	ENSG00000277892	1.9653	-2.72121
DDIT4	ENSG00000168209	3.6525	-1.08114
SLC1A3	ENSG00000079215	3.8009	-3.71196
CDH15	ENSG00000129910	1.17012	-1.18174
IL6	ENSG00000136244	1.5323	-1.45573
DUSP5	ENSG00000138166	1.27777	-1.05398
CFL1P1	ENSG00000223820	1.94008	-2.54512
SPX	ENSG00000134548	2.6024	-1.05236
AC024337.2	ENSG00000273771	1.14706	-1.31913
DARS-AS1	ENSG00000231890	1.74023	-1.01469
AC026412.1	ENSG00000188002	1.27741	-1.05127
AL022721.1	ENSG00000227154	3.09978	-3.67855
TAF9	ENSG00000273841	2.60021	-2.97812
SAT1	ENSG00000130066	1.44945	-1.23042
RHCE	ENSG00000188672	1.65424	-1.29217
TRPC4	ENSG00000133107	1.16738	-2.09996
CFAP45	ENSG00000213085	1.27195	-1.65039
AC004232.3	ENSG00000279031	1.75816	-1.55738
AC003092.1	ENSG00000236453	3.4261	-3.00917
HSF1	ENSG00000185122	1.21986	-1.32376
LINC01081	ENSG00000268754	2.59353	-2.3407
CHMP4C	ENSG00000164695	1.81459	-1.3347
KRTAP4-8	ENSG00000204880	2.37793	-2.0109
RAB39B	ENSG00000155961	1.24286	-1.05664
AC011465.1	ENSG00000268764	1.41493	-2.90675
ZDBF2	ENSG00000204186	1.4654	-1.27043
NRXN2	ENSG00000110076	1.47846	-3.01811
NGFR	ENSG00000064300	1.21694	-3.22034
PLEKHG4B	ENSG00000153404	1.97993	-1.93354
SLC39A7	ENSG00000112473	1.15341	-1.5443
AC087343.1	ENSG00000243181	1.43555	-1.45287
AC022601.1	ENSG00000268873	2.68815	-2.85642
ZNF619P1	ENSG00000224547	4.55345	-4.4599
ELL3	ENSG00000128886	2.03671	-1.35228
LINC01846	ENSG00000248901	2.21592	-1.47418
CDK18	ENSG00000117266	1.1286	-1.64048
ODF3L2	ENSG00000181781	1.08327	-1.26523
LINC02541	ENSG00000230943	1.39989	-1.18657
AL645608.8	ENSG00000273443	1.16652	-1.38437
B4GALT4	ENSG00000121578	1.08363	-1.35163
STXBP6	ENSG00000168952	1.20741	-1.25654
CXCL8	ENSG00000169429	2.96826	-1.54864
BCL2A1	ENSG00000140379	3.16118	-1.43856
LINC01828	ENSG00000235885	2.99444	-1.44044
AC012625.1	ENSG00000251361	1.61797	-1.08116
GPR68	ENSG00000119714	1.54992	-1.13615
AC127496.4	ENSG00000262662	3.58711	-4.48232
AC087588.2	ENSG00000274976	1.59336	-1.52989
HTR4	ENSG00000164270	1.02757	-1.41436
FGG	ENSG00000171557	1.08926	-2.55364
MIR1244-3	ENSG00000283429	3.23957	-3.02992
RNU6-469P	ENSG00000252062	2.9693	-4.68967
AC091868.2	ENSG00000249293	1.71341	-1.79193
FAM230C	ENSG00000279516	1.492	-1.3855
AC107308.1	ENSG00000277945	1.22342	-1.24757
MTHFD2P7	ENSG00000181260	4.2834	-4.19126
AC016831.7	ENSG00000285106	2.52853	-1.59787
AP001033.2	ENSG00000273284	2.23364	-1.81259
KCNJ2-AS1	ENSG00000267365	1.36379	-1.30795
ARHGAP40	ENSG00000124143	1.6738	-1.08146
CSN3	ENSG00000171209	1.55047	-1.39968
AC138819.1	ENSG00000249849	4.53386	-4.43998
MIOX	ENSG00000100253	4.02415	-3.93786
CCL20	ENSG00000115009	2.47914	-1.12546
IMMP1LP1	ENSG00000270269	2.63206	-4.45123
RNA5SP298	ENSG00000201861	3.07168	-4.68835
AC254633.1	ENSG00000272482	1.41443	-1.29736
PIM1	ENSG00000137193	1.2537	-1.24079
AL499627.1	ENSG00000260542	4.2834	-4.19126
ADAMTS7P4	ENSG00000218052	3.06179	-2.75058
KCCAT198	ENSG00000257642	1.96749	-2.51379
LINC01546	ENSG00000228459	1.14407	-1.25088
KLC3	ENSG00000104892	2.24446	-3.5419
AP003041.2	ENSG00000255535	2.36479	-2.04758
SUMO4	ENSG00000177688	2.52386	-3.8408
AL139352.1	ENSG00000132832	3.23778	-1.30335
RAB11FIP4	ENSG00000131242	2.42594	-2.72384
RANP4	ENSG00000225125	1.45132	-1.8931
AC012512.1	ENSG00000226539	1.38919	-1.65896
ATP6V0E1P3	ENSG00000238038	4.51433	-4.42146
OMG	ENSG00000126861	1.65543	-1.58323
LINC00624	ENSG00000278811	1.02574	-1.19363
AC095055.1	ENSG00000270681	1.19411	-1.04739
CMTM1	ENSG00000089505	-1.18519	1.09406
JPH2	ENSG00000149596	-1.63557	1.41738
PRR22	ENSG00000212123	-1.09979	1.83453
MT-TN	ENSG00000210135	-1.51155	1.04621
WDFY4	ENSG00000128815	-2.01763	2.18418
FOXF1	ENSG00000103241	-1.92123	1.01517
MT-TY	ENSG00000210144	-8.51791	5.35757
AC064850.1	ENSG00000235651	-2.05218	2.12931
AP000866.2	ENSG00000250073	-1.28782	1.20453
TIGD5	ENSG00000179886	-1.37349	1.23744
HSPC324	ENSG00000228401	-1.01387	1.5929
AC102953.2	ENSG00000273230	-2.23984	1.50011
MFAP4	ENSG00000166482	-2.72884	2.06751
AC007040.2	ENSG00000258881	-1.45791	1.01742
SAMD5	ENSG00000203727	-1.39693	1.97529
TMEM240	ENSG00000205090	-1.42665	1.60844
IFNWP19	ENSG00000238271	-1.49693	1.63487
AP003084.1	ENSG00000254783	-3.49908	3.65717
NES	ENSG00000132688	-2.14271	1.12595
LINC01963	ENSG00000260804	-1.24502	1.05573
AC145423.3	ENSG00000278112	-2.37537	1.76743
PSMA6	ENSG00000100902	-1.24662	1.01274
AC011445.1	ENSG00000268262	-4.00367	3.17448
AC019254.1	ENSG00000259182	-2.32493	1.96115
AC016397.2	ENSG00000279822	-1.44918	1.10727
PLXND1	ENSG00000004399	-1.17977	1.03447
NPIPA7	ENSG00000214967	-1.77483	1.89447
ZNF860	ENSG00000197385	-1.02947	1.4061
AC116407.3	ENSG00000280020	-1.56669	1.3748
ADAT3	ENSG00000213638	-1.13298	1.0801
AL583722.1	ENSG00000256050	-1.5023	1.18833
MMRN1	ENSG00000138722	-1.39191	1.1057
GIMAP4	ENSG00000133574	-2.45075	1.2241
AL162377.1	ENSG00000231856	-1.71197	1.86558
MYD88	ENSG00000172936	-1.13162	1.05832
TMPO-AS1	ENSG00000257167	-1.33572	1.2378
CCDC183-AS1	ENSG00000228544	-2.31162	1.36171
GINS3	ENSG00000181938	-1.62216	1.3807
AC023509.4	ENSG00000270175	-3.44687	2.30112
AC090502.1	ENSG00000251138	-1.15269	1.0661
GPR75	ENSG00000119737	-1.72583	1.37914
PRKXP1	ENSG00000259205	-2.38263	2.00733
LINC01504	ENSG00000225434	-1.28454	1.19814
GPX3	ENSG00000211445	-2.47344	2.0947
MIR22HG	ENSG00000186594	-1.39944	2.30719
SPDYE12P	ENSG00000184616	-1.18938	1.30559
ARTN	ENSG00000117407	-3.35226	2.50315
AC000089.1	ENSG00000235776	-1.40671	1.34179
AC073073.2	ENSG00000272604	-1.42858	2.11012
CDC25A	ENSG00000164045	-1.83463	1.89521
AF241728.1	ENSG00000235806	-1.55853	1.56813
P2RY2	ENSG00000175591	-1.71648	1.32561
AC009133.1	ENSG00000238045	-2.56303	1.08925
CFAP44	ENSG00000206530	-2.07236	1.57883
TBC1D8-AS1	ENSG00000272902	-1.36172	1.06269
RYR3	ENSG00000198838	-1.57509	1.07769
KCNAB3	ENSG00000170049	-2.41421	1.46748
ACTL10	ENSG00000182584	-1.91036	1.33507
AC106820.4	ENSG00000260293	-1.7216	2.00871
ACP5	ENSG00000102575	-1.42392	1.59021
AC022400.1	ENSG00000224195	-1.63779	1.564
GFAP	ENSG00000131095	-1.92723	1.59654
ERICD	ENSG00000280303	-5.07306	4.36233
LIPG	ENSG00000101670	-1.96175	1.73661
AP002761.4	ENSG00000260401	-2.46507	1.82758
TLR1	ENSG00000174125	-1.29422	1.25799
LINC01465	ENSG00000221949	-1.31541	1.52625
AC010422.6	ENSG00000269693	-2.00249	2.16753
SKP2	ENSG00000145604	-1.01416	1.14282
LINC01341	ENSG00000227953	-1.91938	1.75316
CBX6	ENSG00000183741	-1.55901	1.10453
SPNS2	ENSG00000183018	-2.42828	1.99171
GIMAP7	ENSG00000179144	-5.02224	4.71342
SOX15	ENSG00000129194	-3.33392	2.5405
ATP6V0E2-AS1	ENSG00000204934	-1.65267	1.11554
DTX4	ENSG00000110042	-1.20374	1.18911
SETD6	ENSG00000103037	-2.61923	1.61407
AC005674.2	ENSG00000261490	-1.64865	1.5364
LINC02206	ENSG00000259289	-4.24078	4.24149
AL132780.2	ENSG00000258457	-1.51431	1.26065
LCN10	ENSG00000187922	-1.86953	1.61444
SPTBN5	ENSG00000137877	-1.98048	1.00519
ST6GALNAC6	ENSG00000160408	-2.19619	1.70049
MMACHC	ENSG00000132763	-1.24746	1.06574
AL513165.1	ENSG00000234160	-2.23338	2.02588
E2F2	ENSG00000007968	-2.14448	1.68836
USP46-AS1	ENSG00000248866	-1.66108	1.38218
PPM1F	ENSG00000100034	-1.38452	1.12255
HOXA7	ENSG00000122592	-2.47955	1.37746
PGBD4	ENSG00000182405	-1.47507	1.0025
LBHD1	ENSG00000162194	-2.45201	1.2234
LRRC71	ENSG00000160838	-2.83345	1.00611
AC027020.2	ENSG00000270127	-3.42281	2.75887
2021-03-01	ENSG00000186205	-2.19969	1.09004
CCNE1	ENSG00000105173	-1.3204	1.05836
AC009139.1	ENSG00000260922	-1.09625	1.63283
AC007496.3	ENSG00000280392	-3.18135	3.27148
AL390066.1	ENSG00000224950	-3.73857	2.71557
HIGD1B	ENSG00000131097	-2.71324	3.12219
AC016168.2	ENSG00000267568	-3.05159	2.29882
SFXN2	ENSG00000156398	-1.29699	1.20009
FAM173B	ENSG00000150756	-1.03213	1.2317
LINC02593	ENSG00000223764	-3.12607	1.6102
AL354740.1	ENSG00000225339	-4.53565	4.90308
AL121894.2	ENSG00000270001	-1.9361	1.22397
PPP1R10	ENSG00000204569	-3.8047	1.14686
MRPL53	ENSG00000204822	-2.73656	1.87152
CPM	ENSG00000135678	-2.73547	2.02293
AC025271.4	ENSG00000276772	-4.46831	2.56657
AL135905.1	ENSG00000266680	-2.19657	1.65826
AC109454.2	ENSG00000248559	-1.13508	1.14984
TPI1P2	ENSG00000230359	-3.92717	2.11863
NCOA5	ENSG00000124160	-1.34648	1.18149
POLR2J4	ENSG00000272655	-1.41022	1.46621
CLDN5	ENSG00000184113	-3.42158	2.67838
AP002449.1	ENSG00000266969	-2.77276	2.68905
AP001972.5	ENSG00000279117	-4.40506	1.30999
ESRP2	ENSG00000103067	-2.01301	2.05882
AC023908.3	ENSG00000261136	-1.49088	1.08227
SLC26A2	ENSG00000155850	-1.87398	2.29589
KRBA2	ENSG00000184619	-1.52362	1.1884
AC027612.1	ENSG00000223703	-2.19444	1.82854
SRRM2-AS1	ENSG00000205913	-2.21864	2.08374
MIR126	ENSG00000199161	-2.46718	2.55781
AC126474.1	ENSG00000279148	-3.00939	3.22572
LINC00638	ENSG00000258701	-3.36404	1.46662
FAM222A	ENSG00000139438	-3.19581	1.95973
FAM111B	ENSG00000189057	-2.72158	2.60449
CCDC160	ENSG00000203952	-3.96909	3.35454
AP001107.9	ENSG00000255468	-1.60744	1.03982
CCRL2	ENSG00000121797	-1.41818	1.66744
AC016957.2	ENSG00000276136	-4.10734	4.14914
HES2	ENSG00000069812	-1.37499	1.51996
HAVCR2	ENSG00000135077	-2.08806	1.28574
AC017100.1	ENSG00000259985	-1.97639	2.26571
ZNF268	ENSG00000090612	-1.22771	1.19767
PLXNA4	ENSG00000221866	-1.67451	1.19498
AC027228.2	ENSG00000261762	-1.40828	1.35437
DOK3	ENSG00000146094	-1.97919	1.7289
FLRT1	ENSG00000126500	-1.74409	1.55318
LYPD5	ENSG00000159871	-1.07599	1.57149
KLHL4	ENSG00000102271	-1.18132	1.04548
SLC47A2	ENSG00000180638	-3.42304	2.52845
AC022150.4	ENSG00000269825	-1.68269	1.12486
FOXD4	ENSG00000170122	-2.04382	2.42332
C11orf91	ENSG00000205177	-2.20839	1.79312
MT-TC	ENSG00000210140	-1.68356	1.10065
SERPINF1	ENSG00000132386	-1.43244	1.08537
ERVK13-1	ENSG00000260565	-1.57179	1.10088
UNG	ENSG00000076248	-1.11625	2.00862
VSIG2	ENSG00000019102	-3.27523	2.16928
FBXL19-AS1	ENSG00000260852	-1.90496	1.14162
SDR42E1	ENSG00000184860	-1.66357	1.77315
ANKRD63	ENSG00000230778	-3.19819	2.96508
HEPH	ENSG00000089472	-1.19298	1.53897
RF00157	ENSG00000264379	-3.88133	3.86537
AL138921.2	ENSG00000236308	-3.56111	4.63827
SMIM3	ENSG00000256235	-1.19148	1.07146
SPATA41	ENSG00000189419	-3.70878	4.20392
AL049629.2	ENSG00000284969	-1.47965	1.64392
SLC26A1	ENSG00000145217	-1.10756	1.16907
CYP2U1	ENSG00000155016	-1.66197	1.09722
AC092171.2	ENSG00000230733	-1.79016	1.08676
AL354760.1	ENSG00000273483	-3.09519	3.39709
AL021707.6	ENSG00000272669	-1.17331	1.41719
ZNF383	ENSG00000188283	-1.73238	1.88352
HSPA1L	ENSG00000204390	-4.27999	4.41074
BANF1P3	ENSG00000237758	-3.24739	3.38296
TIPIN	ENSG00000075131	-1.02413	1.0575
ATP6V1FNB	ENSG00000272899	-2.60302	1.63802
LINC00476	ENSG00000175611	-1.07805	1.17491
RIBC2	ENSG00000128408	-1.48023	1.2992
C19orf71	ENSG00000183397	-1.56495	1.15406
CCM2L	ENSG00000101331	-2.2858	1.01506
AL355032.1	ENSG00000241494	-3.35707	1.15971
MT-TG	ENSG00000210164	-6.95249	4.56327
FEN1	ENSG00000168496	-1.03162	1.29782
CABLES1	ENSG00000134508	-2.0661	1.2885
MIR3176	ENSG00000266235	-1.89524	1.2132
ZNF132	ENSG00000131849	-1.2247	1.42742
RDH5	ENSG00000135437	-1.34981	1.02723
RTL5	ENSG00000242732	-6.08442	3.89609
C3AR1	ENSG00000171860	-1.7592	1.70497
BMX	ENSG00000102010	-4.57524	4.31113
LCMT2	ENSG00000168806	-2.52371	1.3811
CICP14	ENSG00000281490	-2.27733	1.41497
LINC00337	ENSG00000225077	-1.27787	1.20401
UCP3	ENSG00000175564	-2.69076	2.40058
SLC25A25-AS1	ENSG00000234771	-1.8995	1.00355
KIAA0825	ENSG00000185261	-1.30372	1.73171
AC145207.8	ENSG00000264769	-4.16009	3.04325
AC022107.1	ENSG00000280187	-2.11624	1.55415
ANK1	ENSG00000029534	-2.47943	1.54251
AC006299.1	ENSG00000246225	-3.17045	3.31031
AC090114.2	ENSG00000273270	-1.4627	1.29283
RNU4-47P	ENSG00000222808	-2.90766	3.31914
CCDC142	ENSG00000135637	-2.49516	1.41913
AL596223.1	ENSG00000229261	-2.0551	1.41552
NUTM2D	ENSG00000214562	-1.75777	1.47963
RF00019	ENSG00000207383	-3.79362	3.43494
