# Supplementary material for: HIF-1α/JMJD1A signaling regulates inflammation and oxidative stress following hyperglycemia and hypoxia-induced vascular cell injury
Source: Cell Mol Biol Lett. 2021 Sep 3;26:40. doi: 10.1186/s11658-021-00283-8 (PMC8414688; doi:10.1186/s11658-021-00283-8)
Supplement: Supplementary file 8 — Additional file 8: Table S7. List of transcription factors that are differentially expressed after JMJD1A knockdown in HUVECs exposed to high-glucose and hypoxia treatment (P < 0.05). [file 11658_2021_283_MOESM8_ESM.xlsx]

## Sheet: Diff_TF
HIF-1α/JMJD1A signal pathway regulates inflammation and oxidative stress following hyperglycemia and hypoxia-induced vascular cell injury Molecular and Cellular Biochemistry Min Zhao1#, Shaoting Wang2#, Anna Zuo2#, Jiaxing Zhang2, Weiheng Wen1, Weiqiang Jiang1, Hong Chen1, Donghui Liang1, Jia Sun1*, Ming Wang1,2* 1 Zhujiang Hospital, Southern Medical University, Guangzhou, 510282, Guangdong, Chin…
Additional file 8: Supplementary Table S7. List of transcription factors that are differentially expressed after JMJD1A-knockdown in HUVECs exposed to high-glucose and hypoxia treatment (P<0.05).
Column A-B. List of 11 differentially expressed transcription factors of JMJD1A ( P<0.05) identified by DEseq2.
Column C-E Data meanis the value of normalized counts for shRNA-control samples in normal condition.
Column F-H Data meanis the value of normalized counts for shRNA-control samples in high glucose and hypoxia condition.
Column I-K Data meanis the value of normalized counts for shJMJD1A samples in high glucose and hypoxia condition.
Column L Data meanis the family of transcription factors.
Gene Symbol	GeneID	shCtrl_Normal_1	shCtrl_Normal_2	shCtrl_Normal_3	shCtrl_HG_Hypoxia_1	shCtrl_HG_Hypoxia_2	shCtrl_HG_Hypoxia_3	shJMJD1A_HG_Hypoxia_1	shJMJD1A_HG_Hypoxia_2	shJMJD1A_HG_Hypoxia_3	Family
HOXA7	ENSG00000122592	0.9539	0.9935	1.045	0.2367	0.0997	0.1311	0.1322	0.4737	0.5801	Homeobox
E2F2	ENSG00000007968	0.7293	0.8182	0.6348	0.1955	0.1162	0.1274	0.4368	0.4484	0.5591	E2F
BCL6	ENSG00000113916	4.2696	4.3818	5.0159	8.5588	8.6339	9.1183	4.3733	4.3373	4.3837	ZBTB
HSF1	ENSG00000185122	8.3795	7.8962	21.5403	32.8672	17.8164	28.3262	13.1205	11.2187	7.8654	HSF
NR4A1	ENSG00000123358	3.7277	3.7739	3.9919	8.2566	8.5111	8.7784	3.3225	3.4714	3.3024	NGFIB-like
RELB	ENSG00000104856	1.6223	1.6904	1.7236	5.7251	6.3133	6.2564	1.7732	1.9749	1.9349	RHD
FOS	ENSG00000170345	1.3678	1.0757	1.4353	4.5644	4.8469	5.2102	1.0815	1.7526	1.6613	TF_bZIP
ATF3	ENSG00000162772	8.8383	8.354	8.7742	35.4833	38.5781	37.2681	16.6157	17.5203	16.1193	TF_bZIP
EGR1	ENSG00000120738	1.1042	1.1937	1.6591	5.7262	7.4357	6.9343	0.6588	0.7947	1.0336	zf-C2H2
DDIT3	ENSG00000175197	4.9112	4.722	5.3115	40.8984	44.4902	48.3491	19.4992	16.1264	18.125	TF_bZIP
FOSB	ENSG00000125740	0.4419	0.4961	0.4888	5.6455	6.0211	5.8518	0.7949	0.8202	0.9367	TF_bZIP
